# Supplementary material for: Concurrent targeting of BMI1 and CDK4/6 abrogates tumor growth in vitro and in vivo
Source: Sci Rep. 2019 Sep 23;9:13696. doi: 10.1038/s41598-019-50140-0 (PMC6757061; doi:10.1038/s41598-019-50140-0)
Supplement: Supplementary file 1 — supplementary table 1 [file 41598_2019_50140_MOESM1_ESM.xlsx]

## Sheet: Up PTC-209
supplementary table 1. List of differentially expressed genes (2.0 FC, p <0.05) in MDA-MB-231 treated with PTC-209 (72 hrs) compared to DMSO-control treated cells
ProbeName	FC ([PTC-209] vs [DMSO])	Log FC ([PTC-209] vs [DMSO])	FC (abs) ([PTC-209] vs [DMSO])	Regulation ([PTC-209] vs [DMSO])	GeneSymbol	GeneName	ControlType	Description	EntrezGeneID	Go	Chromosome End Index_Avadis_	Chromosome Number_Avadis_	Chromosome Start Index_Avadis_	Chromosome Strand_Avadis_	Cytoband	GenbankAccession	GenomicCoordinates	RefSeqAccession	UniGeneID
A_23_P121806	2.69841	1.43211	2.69841	up	ENOPH1	enolase-phosphatase 1	FALSE	Homo sapiens enolase-phosphatase 1 (ENOPH1), transcript variant 1, mRNA [NM_021204]	58478	GO:0034641|GO:0000287|GO:0000096|GO:0019509|GO:0016311|GO:0006595|GO:0005634|GO:0044281|GO:0070062|GO:0043874|GO:0005829	83381897	chr4	83381838	+	hs|4q21.22	NM_021204	chr4:83381838-83381897	NM_021204	Hs.18442
A_22_P00012923	2.17629	1.12187	2.17629	up	LOC102724601	uncharacterized LOC102724601	FALSE	Homo sapiens uncharacterized LOC102724601 (LOC102724601), long non-coding RNA [NR_121197]	102724601		174124824	chr1	174124765	-	hs|1q25.1	NR_121197	chr1:174124824-174124765	NR_121197	Hs.737097
A_23_P120845	2.60739	1.38261	2.60739	up	XBP1	X-box binding protein 1	FALSE	Homo sapiens X-box binding protein 1 (XBP1), transcript variant 1, mRNA [NM_005080]	7494	GO:0005515|GO:0031670|GO:0006511|GO:0034976|GO:0003700|GO:0044212|GO:0006366|GO:0000981|GO:0010832|GO:0002020|GO:0042993|GO:0030968|GO:0045348|GO:0051602|GO:0031625|GO:0042632|GO:0032869|GO:0000977|GO:0046982|GO:0019901|GO:0006990|GO:0001047|GO:0000122|GO:0014065|GO:0031490|GO:0001889|GO:0045600|GO:0016049|GO:0005654|GO:0006987|GO:0044267|GO:0001158|GO:0010508|GO:0035924|GO:0032008|GO:0005783|GO:…	29190792	chr22	29190733	-	hs|22q12.1	NM_005080	chr22:29190792-29190733	NM_005080	Hs.437638
A_21_P0012608	9.13817	3.19191	9.13817	up	XLOC_l2_010816		FALSE	BROAD Institute lincRNA (XLOC_l2_010816), lincRNA [TCONS_l2_00020732]			121288829	chr4	121256844	+	hs|4q27		chr4:121256844-121288829
A_33_P3252394	2.16705	1.11573	2.16705	up	GADD45G	growth arrest and DNA-damage-inducible, gamma	FALSE	Homo sapiens growth arrest and DNA-damage-inducible, gamma (GADD45G), mRNA [NM_006705]	10912	GO:0005515|GO:0043065|GO:0006950|GO:0046330|GO:0006915|GO:0005634|GO:0007275|GO:0030154|GO:0000186|GO:0005737|GO:0000185|GO:1900745|GO:0051726|GO:0006469	92221459	chr9	92221400	+	hs|9q22.2	NM_006705	chr9:92221400-92221459	NM_006705	Hs.9701
A_22_P00012683	3.37536	1.75504	3.37536	up	lnc-QSOX2-1	lnc-QSOX2-1:10	FALSE	LNCipedia lincRNA (lnc-QSOX2-1), lincRNA [lnc-QSOX2-1:10]			139166788	chr9	139166729	-	hs|9q34.3	XM_006726511	chr9:139166788-139166729	XM_006726511
A_21_P0002371	3.30901	1.7264	3.30901	up	lnc-SH3BP4-3	lnc-SH3BP4-3:1	FALSE	601817555F1 NIH_MGC_57 Homo sapiens cDNA clone IMAGE:4041036 5', mRNA sequence [BF185848]			235631781	chr2	235626354	+	hs|2q37.2		chr2:235626354-235631781		Hs.580616
A_33_P3247919	2.10933	1.07679	2.10933	up			FALSE				92035519	chr9	92035460	-	hs|9q22.2		chr9:092035519-092035460
A_33_P3397418	2.25786	1.17495	2.25786	up	ZC3HAV1	zinc finger CCCH-type, antiviral 1	FALSE	Homo sapiens zinc finger CCCH-type, antiviral 1 (ZC3HAV1), transcript variant 1, mRNA [NM_020119]	56829	GO:0005515|GO:0032728|GO:0005794|GO:0032727|GO:1900246|GO:0005634|GO:0009615|GO:0046872|GO:0003950|GO:0051607|GO:0005737|GO:0045087|GO:0008152|GO:0061014|GO:0043123|GO:0045071	138728410	chr7	138728351	-	hs|7q34	NM_020119	chr7:138728410-138728351	NM_020119	Hs.133512
A_23_P112950	2.66024	1.41156	2.66024	up	ATF7IP	activating transcription factor 7 interacting protein	FALSE	Homo sapiens activating transcription factor 7 interacting protein (ATF7IP), transcript variant 2, mRNA [NM_018179]	55729	GO:0005515|GO:0005667|GO:0045898|GO:0006200|GO:0003714|GO:0006325|GO:0005634|GO:0000122|GO:0006351|GO:0006306|GO:0005737|GO:0016032|GO:0005654|GO:0045893|GO:0045892|GO:0016887	14651006	chr12	14650947	+	hs|12p13.1	NM_018179	chr12:14650947-14651006	NM_018179	Hs.591151
A_22_P00025959	2.48605	1.31386	2.48605	up	PTPN14	protein tyrosine phosphatase, non-receptor type 14	FALSE	Homo sapiens protein tyrosine phosphatase, non-receptor type 14 (PTPN14), mRNA [NM_005401]	5784	GO:0003712|GO:0005515|GO:0030971|GO:0006355|GO:0008285|GO:0005634|GO:0035335|GO:0006351|GO:0001946|GO:0005737|GO:0006470|GO:0005654|GO:0005856|GO:0046825|GO:0004725	214530901	chr1	214530842	-	hs|1q41	NM_005401	chr1:214530901-214530842	NM_005401	Hs.193557
A_22_P00022416	2.3486	1.2318	2.3486	up	LOC102724548	uncharacterized LOC102724548	FALSE	PREDICTED: Homo sapiens uncharacterized LOC102724548 (LOC102724548), ncRNA [XR_425157]	102724548		70825523	chr1	70825464	-	hs|1p31.1	XR_425157	chr1:70825523-70825464	XR_425157	Hs.568549
A_33_P3236416	2.23564	1.16069	2.23564	up	GPR179	G protein-coupled receptor 179	FALSE	Homo sapiens G protein-coupled receptor 179 (GPR179), mRNA [NM_001004334]	440435	GO:0007186|GO:0005886|GO:0004930|GO:0016021|GO:0007601	36481658	chr17	36481599	-	hs|17q12	NM_001004334	chr17:36481658-36481599	NM_001004334	Hs.462915
A_33_P3390013	2.00279	1.00201	2.00279	up	ADAMTS1	ADAM metallopeptidase with thrombospondin type 1 motif, 1	FALSE	Homo sapiens ADAM metallopeptidase with thrombospondin type 1 motif, 1 (ADAMTS1), mRNA [NM_006988]	9510	GO:0008285|GO:0001822|GO:0001542|GO:0031410|GO:0005604|GO:0060347|GO:0005737|GO:0007229|GO:0006508|GO:0008270|GO:0004222|GO:0008201|GO:0008237	28209959	chr21	28209900	-	hs|21q21.3	NM_006988	chr21:28209959-28209900	NM_006988	Hs.643357
A_24_P320880	2.6025	1.3799	2.6025	up	SNX16	sorting nexin 16	FALSE	Homo sapiens sorting nexin 16 (SNX16), transcript variant 1, mRNA [NM_022133]	64089	GO:0005770|GO:0031901|GO:0031313|GO:0031902|GO:0008333|GO:0006622|GO:0045022|GO:0035091|GO:0005764|GO:0005769|GO:0042802	82712472	chr8	82712413	-	hs|8q21.13	NM_022133	chr8:82712472-82712413	NM_022133	Hs.492121
A_23_P107116	3.61136	1.85254	3.61136	up	RNF112	ring finger protein 112	FALSE	Homo sapiens ring finger protein 112 (RNF112), mRNA [NM_007148]	7732	GO:0005737|GO:0045666|GO:0008152|GO:0003924|GO:0008270|GO:0005634|GO:0045687|GO:0016021|GO:0005525|GO:0071158	19320548	chr17	19320489	+	hs|17p11.2	NM_007148	chr17:19320489-19320548	NM_007148	Hs.189482
A_23_P204847	7.02273	2.81203	7.02273	up	LCP1	lymphocyte cytosolic protein 1 (L-plastin)	FALSE	Homo sapiens lymphocyte cytosolic protein 1 (L-plastin) (LCP1), mRNA [NM_002298]	3936	GO:0044319|GO:0005886|GO:0005884|GO:0031100|GO:0010737|GO:0030175|GO:0015629|GO:0032432|GO:0005615|GO:0005829|GO:0042802|GO:0005737|GO:0051015|GO:0033157|GO:0051017|GO:0002286|GO:0070062|GO:0001725|GO:0005509|GO:0003779|GO:0001891|GO:0032587|GO:0001726|GO:0016477|GO:0005925	46700396	chr13	46700337	-	hs|13q14.13	NM_002298	chr13:46700396-46700337	NM_002298	Hs.381099
A_21_P0013514	9.72927	3.28233	9.72927	up	XLOC_l2_014504		FALSE	BROAD Institute lincRNA (XLOC_l2_014504), lincRNA [TCONS_l2_00028188]			47505181	chr8	47505122	-	hs|8q11.1		chr8:47505181-47505122
A_21_P0011950	3.08316	1.62441	3.08316	up			FALSE	MIR4435-1 host gene (non-protein coding) [Source:HGNC Symbol;Acc:HGNC:35163] [ENST00000451884]			112123203	chr2	112123144	-	hs|2q13		chr2:112123203-112123144
A_23_P121686	2.4527	1.29437	2.4527	up	AIMP1	aminoacyl tRNA synthetase complex-interacting multifunctional protein 1	FALSE	Homo sapiens aminoacyl tRNA synthetase complex-interacting multifunctional protein 1 (AIMP1), transcript variant 1, mRNA [NM_004757]	9255	GO:0030133|GO:0005515|GO:0010467|GO:0005783|GO:0007267|GO:0005634|GO:0004825|GO:0050900|GO:0005615|GO:0042803|GO:0017101|GO:0005829|GO:0005737|GO:0006954|GO:0006935|GO:0006431|GO:0006006|GO:0007155|GO:0005794|GO:0000049|GO:0009986|GO:0009611|GO:0006915|GO:0001525|GO:0005125|GO:0006418|GO:0007165|GO:0016020|GO:0001937	107258159	chr4	107258100	+	hs|4q24	NM_004757	chr4:107258100-107258159	NM_004757	Hs.591680
A_23_P111811	3.13989	1.65071	3.13989	up	ING3	inhibitor of growth family, member 3	FALSE	Homo sapiens inhibitor of growth family, member 3 (ING3), transcript variant 1, mRNA [NM_019071]	54556	GO:0006355|GO:0043065|GO:0005730|GO:0006325|GO:0005634|GO:0035064|GO:0000812|GO:0006351|GO:0005737|GO:0032777|GO:0043967|GO:0043968|GO:0035267|GO:0005654|GO:0008270|GO:0040008|GO:0004402	120615320	chr7	120615261	+	hs|7q31.31	NM_019071	chr7:120615261-120615320	NM_019071	Hs.489811
A_23_P17354	6.04194	2.59501	6.04194	up	GDAP1L1	ganglioside induced differentiation associated protein 1-like 1	FALSE	Homo sapiens ganglioside induced differentiation associated protein 1-like 1 (GDAP1L1), transcript variant 2, mRNA [NM_024034]	78997		42907784	chr20	42907725	+	hs|20q13.12	NM_024034	chr20:42907725-42907784	NM_024034	Hs.517059
A_23_P373799	2.04501	1.03211	2.04501	up	CWC22	CWC22 spliceosome-associated protein	FALSE	Homo sapiens CWC22 spliceosome-associated protein (CWC22), mRNA [NM_020943]	57703	GO:0005515|GO:0048024|GO:0005737|GO:0005794|GO:0016607|GO:0000398|GO:0003723|GO:0005681|GO:0005654|GO:0071013	180810231	chr2	180810172	-	hs|2q31.3	NM_020943	chr2:180810231-180810172	NM_020943	Hs.311363
A_23_P34741	2.02949	1.02112	2.02949	up	ZNF593	zinc finger protein 593	FALSE	Homo sapiens zinc finger protein 593 (ZNF593), mRNA [NM_015871]	51042	GO:0003714|GO:0005730|GO:0005634|GO:0000122|GO:0003677|GO:0046872|GO:0006351	26497225	chr1	26497166	+	hs|1p36.11	NM_015871	chr1:26497166-26497225	NM_015871	Hs.477273
A_33_P3385870	3.02617	1.59749	3.02617	up	CCNG2	cyclin G2	FALSE	Homo sapiens cyclin G2 (CCNG2), mRNA [NM_004354]	901	GO:0007067|GO:0005737|GO:0051726|GO:0000075|GO:0051301	78087216	chr4	78087157	+	hs|4q21.1	NM_004354	chr4:78087157-78087216	NM_004354	Hs.740456
A_23_P19134	3.49235	1.8042	3.49235	up	GPR98	G protein-coupled receptor 98	FALSE	Homo sapiens G protein-coupled receptor 98 (GPR98), transcript variant 1, mRNA [NM_032119]	84059	GO:0005515|GO:0048471|GO:0060122|GO:0009986|GO:0002142|GO:0004930|GO:0007605|GO:0005509|GO:0048496|GO:0045494|GO:0007399|GO:0043235|GO:0005737|GO:0016337|GO:0007186|GO:0016020|GO:0050910|GO:0050877|GO:0017022|GO:0016021|GO:0007601|GO:0050953|GO:0070062	90459826	chr5	90459768	+	hs|5q14.3	NM_032119	chr5:90459768-90459826	NM_032119	Hs.591777
A_23_P46429	2.04714	1.03361	2.04714	up	CYR61	cysteine-rich, angiogenic inducer, 61	FALSE	Homo sapiens cysteine-rich, angiogenic inducer, 61 (CYR61), mRNA [NM_001554]	3491	GO:0044319|GO:0060710|GO:0060591|GO:0003181|GO:0008283|GO:0010811|GO:0007267|GO:0003281|GO:0002041|GO:0001558|GO:0009653|GO:0030513|GO:0006935|GO:0030198|GO:0045944|GO:0045860|GO:0060716|GO:0060548|GO:0007155|GO:0033690|GO:0070372|GO:0008201|GO:0005520|GO:0003278|GO:0043066|GO:2000304|GO:0030335|GO:0060413|GO:0072593|GO:0050840|GO:0005578|GO:0010518|GO:0001649|GO:0045669|GO:0031012|GO:0043280|GO:…	86049012	chr1	86048953	+	hs|1p22.3	NM_001554	chr1:86048953-86049012	NM_001554	Hs.8867
A_33_P3261869	2.17313	1.11977	2.17313	up	NPM2	nucleophosmin/nucleoplasmin 2	FALSE	Homo sapiens nucleophosmin/nucleoplasmin 2 (NPM2), transcript variant 2, mRNA [NM_001286680]	10361	GO:0000790|GO:0045740|GO:0007096|GO:0009994|GO:0005634|GO:0009790|GO:0003676|GO:0043085|GO:0007338|GO:0042393|GO:0045836|GO:0003682|GO:0000789|GO:0051260|GO:0006338|GO:0019899	21894396	chr8	21894337	+	hs|8p21.3	NM_001286680	chr8:21894337-21894396	NM_001286680	Hs.131055
A_33_P3351999	2.23319	1.15911	2.23319	up			FALSE	XM_363028 predicted protein {Magnaporthe grisea 70-15} (exp=0; wgp=1; cg=0), partial (4%) [THC2642375]			52043718	chr14	52043659	+	hs|14q22.1		chr14:052043659-052043718
A_33_P3282840	3.48623	1.80167	3.48623	up	RPS29	ribosomal protein S29	FALSE	Homo sapiens ribosomal protein S29 (RPS29), transcript variant 2, mRNA [NM_001030001]	6235	GO:0010467|GO:0003735|GO:0019083|GO:0006614|GO:0019058|GO:0015935|GO:0006415|GO:0006412|GO:0006413|GO:0005829|GO:0006414|GO:0005737|GO:0000184|GO:0022627|GO:0016032|GO:0008270|GO:0044267|GO:0005925|GO:0070062	50044133	chr14	50044074	-	hs|14q21.3	NM_001030001	chr14:50044133-50044074	NM_001030001	Hs.156367
A_21_P0000258	2.00042	1.0003	2.00042	up	SNORD26	small nucleolar RNA, C/D box 26	FALSE	Homo sapiens small nucleolar RNA, C/D box 26 (SNORD26), small nucleolar RNA [NR_002564]	9302		62622823	chr11	62622764	-	hs|11q12.3	NR_002564	chr11:62622823-62622764	NR_002564
A_23_P117582	3.93795	1.97744	3.93795	up	JDP2	Jun dimerization protein 2	FALSE	Homo sapiens Jun dimerization protein 2 (JDP2), transcript variant 1, mRNA [NM_130469]	122953	GO:0043565|GO:0005515|GO:0003700|GO:0003690|GO:0046982|GO:0031065|GO:0045599|GO:0003682|GO:0005654|GO:0005634|GO:0000122|GO:0006351	75937141	chr14	75937082	+	hs|14q24.3	NM_130469	chr14:75937082-75937141	NM_130469	Hs.196482
A_23_P319640	2.05492	1.03908	2.05492	up	LBX2-AS1	LBX2 antisense RNA 1	FALSE	Homo sapiens LBX2 antisense RNA 1 (LBX2-AS1), long non-coding RNA [NR_024606]	151534		74731771	chr2	74731712	+	hs|2p13.1	NR_024606	chr2:74731712-74731771	NR_024606	Hs.745121
A_24_P253251	2.01281	1.00921	2.01281	up	SLC7A1	solute carrier family 7 (cationic amino acid transporter, y+ system), member 1	FALSE	Homo sapiens solute carrier family 7 (cationic amino acid transporter, y+ system), member 1 (SLC7A1), mRNA [NM_003045]	6541	GO:0016020|GO:0005886|GO:0005887|GO:0015181|GO:0006865|GO:0006810|GO:0015809|GO:0055085|GO:0003333|GO:0006811	30084152	chr13	30084093	-	hs|13q12.3	NM_003045	chr13:30084152-30084093	NM_003045	Hs.14846
A_23_P36226	2.18147	1.1253	2.18147	up	SLC25A33	solute carrier family 25 (pyrimidine nucleotide carrier), member 33	FALSE	Homo sapiens solute carrier family 25 (pyrimidine nucleotide carrier), member 33 (SLC25A33), mRNA [NM_032315]	84275	GO:0071156|GO:0008284|GO:0032869|GO:0031966|GO:0030307|GO:0051881|GO:0005743|GO:0006864|GO:0006390|GO:0034551|GO:0031930|GO:0007005|GO:0015218|GO:0016021|GO:0006264|GO:0002082	9642510	chr1	9642451	+	hs|1p36.22	NM_032315	chr1:9642451-9642510	NM_032315	Hs.568613
A_23_P10385	2.93102	1.5514	2.93102	up	DTL	denticleless E3 ubiquitin protein ligase homolog (Drosophila)	FALSE	Homo sapiens denticleless E3 ubiquitin protein ligase homolog (Drosophila) (DTL), transcript variant 1, mRNA [NM_016448]	51514	GO:0000209|GO:0005515|GO:0006511|GO:0031965|GO:0004842|GO:0005813|GO:0006513|GO:0005694|GO:0031572|GO:0005730|GO:0005634|GO:0019985|GO:0006974|GO:0043231|GO:0006260|GO:0005737|GO:0051726|GO:0031465|GO:0005654|GO:0031464|GO:0009411	212277911	chr1	212277852	+	hs|1q32.3	NM_016448	chr1:212277852-212277911	NM_016448	Hs.656473
A_23_P122924	4.09851	2.0351	4.09851	up	INHBA	inhibin, beta A	FALSE	Homo sapiens inhibin, beta A (INHBA), mRNA [NM_002192]	3624	GO:0005515|GO:0042541|GO:0030308|GO:0042701|GO:0035987|GO:0030154|GO:0042802|GO:0071397|GO:0045077|GO:0001942|GO:0046982|GO:0046882|GO:0006952|GO:0046881|GO:0046880|GO:0032924|GO:0045786|GO:0005125|GO:0005160|GO:0045650|GO:0032270|GO:0005179|GO:0045648|GO:0045893|GO:0008083|GO:0040007|GO:0060279|GO:0045578|GO:0008285|GO:0007267|GO:0060395|GO:0071372|GO:0000082|GO:0001541|GO:0070699|GO:0002244|GO:…	41729305	chr7	41729246	-	hs|7p14.1	NM_002192	chr7:41729305-41729246	NM_002192	Hs.583348
A_24_P226210	2.16098	1.11169	2.16098	up	CEP120	centrosomal protein 120kDa	FALSE	Homo sapiens centrosomal protein 120kDa (CEP120), transcript variant 1, mRNA [NM_153223]	153241	GO:0032880|GO:0005813|GO:0005737|GO:0021987|GO:0022027|GO:0032886|GO:0030953|GO:0008022|GO:0022008	122681225	chr5	122681166	-	hs|5q23.2	NM_153223	chr5:122681225-122681166	NM_153223	Hs.483209
A_23_P46396	3.82879	1.93689	3.82879	up	PTBP2	polypyrimidine tract binding protein 2	FALSE	Homo sapiens polypyrimidine tract binding protein 2 (PTBP2), transcript variant 6, mRNA [NM_021190]	58155	GO:2000177|GO:0000166|GO:0033119|GO:0006376|GO:0005681|GO:0003729	97280044	chr1	97279985	+	hs|1p21.3	NM_021190	chr1:97279985-97280044	NM_021190	Hs.743449
A_23_P120316	2.30241	1.20315	2.30241	up	MTHFD2	methylenetetrahydrofolate dehydrogenase (NADP+ dependent) 2, methenyltetrahydrofolate cyclohydrolase	FALSE	Homo sapiens methylenetetrahydrofolate dehydrogenase (NADP+ dependent) 2, methenyltetrahydrofolate cyclohydrolase (MTHFD2), transcript variant 1, mRNA [NM_006636]	10797	GO:0000287|GO:0004329|GO:0004477|GO:0005615|GO:0005829|GO:0005739|GO:0004488|GO:0004487|GO:0042301|GO:0046653|GO:0009396|GO:0006730|GO:0055114	74442044	chr2	74441985	+	hs|2p13.1	NM_006636	chr2:74441985-74442044	NM_006636	Hs.469030
A_23_P31218	2.53043	1.33939	2.53043	up	C7orf13	chromosome 7 open reading frame 13	FALSE	Homo sapiens chromosome 7 open reading frame 13 (C7orf13), long non-coding RNA [NR_026865]	129790	GO:0016021	156431611	chr7	156431552	-	hs|7q36.3	NR_026865	chr7:156431611-156431552	NR_026865	Hs.647014
A_33_P3281408	2.25199	1.1712	2.25199	up	YPEL5	yippee-like 5 (Drosophila)	FALSE	Homo sapiens yippee-like 5 (Drosophila) (YPEL5), transcript variant 1, mRNA [NM_001127401]	51646		30382406	chr2	30382347	+	hs|2p23.1	NM_001127401	chr2:30382347-30382406	NM_001127401	Hs.515890
A_23_P321501	7.01285	2.81	7.01285	up	DHRS2	dehydrogenase/reductase (SDR family) member 2	FALSE	Homo sapiens dehydrogenase/reductase (SDR family) member 2 (DHRS2), transcript variant 1, mRNA [NM_182908]	10202	GO:0043066|GO:0004090|GO:0008285|GO:0009636|GO:0005634|GO:0005635|GO:0005739|GO:0005737|GO:0005759|GO:0008207|GO:0034599|GO:0043011|GO:0070062|GO:0055114	24114560	chr14	24114500	+	hs|14q11.2	NM_182908	chr14:24114500-24114560	NM_182908	Hs.272499
A_33_P3402035	3.49535	1.80544	3.49535	up	TRAF4	TNF receptor-associated factor 4	FALSE	Homo sapiens TNF receptor-associated factor 4 (TRAF4), mRNA [NM_004295]	9618	GO:0005515|GO:0004842|GO:0048471|GO:0016567|GO:0005886|GO:0030323|GO:0046330|GO:0005634|GO:0031996|GO:0005737|GO:0045860|GO:0005856|GO:0031625|GO:0005164|GO:0090073|GO:0007585|GO:0007250|GO:0019901|GO:0050699|GO:0006915|GO:0042981|GO:0003677|GO:0007165|GO:0008270|GO:0005923	27077976	chr17	27077917	+	hs|17q11.2	NM_004295	chr17:27077917-27077976	NM_004295	Hs.8375
A_23_P27649	2.4681	1.3034	2.4681	up	ZNF433	zinc finger protein 433	FALSE	Homo sapiens zinc finger protein 433 (ZNF433), mRNA [NM_001080411]	163059	GO:0006355|GO:0005634|GO:0003677|GO:0046872|GO:0006351	12125839	chr19	12125780	-	hs|19p13.2	NM_001080411	chr19:12125839-12125780	NM_001080411	Hs.667776
A_21_P0014822	2.1641	1.11376	2.1641	up			FALSE	Homo sapiens cDNA clone IMAGE:4186600. [BC061902]			1990369	chr19	1990310	+	hs|19p13.3	BC061902	chr19:1990310-1990369		Hs.659599
A_23_P77630	2.84174	1.50677	2.84174	up	MAP1LC3B	microtubule-associated protein 1 light chain 3 beta	FALSE	Homo sapiens microtubule-associated protein 1 light chain 3 beta (MAP1LC3B), mRNA [NM_022818]	81631	GO:0005515|GO:0006995|GO:0008017|GO:0005776|GO:0000422|GO:0005930|GO:0000421|GO:0005874|GO:0050811|GO:0031410|GO:0000407|GO:0005829|GO:0012505|GO:0005622|GO:0031090|GO:0061025|GO:0000045|GO:0019898	87437499	chr16	87437440	+	hs|16q24.2	NM_022818	chr16:87437440-87437499	NM_022818	Hs.356061
A_23_P99027	2.10586	1.07441	2.10586	up	PTPN11	protein tyrosine phosphatase, non-receptor type 11	FALSE	Homo sapiens protein tyrosine phosphatase, non-receptor type 11 (PTPN11), transcript variant 1, mRNA [NM_002834]	5781	GO:0005515|GO:0005158|GO:0019221|GO:0043560|GO:0050900|GO:0035335|GO:0060334|GO:0007507|GO:0048609|GO:0060337|GO:0060338|GO:0007173|GO:0007411|GO:0043274|GO:0046887|GO:0070374|GO:0048806|GO:0046676|GO:0060333|GO:0038127|GO:0048839|GO:0019904|GO:0043234|GO:0035855|GO:0045931|GO:0008543|GO:0007420|GO:0007229|GO:0005070|GO:0045087|GO:0006641|GO:0042445|GO:0000077|GO:0038095|GO:0008286|GO:0033629|GO:…	112946943	chr12	112946884	+	hs|12q24.13	NM_002834	chr12:112946884-112946943	NM_002834	Hs.506852
A_23_P122007	2.17925	1.12383	2.17925	up	C5orf30	chromosome 5 open reading frame 30	FALSE	Homo sapiens chromosome 5 open reading frame 30 (C5orf30), mRNA [NM_033211]	90355	GO:0005515|GO:0005737|GO:0060271|GO:0035869|GO:0015031	102613871	chr5	102613812	+	hs|5q21.1	NM_033211	chr5:102613812-102613871	NM_033211	Hs.482976
A_23_P397899	2.61078	1.38448	2.61078	up	INIP	INTS3 and NABP interacting protein	FALSE	Homo sapiens INTS3 and NABP interacting protein (INIP), mRNA [NM_021218]	58493	GO:0005515|GO:0006281|GO:0010212|GO:0070876|GO:0005654|GO:0005634|GO:0006974	115449402	chr9	115449343	-	hs|9q32	NM_021218	chr9:115449402-115449343	NM_021218	Hs.658575
A_23_P37892	2.87037	1.52124	2.87037	up	GPT2	glutamic pyruvate transaminase (alanine aminotransferase) 2	FALSE	Homo sapiens glutamic pyruvate transaminase (alanine aminotransferase) 2 (GPT2), transcript variant 1, mRNA [NM_133443]	84706	GO:0034641|GO:0004021|GO:0042851|GO:0005759|GO:0042853|GO:0030170|GO:0006103|GO:0008652|GO:0044281	46964827	chr16	46964768	+	hs|16q11.2	NM_133443	chr16:46964768-46964827	NM_133443	Hs.460693
A_23_P76684	2.12217	1.08554	2.12217	up	RTN3	reticulon 3	FALSE	Homo sapiens reticulon 3 (RTN3), transcript variant 1, mRNA [NM_006054]	10313	GO:0000139|GO:0005783|GO:0071786|GO:0005789|GO:0016032|GO:0006915|GO:0016021|GO:0016192|GO:0005615|GO:0070062	63526968	chr11	63526909	+	hs|11q13.1	NM_006054	chr11:63526909-63526968	NM_006054	Hs.743229
A_32_P189204	2.53335	1.34105	2.53335	up	GAS2L3	growth arrest-specific 2 like 3	FALSE	Homo sapiens growth arrest-specific 2 like 3 (GAS2L3), transcript variant 1, mRNA [NM_174942]	283431	GO:0008017|GO:0005515|GO:0005737|GO:0030036|GO:0015630|GO:0005874|GO:0000226|GO:0007050|GO:0003779|GO:0015629	101018653	chr12	101018594	+	hs|12q23.1	NM_174942	chr12:101018594-101018653	NM_174942	Hs.20575
A_22_P00025539	2.96551	1.56828	2.96551	up	LOC101930240	uncharacterized LOC101930240	FALSE	PREDICTED: Homo sapiens uncharacterized LOC101930240 (LOC101930240), ncRNA [XR_247561]	101930240		99102722	chr10	99102663	+	hs|10q24.1		chr10:99102663-99102722	XR_247561
A_23_P201445	2.42834	1.27997	2.42834	up	DESI2	desumoylating isopeptidase 2	FALSE	Homo sapiens desumoylating isopeptidase 2 (DESI2), transcript variant 1, mRNA [NM_016076]	51029	GO:0005737|GO:0006508|GO:0008233	244871951	chr1	244871892	+	hs|1q44	NM_016076	chr1:244871892-244871951	NM_016076	Hs.498317
A_24_P59607	3.88461	1.95777	3.88461	up	C17orf51	chromosome 17 open reading frame 51	FALSE	Homo sapiens chromosome 17 open reading frame 51 (C17orf51), mRNA [NM_001113434]	339263		21436035	chr17	21435976	-	hs|17p11.2	NM_001113434	chr17:21436035-21435976	NM_001113434	Hs.514016
A_33_P3246293	2.88076	1.52645	2.88076	up	HBS1L	HBS1-like translational GTPase	FALSE	Homo sapiens HBS1-like translational GTPase (HBS1L), transcript variant 3, mRNA [NM_001145207]	10767	GO:0007165|GO:0016020|GO:0003924|GO:0005525|GO:0003746|GO:0006412|GO:0070062|GO:0006414	135359021	chr6	135358962	-	hs|6q23.3	NM_001145207	chr6:135359021-135358962	NM_001145207	Hs.378532
A_24_P185036	2.47704	1.30862	2.47704	up	CMTR2	cap methyltransferase 2	FALSE	Homo sapiens cap methyltransferase 2 (CMTR2), transcript variant 1, mRNA [NM_018348]	55783	GO:0005737|GO:0097310|GO:0004483|GO:0006370|GO:0005634|GO:0016021	71316895	chr16	71316836	-	hs|16q22.2	NM_018348	chr16:71316895-71316836	NM_018348	Hs.72782
A_33_P3220192	4.13225	2.04693	4.13225	up	LINC00240	long intergenic non-protein coding RNA 240	FALSE	Homo sapiens long intergenic non-protein coding RNA 240 (LINC00240), long non-coding RNA [NR_026775]	100133205		26991719	chr6	26991660	+	hs|6p22.2	NR_026775	chr6:26991660-26991719	NR_026775	Hs.526951
A_24_P246351	2.36166	1.2398	2.36166	up	FAM71E1	family with sequence similarity 71, member E1	FALSE	Homo sapiens family with sequence similarity 71, member E1 (FAM71E1), mRNA [NM_138411]	112703		50970163	chr19	50970104	-	hs|19q13.33	NM_138411	chr19:50970163-50970104	NM_138411	Hs.448941
A_21_P0000388	4.0462	2.01657	4.0462	up	SNORD91A	small nucleolar RNA, C/D box 91A	FALSE	Homo sapiens small nucleolar RNA, C/D box 91A (SNORD91A), small nucleolar RNA [NR_003072]	692207		2233637	chr17	2233578	-	hs|17p13.3	NR_003072	chr17:2233637-2233578	NR_003072
A_33_P3358601	2.17177	1.11887	2.17177	up	IFITM10	interferon induced transmembrane protein 10	FALSE	Homo sapiens interferon induced transmembrane protein 10 (IFITM10), mRNA [NM_001170820]	402778	GO:0009607|GO:0005886|GO:0016021	1753699	chr11	1753640	-	hs|11p15.5	NM_001170820	chr11:1753699-1753640	NM_001170820	Hs.121575
A_23_P24215	2.00822	1.00592	2.00822	up	TBC1D12	TBC1 domain family, member 12	FALSE	Homo sapiens TBC1 domain family, member 12 (TBC1D12), mRNA [NM_015188]	23232	GO:0032851|GO:0005097	96295374	chr10	96295315	+	hs|10q23.33	NM_015188	chr10:96295315-96295374	NM_015188	Hs.500598
A_33_P3229702	3.02958	1.59912	3.02958	up	WFIKKN1	WAP, follistatin/kazal, immunoglobulin, kunitz and netrin domain containing 1	FALSE	Homo sapiens WAP, follistatin/kazal, immunoglobulin, kunitz and netrin domain containing 1 (WFIKKN1), mRNA [NM_053284]	117166	GO:0048747|GO:0032091|GO:0010951|GO:0005515|GO:0001501|GO:0004867|GO:0008191|GO:0060021|GO:0005576|GO:0043392	683864	chr16	683805	+	hs|16p13.3	NM_053284	chr16:683805-683864	NM_053284	Hs.345818
A_32_P74409	2.87881	1.52547	2.87881	up	C11orf96	chromosome 11 open reading frame 96	FALSE	Homo sapiens chromosome 11 open reading frame 96 (C11orf96), mRNA [NM_001145033]	387763		43965397	chr11	43965338	+	hs|11p11.2	NM_001145033	chr11:43965338-43965397	NM_001145033	Hs.530443
A_33_P3380932	2.14033	1.09783	2.14033	up	ZNF800	zinc finger protein 800	FALSE	zinc finger protein 800 [Source:HGNC Symbol;Acc:HGNC:27267] [ENST00000393312]	168850	GO:0006355|GO:0005634|GO:0003677|GO:0046872|GO:0006351	127011714	chr7	127011655	-	hs|7q31.33	XM_005250181	chr7:127011714-127011655	XM_005250181	Hs.159006
A_23_P111701	2.60376	1.3806	2.60376	up	GNG11	guanine nucleotide binding protein (G protein), gamma 11	FALSE	Homo sapiens guanine nucleotide binding protein (G protein), gamma 11 (GNG11), mRNA [NM_004126]	2791	GO:0007165|GO:0006112|GO:0007186|GO:0005886|GO:0071377|GO:0005834|GO:0003924|GO:0044281|GO:0004871	93555823	chr7	93555764	+	hs|7q21.3	NM_004126	chr7:93555764-93555823	NM_004126	Hs.83381
A_33_P3514487	2.46495	1.30156	2.46495	up	VSTM1	V-set and transmembrane domain containing 1	FALSE	Homo sapiens V-set and transmembrane domain containing 1 (VSTM1), transcript variant 1, mRNA [NM_198481]	284415	GO:0016021|GO:0005615|GO:0005125|GO:0002376	54544173	chr19	54544114	-	hs|19q13.42	NM_198481	chr19:54544173-54544114	NM_198481	Hs.444431
A_23_P371824	2.38418	1.25349	2.38418	up	TUFT1	tuftelin 1	FALSE	Homo sapiens tuftelin 1 (TUFT1), transcript variant 1, mRNA [NM_020127]	7286	GO:0030345|GO:0005737|GO:0042476|GO:0005576|GO:0030282	151555923	chr1	151555864	+	hs|1q21.3	NM_020127	chr1:151555864-151555923	NM_020127	Hs.489922
A_23_P305245	4.87565	2.2856	4.87565	up	C3orf80	chromosome 3 open reading frame 80	FALSE	Homo sapiens chromosome 3 open reading frame 80 (C3orf80), mRNA [NM_001168214]	401097	GO:0016021	159945432	chr3	159945373	+	hs|3q25.33	NM_001168214	chr3:159945373-159945432	NM_001168214	Hs.729755
A_24_P263937	2.06225	1.04422	2.06225	up	CCDC23	coiled-coil domain containing 23	FALSE	Homo sapiens coiled-coil domain containing 23 (CCDC23), mRNA [NM_199342]	374969	GO:0010596|GO:0009306|GO:0045177|GO:0031397	43272997	chr1	43272938	-	hs|1p34.2	NM_199342	chr1:43272997-43272938	NM_199342	Hs.113919
A_32_P25050	4.64063	2.21432	4.64063	up	RDH10	retinol dehydrogenase 10 (all-trans)	FALSE	Homo sapiens retinol dehydrogenase 10 (all-trans) (RDH10), mRNA [NM_172037]	157506	GO:0008406|GO:0001656|GO:0007603|GO:0005634|GO:0048703|GO:0043583|GO:0005737|GO:0031076|GO:0060431|GO:0014032|GO:0042574|GO:0042572|GO:0004745|GO:0002138|GO:0052650|GO:0001701|GO:0001523|GO:0044297|GO:0005789|GO:0016021|GO:0035115|GO:0060449|GO:0007601|GO:0043584|GO:0055114	74236519	chr8	74236460	+	hs|8q21.11	NM_172037	chr8:74236460-74236519	NM_172037	Hs.244940
A_24_P664939	2.36051	1.2391	2.36051	up	CNBP	CCHC-type zinc finger, nucleic acid binding protein	FALSE	Homo sapiens CCHC-type zinc finger, nucleic acid binding protein (CNBP), transcript variant 1, mRNA [NM_001127192]	7555	GO:0005515|GO:0006695|GO:0003727|GO:0006355|GO:0008284|GO:0003700|GO:0005783|GO:0005634|GO:0006351|GO:0005829|GO:0003697|GO:0045944|GO:0008270|GO:0045893	128886916	chr3	128886857	-	hs|3q21.3	NM_001127192	chr3:128886916-128886857	NM_001127192	Hs.518249
A_23_P165707	3.48001	1.79909	3.48001	up	LYG1	lysozyme G-like 1	FALSE	Homo sapiens lysozyme G-like 1 (LYG1), mRNA [NM_174898]	129530	GO:0009253|GO:0016998|GO:0003796|GO:0005576	99900843	chr2	99900784	-	hs|2q11.2	NM_174898	chr2:99900843-99900784	NM_174898	Hs.164589
A_22_P00015104	2.72408	1.44577	2.72408	up	lnc-SNX11-2	lnc-SNX11-2:1	FALSE	THRA1/BTR=fusion gene {3' region, deletion/fusion rearrangement} [human, breast cancer cell line BT474, mRNA Partial Mutant, 543 nt]. [S71020]			46384760	chr17	46384701	+	hs|17q21.32	S71020	chr17:46384701-46384760		Hs.661105
A_23_P432626	3.02033	1.59471	3.02033	up	SLC25A40	solute carrier family 25, member 40	FALSE	Homo sapiens solute carrier family 25, member 40 (SLC25A40), mRNA [NM_018843]	55972	GO:0005743|GO:0016021|GO:0055085	87473144	chr7	87473085	-	hs|7q21.12	NM_018843	chr7:87473144-87473085	NM_018843	Hs.208414
A_23_P156443	4.38066	2.13115	4.38066	up	KPNA5	karyopherin alpha 5 (importin alpha 6)	FALSE	Homo sapiens karyopherin alpha 5 (importin alpha 6) (KPNA5), mRNA [NM_002269]	3841	GO:0005515|GO:0005737|GO:0019221|GO:0008565|GO:0005654|GO:0006607|GO:0005829	117050786	chr6	117050727	+	hs|6q22.1	NM_002269	chr6:117050727-117050786	NM_002269	Hs.182971
A_33_P3271410	2.39279	1.25869	2.39279	up	THAP9	THAP domain containing 9	FALSE	Homo sapiens THAP domain containing 9 (THAP9), mRNA [NM_024672]	79725	GO:0043565|GO:0015074|GO:0006310|GO:0006313|GO:0046872|GO:0016740|GO:0004803	83841041	chr4	83840982	+	hs|4q21.22	NM_024672	chr4:83840982-83841041	NM_024672	Hs.582050
A_24_P751074	2.08535	1.06029	2.08535	up	ETS1	v-ets avian erythroblastosis virus E26 oncogene homolog 1	FALSE	Homo sapiens v-ets avian erythroblastosis virus E26 oncogene homolog 1 (ETS1), transcript variant 2, mRNA [NM_005238]	2113	GO:0005515|GO:0008284|GO:0070301|GO:0003700|GO:0008285|GO:0006366|GO:0000981|GO:0021983|GO:0005634|GO:0010715|GO:0006955|GO:0005737|GO:0030578|GO:0048870|GO:0045944|GO:0032355|GO:0070555|GO:0046677|GO:0035035|GO:0005667|GO:0001666|GO:0007565|GO:0060055|GO:0045765|GO:0042981|GO:0045786|GO:0021854|GO:0003677|GO:0045766|GO:0045171|GO:0009612|GO:0043565|GO:0010595|GO:0045648|GO:0034616|GO:0005654|GO:…	128328679	chr11	128328656	-	hs|11q24.3	NM_005238	chr11:128328679-128328656	NM_005238	Hs.369438
A_32_P64200	7.52883	2.91243	7.52883	up	GUCA1B	guanylate cyclase activator 1B (retina)	FALSE	Homo sapiens guanylate cyclase activator 1B (retina) (GUCA1B), mRNA [NM_002098]	2979	GO:0007589|GO:0001917|GO:0007603|GO:0005509|GO:0007267|GO:0031284|GO:0022400|GO:0007168|GO:0007601|GO:0016056|GO:0008048	42151260	chr6	42151201	-	hs|6p21.1	NM_002098	chr6:42151260-42151201	NM_002098	Hs.446529
A_22_P00009924	2.1269	1.08875	2.1269	up	TAF1A-AS1	TAF1A antisense RNA 1	FALSE	Homo sapiens TAF1A antisense RNA 1 (TAF1A-AS1), transcript variant 1, long non-coding RNA [NR_110614]	100506161		222765642	chr1	222765583	+	hs|1q41	NR_110614	chr1:222765583-222765642	NR_110614	Hs.553851
A_23_P127948	3.40268	1.76667	3.40268	up	ADM	adrenomedullin	FALSE	Homo sapiens adrenomedullin (ADM), mRNA [NM_001124]	133	GO:0005515|GO:0008284|GO:0031700|GO:0008285|GO:2001214|GO:0006701|GO:0060712|GO:0031102|GO:0008015|GO:0060670|GO:0031100|GO:0030819|GO:0009409|GO:0007267|GO:0005615|GO:0007204|GO:0031623|GO:0007507|GO:0005737|GO:0048589|GO:0042594|GO:0045906|GO:0045909|GO:0032496|GO:0042475|GO:0006171|GO:0032868|GO:0001666|GO:0007565|GO:0043065|GO:0008209|GO:0007568|GO:0005102|GO:0009611|GO:0001843|GO:0051384|GO:…	10328839	chr11	10328780	+	hs|11p15.4	NM_001124	chr11:10328780-10328839	NM_001124	Hs.441047
A_23_P362191	2.13634	1.09514	2.13634	up	LINC00324	long intergenic non-protein coding RNA 324	FALSE	Homo sapiens long intergenic non-protein coding RNA 324 (LINC00324), long non-coding RNA [NR_026951]	284029		8124488	chr17	8124429	-	hs|17p13.1	NR_026951	chr17:8124488-8124429	NR_026951	Hs.121692
A_33_P3345643	2.95003	1.56073	2.95003	up			FALSE	zinc finger, DHHC-type containing 11B [Source:HGNC Symbol;Acc:HGNC:32962] [ENST00000522356]			711383	chr5	711324	-	hs|5p15.33		chr5:711383-711324	XR_425831	Hs.654874
A_33_P3285580	3.56794	1.83509	3.56794	up	GLYCTK	glycerate kinase	FALSE	Homo sapiens glycerate kinase (GLYCTK), transcript variant 1, mRNA [NM_145262]	132158	GO:0005739|GO:0005515|GO:0005737|GO:0006468|GO:0005524|GO:0008887	52329267	chr3	52329208	+	hs|3p21.1	NM_145262	chr3:52329208-52329267	NM_145262	Hs.415312
A_24_P215407	2.2491	1.16935	2.2491	up	DDX6	DEAD (Asp-Glu-Ala-Asp) box helicase 6	FALSE	Homo sapiens DEAD (Asp-Glu-Ala-Asp) box helicase 6 (DDX6), transcript variant 1, mRNA [NM_004397]	1656	GO:0005515|GO:0003724|GO:0010467|GO:0033962|GO:0010494|GO:0019904|GO:0004386|GO:0043928|GO:0005524|GO:0043231|GO:0005829|GO:0016442|GO:0005737|GO:0016020|GO:0000932|GO:0000288	118620979	chr11	118620920	-	hs|11q23.3	NM_004397	chr11:118620979-118620920	NM_004397	Hs.408461
A_24_P366165	2.03664	1.02619	2.03664	up			FALSE				165788670	chr1	165788611	+	hs|1q24.1		chr1:165788611-165788670
A_24_P804667	2.17248	1.11934	2.17248	up	METTL12	methyltransferase like 12	FALSE	Homo sapiens methyltransferase like 12 (METTL12), mRNA [NM_001043229]	751071	GO:0005739|GO:0008168|GO:0032259	62434374	chr11	62434315	+	hs|11q12.3	NM_001043229	chr11:62434315-62434374	NM_001043229	Hs.640726
A_33_P3542886	2.68708	1.42604	2.68708	up	SNAR-G1	small ILF3/NF90-associated RNA G1	FALSE	AGENCOURT_10224340 NIH_MGC_141 Homo sapiens cDNA clone IMAGE:6565454 5', mRNA sequence [BU536871]	100126780							BU536871			Hs.621635
A_22_P00003557	2.45676	1.29676	2.45676	up	SLC7A11-AS1	SLC7A11 antisense RNA 1	FALSE	Homo sapiens SLC7A11 antisense RNA 1 (SLC7A11-AS1), long non-coding RNA [NR_038380]	641364		139089972	chr4	139089913	+	hs|4q28.3	NR_038380	chr4:139089913-139089972	NR_038380	Hs.570846
A_22_P00012856	2.03403	1.02434	2.03403	up			FALSE				38364101	chr15	38364042	-	hs|15q14		chr15:38364101-38364042		Hs.285193
A_33_P3320272	5.41457	2.43685	5.41457	up	TMEM79	transmembrane protein 79	FALSE	Homo sapiens transmembrane protein 79 (TMEM79), transcript variant 1, mRNA [NM_032323]	84283	GO:0045055|GO:0042335|GO:0061436|GO:0045684|GO:0002070|GO:0016021|GO:0005765|GO:0070268|GO:0032588|GO:0031069	156261657	chr1	156261598	+	hs|1q22	NM_032323	chr1:156261598-156261657	NM_032323	Hs.347408
A_22_P00018555	2.19389	1.13349	2.19389	up	ZNF569	zinc finger protein 569	FALSE	Homo sapiens zinc finger protein 569 (ZNF569), mRNA [NM_152484]	148266	GO:0006355|GO:0005634|GO:0003677|GO:0046872|GO:0006351	37958045	chr19	37957986	-	hs|19q13.12	NM_152484	chr19:37958045-37957986	NM_152484	Hs.511848
A_23_P130194	2.06185	1.04394	2.06185	up	PYCR1	pyrroline-5-carboxylate reductase 1	FALSE	Homo sapiens pyrroline-5-carboxylate reductase 1 (PYCR1), transcript variant 1, mRNA [NM_006907]	5831	GO:0005515|GO:0055129|GO:0051881|GO:0008652|GO:0044281|GO:0042802|GO:0005739|GO:0034641|GO:0005759|GO:0006561|GO:0034599|GO:0004735|GO:0055114	79890390	chr17	79890331	-	hs|17q25.3	NM_006907	chr17:79890390-79890331	NM_006907	Hs.163451
A_23_P156667	2.3715	1.2458	2.3715	up	PPP1R10	protein phosphatase 1, regulatory subunit 10	FALSE	Homo sapiens protein phosphatase 1, regulatory subunit 10 (PPP1R10), transcript variant 1, mRNA [NM_002714]	5514	GO:0004864|GO:0005654|GO:0005634|GO:0006606|GO:0072357|GO:0043086|GO:0003677|GO:0000785|GO:0046872|GO:0006351	30568347	chr6	30568288	-	hs|6p21.33	NM_002714	chr6:30568347-30568288	NM_002714	Hs.106019
A_23_P52939	2.36879	1.24415	2.36879	up	SLC43A1	solute carrier family 43 (amino acid system L transporter), member 1	FALSE	Homo sapiens solute carrier family 43 (amino acid system L transporter), member 1 (SLC43A1), transcript variant 1, mRNA [NM_003627]	8501	GO:0015804|GO:0005886|GO:0005887|GO:0015175|GO:0006865|GO:0015179|GO:0055085|GO:0006811	57252360	chr11	57252301	-	hs|11q12.1	NM_003627	chr11:57252360-57252301	NM_003627	Hs.591952
A_19_P00318107	4.37388	2.12892	4.37388	up	XLOC_l2_015561		FALSE	BROAD Institute lincRNA (XLOC_l2_015561), lincRNA [TCONS_l2_00030259]			73290739	chrX	73290680	+	hs|Xq13.2		chrX:73290680-73290739
A_23_P124438	2.03984	1.02845	2.03984	up	ZNF718	zinc finger protein 718	FALSE	Homo sapiens zinc finger protein 718 (ZNF718), transcript variant 1, mRNA [NM_001039127]	255403	GO:0006355|GO:0005634|GO:0003677|GO:0046872|GO:0006351	156209	chr4	156150	+	hs|4p16.3	NM_001039127	chr4:156150-156209	NM_001039127	Hs.745062
A_23_P114414	2.18079	1.12485	2.18079	up	LONRF3	LON peptidase N-terminal domain and ring finger 3	FALSE	Homo sapiens LON peptidase N-terminal domain and ring finger 3 (LONRF3), transcript variant 1, mRNA [NM_001031855]	79836	GO:0005515|GO:0004176|GO:0006508|GO:0008270	118151739	chrX	118151680	+	hs|Xq24	NM_001031855	chrX:118151680-118151739	NM_001031855	Hs.144266
A_33_P3322125	2.95178	1.56158	2.95178	up	DAZAP2	DAZ associated protein 2	FALSE	Homo sapiens DAZ associated protein 2 (DAZAP2), transcript variant 6, mRNA [NM_001136269]	9802	GO:0005515|GO:0005737|GO:0050699|GO:0005634	51640483	chr12	51640424	+	hs|12q13.13	NM_001136269	chr12:51640424-51640483	NM_001136269	Hs.369761
A_23_P258698	2.14893	1.10362	2.14893	up	MANBA	mannosidase, beta A, lysosomal	FALSE	Homo sapiens mannosidase, beta A, lysosomal (MANBA), mRNA [NM_005908]	4126	GO:0005975|GO:0046355|GO:0006516|GO:0005764|GO:0006464|GO:0043231|GO:0004567	103553279	chr4	103553220	-	hs|4q24	NM_005908	chr4:103553279-103553220	NM_005908	Hs.480415
A_33_P3323136	4.54577	2.18452	4.54577	up	ENKUR	enkurin, TRPC channel interacting protein	FALSE	Homo sapiens enkurin, TRPC channel interacting protein (ENKUR), transcript variant 1, mRNA [NM_145010]	219670	GO:0005516|GO:0017124|GO:0031514	25304865	chr10	25304806	-	hs|10p12.1	NM_145010	chr10:25304865-25304806	NM_145010	Hs.534486
A_24_P336853	2.27795	1.18774	2.27795	up	PNO1	partner of NOB1 homolog (S. cerevisiae)	FALSE	Homo sapiens partner of NOB1 homolog (S. cerevisiae) (PNO1), mRNA [NM_020143]	56902	GO:0005730|GO:0005634	68402394	chr2	68402335	+	hs|2p14	NM_020143	chr2:68402335-68402394	NM_020143	Hs.262858
A_23_P127140	2.04571	1.0326	2.04571	up	RAB11FIP2	RAB11 family interacting protein 2 (class I)	FALSE	Homo sapiens RAB11 family interacting protein 2 (class I) (RAB11FIP2), mRNA [NM_014904]	22841	GO:0005515|GO:0017137|GO:0005886|GO:0019901|GO:0030010|GO:0015031|GO:0055085|GO:0042803|GO:0043231|GO:0003091|GO:0045055|GO:0035773|GO:0005654|GO:0006833|GO:0055038|GO:0030659|GO:0005768	119765427	chr10	119765368	-	hs|10q26.11	NM_014904	chr10:119765427-119765368	NM_014904	Hs.173656
A_24_P364970	2.24321	1.16557	2.24321	up	DHX33	DEAH (Asp-Glu-Ala-His) box polypeptide 33	FALSE	Homo sapiens DEAH (Asp-Glu-Ala-His) box polypeptide 33 (DHX33), transcript variant 1, mRNA [NM_020162]	56919	GO:0004004|GO:0006396|GO:0005737|GO:0045943|GO:0000182|GO:0005730|GO:0005654|GO:0033613|GO:0005524	5346174	chr17	5346115	-	hs|17p13.2	NM_020162	chr17:5346174-5346115	NM_020162	Hs.250456
A_33_P3326210	2.75933	1.46432	2.75933	up	ESCO2	establishment of sister chromatid cohesion N-acetyltransferase 2	FALSE	Homo sapiens establishment of sister chromatid cohesion N-acetyltransferase 2 (ESCO2), mRNA [NM_001017420]	157570	GO:0001741|GO:0005794|GO:0010369|GO:0034421|GO:0035861|GO:0005634|GO:0046872|GO:0006302|GO:0004468|GO:0007059|GO:0002244|GO:0005654|GO:0071168|GO:0000278|GO:0031618|GO:0000785|GO:0006275	27660889	chr8	27660830	+	hs|8p21.1	NM_001017420	chr8:27660830-27660889	NM_001017420	Hs.99480
A_23_P204417	2.25271	1.17166	2.25271	up	ITFG2	integrin alpha FG-GAP repeat containing 2	FALSE	Homo sapiens integrin alpha FG-GAP repeat containing 2 (ITFG2), mRNA [NM_018463]	55846	GO:0005654|GO:0005829|GO:0002314	2933907	chr12	2933848	+	hs|12p13.33	NM_018463	chr12:2933848-2933907	NM_018463	Hs.446098
A_23_P134078	2.40014	1.26312	2.40014	up	CDYL	chromodomain protein, Y-like	FALSE	Homo sapiens chromodomain protein, Y-like (CDYL), transcript variant 1, mRNA [NM_004824]	9425	GO:0005515|GO:0006355|GO:0016573|GO:0003714|GO:0005654|GO:0005634|GO:0035064|GO:0007283|GO:0006351|GO:0004402	4954841	chr6	4954782	+	hs|6p25.1	NM_004824	chr6:4954782-4954841	NM_004824	Hs.269092
A_23_P114947	2.37208	1.24615	2.37208	up	RGS2	regulator of G-protein signaling 2	FALSE	Homo sapiens regulator of G-protein signaling 2 (RGS2), mRNA [NM_002923]	5997	GO:0005515|GO:0005516|GO:0043005|GO:0005886|GO:0038032|GO:0007283|GO:0060087|GO:0005829|GO:0005739|GO:0010614|GO:0005737|GO:0060452|GO:0043407|GO:0043951|GO:0031116|GO:0045744|GO:0005730|GO:0048487|GO:0006417|GO:0010519|GO:0043547|GO:0007049|GO:0008277|GO:0050873|GO:0009898|GO:0055119|GO:0071877|GO:0005096	192781110	chr1	192781051	+	hs|1q31.2	NM_002923	chr1:192781051-192781110	NM_002923	Hs.78944
A_33_P3398526	2.34482	1.22948	2.34482	up	BCL2L11	BCL2-like 11 (apoptosis facilitator)	FALSE	Homo sapiens BCL2-like 11 (apoptosis facilitator) (BCL2L11), transcript variant 9, mRNA [NM_207002]	10018	GO:0008017|GO:0005515|GO:0034976|GO:0030879|GO:0048538|GO:0007283|GO:0048536|GO:0097141|GO:0097140|GO:0043525|GO:1900740|GO:0043029|GO:0002262|GO:0048066|GO:0032464|GO:0070242|GO:2001244|GO:0060139|GO:0001701|GO:0045787|GO:0043280|GO:0048070|GO:0007420|GO:0019898|GO:0001783|GO:0001782|GO:0005741|GO:0005829|GO:0043583|GO:2000271|GO:0090200|GO:0042475|GO:0046620|GO:0048011|GO:0043065|GO:0008630|GO:…	111878764	chr2	111878705	+	hs|2q13	NM_207002	chr2:111878705-111878764	NM_207002	Hs.469658
A_33_P3231187	2.13697	1.09556	2.13697	up	XIAP	X-linked inhibitor of apoptosis, E3 ubiquitin protein ligase	FALSE	Homo sapiens X-linked inhibitor of apoptosis, E3 ubiquitin protein ligase (XIAP), transcript variant 1, mRNA [NM_001167]	331	GO:0005515|GO:0004842|GO:0016567|GO:0055070|GO:0016874|GO:0090263|GO:0070424|GO:0005634|GO:0005829|GO:0005737|GO:0042127|GO:0031398|GO:0005876|GO:0090307|GO:0016055|GO:0030510|GO:0043154|GO:0043027|GO:0043066|GO:0050727|GO:0006915|GO:0097193|GO:0006974|GO:0045088|GO:0008270|GO:0005654	123041148	chrX	123041089	+	hs|Xq25	NM_001167	chrX:123041089-123041148	NM_001167	Hs.356076
A_23_P41424	2.53728	1.34328	2.53728	up	SLC39A8	solute carrier family 39 (zinc transporter), member 8	FALSE	Homo sapiens solute carrier family 39 (zinc transporter), member 8 (SLC39A8), transcript variant 1, mRNA [NM_022154]	64116	GO:0005886|GO:0046873|GO:0070574|GO:0031090|GO:0006829|GO:0016021|GO:0055085	103183010	chr4	103182951	-	hs|4q24	NM_022154	chr4:103183010-103182951	NM_022154	Hs.288034
A_21_P0002350	7.93077	2.98746	7.93077	up	lnc-SMARCAL1-3	lnc-SMARCAL1-3:2	FALSE	LNCipedia lincRNA (lnc-SMARCAL1-3), lincRNA [lnc-SMARCAL1-3:2]			217443873	chr2	217443814	+	hs|2q35		chr2:217443814-217443873
A_24_P41975	2.33594	1.224	2.33594	up	TDRKH	tudor and KH domain containing	FALSE	Homo sapiens tudor and KH domain containing (TDRKH), transcript variant 1, mRNA [NM_001083965]	11022	GO:0009566|GO:0005739|GO:0010467|GO:0003723|GO:0034587|GO:0071546|GO:0031047|GO:0007283|GO:0071547|GO:0030154|GO:0043046|GO:0007140	151746339	chr1	151746280	-	hs|1q21.3	NM_001083965	chr1:151746339-151746280	NM_001083965	Hs.144439
A_21_P0014188	2.72244	1.4449	2.72244	up	LOC401317	uncharacterized LOC401317	FALSE	Homo sapiens cDNA clone IMAGE:30398108. [BC087859]	401317		28450196	chr7	28450137	+	hs|7p15.1	BC087859	chr7:28450137-28450196		Hs.729524
A_21_P0003630	2.11181	1.07848	2.11181	up	lnc-RAP1GDS1-2	lnc-RAP1GDS1-2:1	FALSE	LNCipedia lincRNA (lnc-RAP1GDS1-2), lincRNA [lnc-RAP1GDS1-2:1]			99065111	chr4	99065052	+	hs|4q23		chr4:99065052-99065111
A_33_P6805542	2.69339	1.42943	2.69339	up	lnc-SERPINC1-1	lnc-SERPINC1-1:9	FALSE	LNCipedia lincRNA (lnc-SERPINC1-1), lincRNA [lnc-SERPINC1-1:9]			173834402	chr1	173834343	-	hs|1q25.1	BC038733	chr1:173834402-173834343		Hs.531856
A_22_P00005600	2.46565	1.30197	2.46565	up	lnc-EFR3A-6	lnc-EFR3A-6:1	FALSE	LNCipedia lincRNA (lnc-EFR3A-6), lincRNA [lnc-EFR3A-6:1]			130856634	chr8	130856575	+	hs|8q24.21		chr8:130856575-130856634
A_21_P0000389	2.3962	1.26075	2.3962	up	SNORD91B	small nucleolar RNA, C/D box 91B	FALSE	Homo sapiens small nucleolar RNA, C/D box 91B (SNORD91B), small nucleolar RNA [NR_003073]	692208		2232478	chr17	2232419	-	hs|17p13.3	NR_003073	chr17:2232478-2232419	NR_003073
A_23_P341223	2.33411	1.22287	2.33411	up	KLHL21	kelch-like family member 21	FALSE	Homo sapiens kelch-like family member 21 (KLHL21), mRNA [NM_014851]	9903	GO:0005827|GO:0007067|GO:0005813|GO:0005737|GO:0004842|GO:0032465|GO:0016567|GO:0035853|GO:0031463|GO:0051301	6650895	chr1	6650836	-	hs|1p36.31	NM_014851	chr1:6650895-6650836	NM_014851	Hs.7764
A_23_P410859	2.01966	1.01411	2.01966	up	ZSWIM6	zinc finger, SWIM-type containing 6	FALSE	Homo sapiens zinc finger, SWIM-type containing 6 (ZSWIM6), mRNA [NM_020928]	57688	GO:0048812|GO:2001222|GO:0008270	60841267	chr5	60841208	+	hs|5q12.1	NM_020928	chr5:60841208-60841267	NM_020928	Hs.744939
A_21_P0014825	3.87611	1.95461	3.87611	up	ZNF341-AS1	ZNF341 antisense RNA 1	FALSE	Homo sapiens ZNF341 antisense RNA 1 (ZNF341-AS1), long non-coding RNA [NR_110623]	101929746		32375243	chr20	32375184	-	hs|20q11.22	NR_110623	chr20:32375243-32375184	NR_110623
A_24_P356916	9.88135	3.30471	9.88135	up	SLC13A3	solute carrier family 13 (sodium-dependent dicarboxylate transporter), member 3	FALSE	Homo sapiens solute carrier family 13 (sodium-dependent dicarboxylate transporter), member 3 (SLC13A3), transcript variant 2, mRNA [NM_001011554]	64849	GO:0005886|GO:0006835|GO:0016021|GO:0006814|GO:0055085|GO:0070062|GO:0015362	45187191	chr20	45187132	-	hs|20q13.12	NM_001011554	chr20:45187191-45187132	NM_001011554	Hs.655498
A_23_P397543	2.57622	1.36525	2.57622	up	LINC00174	long intergenic non-protein coding RNA 174	FALSE	Homo sapiens long intergenic non-protein coding RNA 174 (LINC00174), long non-coding RNA [NR_026873]	285908		65841248	chr7	65841189	-	hs|7q11.21	NR_026873	chr7:65841248-65841189	NR_026873	Hs.50755
A_23_P250564	2.27345	1.18489	2.27345	up	PRKCE	protein kinase C, epsilon	FALSE	Homo sapiens protein kinase C, epsilon (PRKCE), mRNA [NM_005400]	5581	GO:0005515|GO:0050730|GO:2000650|GO:0010763|GO:0007173|GO:0018105|GO:0030838|GO:0032024|GO:0005856|GO:0043123|GO:0031663|GO:0035641|GO:0051209|GO:0005794|GO:0032467|GO:0030168|GO:0043278|GO:0032230|GO:0007049|GO:0035276|GO:0008543|GO:0045087|GO:0030546|GO:0004697|GO:0008047|GO:0019899|GO:0035669|GO:0038096|GO:0051301|GO:0050996|GO:0048471|GO:0004699|GO:0005886|GO:0005783|GO:0090303|GO:0010811|GO:…	46414795	chr2	46414736	+	hs|2p21	NM_005400	chr2:46414736-46414795	NM_005400	Hs.580351
A_23_P435002	2.74347	1.456	2.74347	up	SRFBP1	serum response factor binding protein 1	FALSE	Homo sapiens serum response factor binding protein 1 (SRFBP1), mRNA [NM_152546]	153443	GO:0030490|GO:0048471|GO:0006355|GO:0005634|GO:0006351|GO:0030686	121363312	chr5	121363253	+	hs|5q23.1	NM_152546	chr5:121363253-121363312	NM_152546	Hs.107622
A_21_P0007684	3.07424	1.62023	3.07424	up	lnc-VWF-2	lnc-VWF-2:1	FALSE	LNCipedia lincRNA (lnc-VWF-2), lincRNA [lnc-VWF-2:1]			6289832	chr12	6289773	-	hs|12p13.31		chr12:6289832-6289773
A_21_P0014864	2.09235	1.06512	2.09235	up			FALSE				21731931	chr14	21731872	+	hs|14q11.2		chr14:021731872-021731931
A_23_P48307	2.25188	1.17113	2.25188	up	PABPC3	poly(A) binding protein, cytoplasmic 3	FALSE	Homo sapiens poly(A) binding protein, cytoplasmic 3 (PABPC3), mRNA [NM_030979]	5042	GO:0005737|GO:0000166|GO:0016071|GO:0008143|GO:0070062	25672293	chr13	25672234	+	hs|13q12.13	NM_030979	chr13:25672234-25672293	NM_030979	Hs.458280
A_23_P131089	3.39346	1.76276	3.39346	up	KANK3	KN motif and ankyrin repeat domains 3	FALSE	Homo sapiens KN motif and ankyrin repeat domains 3 (KANK3), mRNA [NM_198471]	256949		8387752	chr19	8387693	-	hs|19p13.2	NM_198471	chr19:8387752-8387693	NM_198471	Hs.745036
A_22_P00002448	2.9526	1.56199	2.9526	up	PWRN1	Prader-Willi region non-protein coding RNA 1	FALSE	Homo sapiens Prader-Willi region non-protein coding RNA 1 (PWRN1), long non-coding RNA [NR_026646]	791114		24813232	chr15	24813173	+	hs|15q11.2	NR_026646	chr15:24813173-24813232	NR_026646	Hs.720900
A_19_P00316340	4.08062	2.02879	4.08062	up	LOC100506860	uncharacterized LOC100506860	FALSE	Homo sapiens uncharacterized LOC100506860 (LOC100506860), long non-coding RNA [NR_109780]	100506860		130606702	chr7	130606643	+	hs|7q32.3		chr7:130606643-130606702	NR_109780	Hs.635013
A_22_P00000527	10.8878	3.44464	10.8878	up	lnc-AC110373.1-6	lnc-AC110373.1-6:3	FALSE	DA825750 PERIC2 Homo sapiens cDNA clone PERIC2006931 5', mRNA sequence [DA825750]			121071776	chr4	121071717	+	hs|4q27		chr4:121071717-121071776		Hs.650800
A_23_P94879	4.54059	2.18288	4.54059	up	F2	coagulation factor II (thrombin)	FALSE	Homo sapiens coagulation factor II (thrombin) (F2), mRNA [NM_000506]	2147	GO:0005515|GO:0010544|GO:0008284|GO:0005886|GO:0004252|GO:0030307|GO:0008360|GO:1900738|GO:0072562|GO:0050900|GO:0005615|GO:0006508|GO:0051281|GO:0070062|GO:0005796|GO:0051480|GO:0005509|GO:0005102|GO:0009611|GO:0051918|GO:0030168|GO:0005576|GO:0007275|GO:0014068|GO:0006953|GO:0045861|GO:0048712|GO:0017187|GO:0032967|GO:0030193|GO:0030194|GO:0007596|GO:0007597|GO:0001934|GO:0005788|GO:2000379|GO:…	46760973	chr11	46760913	+	hs|11p11.2	NM_000506	chr11:46760913-46760973	NM_000506	Hs.655207
A_23_P66017	2.5443	1.34727	2.5443	up	PRRT2	proline-rich transmembrane protein 2	FALSE	Homo sapiens proline-rich transmembrane protein 2 (PRRT2), transcript variant 1, mRNA [NM_145239]	112476	GO:0009607|GO:0030054|GO:0005886|GO:0050884|GO:0045202|GO:0016021	29826998	chr16	29826939	+	hs|16p11.2	NM_145239	chr16:29826939-29826998	NM_145239	Hs.655071
A_22_P00009327	3.01049	1.59	3.01049	up	lnc-LRRC61-1	lnc-LRRC61-1:1	FALSE	Homo sapiens mRNA full length insert cDNA clone EUROIMAGE 592473. [AL359058]			150039473	chr7	150039414	+	hs|7q36.1	AL359058	chr7:150039414-150039473		Hs.648885
A_21_P0013007	4.48085	2.16377	4.48085	up	LOC643201	centrosomal protein 192kDa pseudogene	FALSE		643201		175600494	chr5	175600435	-	hs|5q35.2		chr5:175600494-175600435		Hs.390285
A_21_P0006969	2.43111	1.28161	2.43111	up	SFTA1P	surfactant associated 1, pseudogene	FALSE	surfactant associated 1, pseudogene [Source:HGNC Symbol;Acc:HGNC:18383] [ENST00000434919]	207107		10836807	chr10	10828645	-	hs|10p14		chr10:10836807-10828645
A_33_P3805085	2.22737	1.15534	2.22737	up	FNIP1	folliculin interacting protein 1	FALSE	Homo sapiens folliculin interacting protein 1 (FNIP1), transcript variant 1, mRNA [NM_133372]	96459	GO:0005515|GO:0031929|GO:0032007|GO:0000122|GO:0043547|GO:0005085|GO:2000973|GO:0005737|GO:0033138|GO:0002904|GO:0001934|GO:0001932|GO:0002327|GO:0043154|GO:0009267	130979125	chr5	130979066	-	hs|5q31.1	NM_133372	chr5:130979125-130979066	NM_133372	Hs.591273
A_23_P334990	2.22113	1.15129	2.22113	up	SUDS3	suppressor of defective silencing 3 homolog (S. cerevisiae)	FALSE	Homo sapiens suppressor of defective silencing 3 homolog (S. cerevisiae) (SUDS3), mRNA [NM_022491]	64426	GO:0005515|GO:0010467|GO:0016575|GO:0043065|GO:0042826|GO:0006325|GO:0006915|GO:0005634|GO:0000122|GO:0042803|GO:0006351|GO:0005737|GO:0021762|GO:0016580|GO:0045814|GO:0040029|GO:0005654|GO:0004407|GO:0070822|GO:0019899|GO:0045892	118855201	chr12	118855142	+	hs|12q24.23	NM_022491	chr12:118855142-118855201	NM_022491	Hs.416630
A_33_P3348887	2.44218	1.28817	2.44218	up	PBX3	pre-B-cell leukemia homeobox 3	FALSE	Homo sapiens pre-B-cell leukemia homeobox 3 (PBX3), transcript variant 1, mRNA [NM_006195]	5090	GO:0007388|GO:0005667|GO:0008344|GO:0006355|GO:0003700|GO:0007387|GO:0007585|GO:0005634|GO:0006351|GO:0021516|GO:0043565|GO:0002087|GO:0048666	128728268	chr9	128728209	+	hs|9q33.3	NM_006195	chr9:128728209-128728268	NM_006195	Hs.428027
A_33_P3233273	2.20536	1.14102	2.20536	up	LRRC61	leucine rich repeat containing 61	FALSE	Homo sapiens leucine rich repeat containing 61 (LRRC61), transcript variant 1, mRNA [NM_001142928]	65999		150035063	chr7	150035004	+	hs|7q36.1	NM_001142928	chr7:150035004-150035063	NM_001142928	Hs.647119
A_23_P53126	2.71181	1.43926	2.71181	up	LMO2	LIM domain only 2 (rhombotin-like 1)	FALSE	Homo sapiens LIM domain only 2 (rhombotin-like 1) (LMO2), transcript variant 1, mRNA [NM_005574]	4005	GO:0005515|GO:0001102|GO:0005667|GO:0097067|GO:0048037|GO:0000977|GO:0001190|GO:0000981|GO:0043425|GO:0070888|GO:0005634|GO:0007275|GO:0001228|GO:0045647|GO:0045944|GO:0003682|GO:0008270|GO:0042789|GO:0035162	33880302	chr11	33880243	-	hs|11p13	NM_005574	chr11:33880302-33880243	NM_005574	Hs.34560
A_33_P3216955	2.91441	1.5432	2.91441	up	ANAPC16	anaphase promoting complex subunit 16	FALSE	Homo sapiens anaphase promoting complex subunit 16 (ANAPC16), transcript variant 1, mRNA [NM_001242546]	119504	GO:0007067|GO:0005737|GO:0016567|GO:0005680|GO:0051301	73995616	chr10	73995557	+	hs|10q22.1	NM_001242546	chr10:73995557-73995616	NM_001242546	Hs.426296
A_33_P3213772	2.79246	1.48153	2.79246	up	SRGAP2	SLIT-ROBO Rho GTPase activating protein 2	FALSE	Homo sapiens SLIT-ROBO Rho GTPase activating protein 2 (SRGAP2), transcript variant 4, mRNA [NM_001300952]	23380	GO:0005515|GO:0030054|GO:0005886|GO:0008283|GO:0007264|GO:0005634|GO:0032855|GO:0042803|GO:0005829|GO:0051014|GO:0005737|GO:0007411|GO:0045211|GO:0060548|GO:0034446|GO:0060996|GO:0046847|GO:0030675|GO:0051056|GO:2001223|GO:0003363|GO:0014069|GO:0044327|GO:0030027|GO:0021816|GO:0045335|GO:0048365|GO:0048812	206629505	chr1	206629446	+	hs|1q32.1	NM_001300952	chr1:206629446-206629505	NM_001300952	Hs.497575
A_21_P0000483	5.22125	2.3844	5.22125	up	SNORD75	small nucleolar RNA, C/D box 75	FALSE	Homo sapiens small nucleolar RNA, C/D box 75 (SNORD75), small nucleolar RNA [NR_003941]	692195		173836076	chr1	173836017	-	hs|1q25.1	NR_003941	chr1:173836076-173836017	NR_003941
A_23_P404606	3.97041	1.98929	3.97041	up	CREBRF	CREB3 regulatory factor	FALSE	Homo sapiens CREB3 regulatory factor (CREBRF), transcript variant 1, mRNA [NM_153607]	153222	GO:0005515|GO:0006986|GO:0032388|GO:0042711|GO:0045732|GO:0006355|GO:0034976|GO:0003700|GO:0005634|GO:0000122|GO:0051222|GO:0006351|GO:1900170|GO:0043565|GO:0016604|GO:0005737|GO:1900102|GO:0006810	172563864	chr5	172563805	+	hs|5q35.1	NM_153607	chr5:172563805-172563864	NM_153607	Hs.484195
A_24_P68908	3.14855	1.65469	3.14855	up	LOC344887	NmrA-like family domain containing 1 pseudogene	FALSE	Homo sapiens NmrA-like family domain containing 1 pseudogene (LOC344887), non-coding RNA [NR_033752]	344887		185698601	chr3	185698542	+	hs|3q27.2		chr3:185698542-185698601	NR_033752	Hs.128803
A_23_P80008	2.65486	1.40864	2.65486	up	MYLK2	myosin light chain kinase 2	FALSE	Homo sapiens myosin light chain kinase 2 (MYLK2), mRNA [NM_033118]	85366	GO:0005515|GO:0005516|GO:0006941|GO:0005634|GO:0007274|GO:0035914|GO:0060048|GO:0005524|GO:0030017|GO:0014816|GO:0032971|GO:0010628|GO:0005737|GO:0046777|GO:0018107|GO:0004687|GO:0004683|GO:0055008	30422469	chr20	30422410	+	hs|20q11.21	NM_033118	chr20:30422410-30422469	NM_033118	Hs.86092
A_24_P141688	2.48982	1.31604	2.48982	up	PCBP2	poly(rC) binding protein 2	FALSE	Homo sapiens poly(rC) binding protein 2 (PCBP2), transcript variant 1, mRNA [NM_005016]	5094	GO:0005515|GO:0008380|GO:0050687|GO:0010467|GO:0016071|GO:0003723|GO:0005634|GO:0003677|GO:0005829|GO:0051607|GO:0005737|GO:0016020|GO:0000398|GO:0045087|GO:0030529|GO:0043161|GO:0005654|GO:0019899|GO:0032480|GO:0005925|GO:0031625|GO:0070062	53874277	chr12	53874218	+	hs|12q13.13	NM_005016	chr12:53874218-53874277	NM_005016	Hs.546271
A_23_P252362	2.39942	1.26269	2.39942	up	MRPS30	mitochondrial ribosomal protein S30	FALSE	Homo sapiens mitochondrial ribosomal protein S30 (MRPS30), mRNA [NM_016640]	10884	GO:0070124|GO:0070125|GO:0070126|GO:0032543|GO:0006996|GO:0003735|GO:0005743|GO:0006915|GO:0005840	44812081	chr5	44812022	+	hs|5p12	NM_016640	chr5:44812022-44812081	NM_016640	Hs.124165
A_24_P636332	2.30708	1.20607	2.30708	up	CCDC84	coiled-coil domain containing 84	FALSE	Homo sapiens coiled-coil domain containing 84 (CCDC84), transcript variant 1, mRNA [NM_198489]	338657		118886354	chr11	118886295	+	hs|11q23.3	NM_198489	chr11:118886295-118886354	NM_198489	Hs.534613
A_24_P6030	3.04253	1.60527	3.04253	up			FALSE	small integral membrane protein 11 [Source:HGNC Symbol;Acc:HGNC:1293] [ENST00000481710]			35774956	chr21	35774897	+	hs|21q22.11	XM_006723951	chr21:35774897-35774956	XM_006723951	Hs.656195
A_33_P3362641	2.2037	1.13993	2.2037	up	CISD2	CDGSH iron sulfur domain 2	FALSE	Homo sapiens CDGSH iron sulfur domain 2 (CISD2), mRNA [NM_001008388]	493856	GO:0005515|GO:0000422|GO:0005783|GO:0051537|GO:0005741|GO:0010259|GO:0042803|GO:0046872|GO:0043234|GO:0016020|GO:0005789|GO:0010506|GO:0016021	103809725	chr4	103809666	+	hs|4q24	NM_001008388	chr4:103809666-103809725	NM_001008388	Hs.745013
A_23_P48217	2.13182	1.09208	2.13182	up	APOLD1	apolipoprotein L domain containing 1	FALSE	Homo sapiens apolipoprotein L domain containing 1 (APOLD1), transcript variant 2, mRNA [NM_030817]	81575	GO:0001666|GO:0005886|GO:0006869|GO:0042157|GO:0042118|GO:0005576|GO:0016021|GO:0001525|GO:0030154|GO:0045601|GO:0008289	12944238	chr12	12944179	+	hs|12p13.1	NM_030817	chr12:12944179-12944238	NM_030817	Hs.23388
A_21_P0010671	2.26419	1.179	2.26419	up	LYPLAL1-AS1	LYPLAL1 antisense RNA 1 (head to head)	FALSE	Homo sapiens LYPLAL1 antisense RNA 1 (head to head) (LYPLAL1-AS1), long non-coding RNA [NR_038845]	643723		219259916	chr1	219259857	-	hs|1q41	NR_038845	chr1:219259916-219259857	NR_038845	Hs.519774
A_23_P161399	2.4645	1.3013	2.4645	up	MXI1	MAX interactor 1, dimerization protein	FALSE	Homo sapiens MAX interactor 1, dimerization protein (MXI1), transcript variant 2, mRNA [NM_130439]	4601	GO:0005737|GO:0008285|GO:0003714|GO:0046983|GO:0005730|GO:0042994|GO:0005634|GO:0000122|GO:0003677|GO:0006351	112046001	chr10	112045945	+	hs|10q25.2	NM_130439	chr10:112045945-112046001	NM_130439	Hs.728542
A_23_P105900	2.16024	1.11119	2.16024	up	BTF3P11	basic transcription factor 3 pseudogene 11	FALSE	Homo sapiens basic transcription factor 3 pseudogene 11 (BTF3P11), non-coding RNA [NR_026983]	690		77502749	chr13	77502690	+	hs|13q22.3	NR_026983	chr13:77502690-77502749	NR_026983	Hs.567241
A_33_P3257042	4.04183	2.01501	4.04183	up	ZNF850	zinc finger protein 850	FALSE	Homo sapiens zinc finger protein 850 (ZNF850), transcript variant 1, mRNA [NM_001193552]	342892	GO:0006355|GO:0005634|GO:0003677|GO:0046872|GO:0006351	37240258	chr19	37240199	-	hs|19q13.12	NM_001193552	chr19:37240258-37240199	NM_001193552	Hs.406307
A_23_P62081	11.506	3.52432	11.506	up	SCG5	secretogranin V (7B2 protein)	FALSE	Homo sapiens secretogranin V (7B2 protein) (SCG5), transcript variant 2, mRNA [NM_003020]	6447	GO:0005515|GO:0004857|GO:0016486|GO:0007218|GO:0046883|GO:0005576|GO:0051082|GO:0030141|GO:0005525|GO:0043086|GO:0006886	32989165	chr15	32989106	+	hs|15q13.3	NM_003020	chr15:32989106-32989165	NM_003020	Hs.156540
A_21_P0000189	2.1028	1.07231	2.1028	up	DR1	down-regulator of transcription 1, TBP-binding (negative cofactor 2)	FALSE	Homo sapiens down-regulator of transcription 1, TBP-binding (negative cofactor 2) (DR1), mRNA [NM_001938]	1810	GO:0005515|GO:0046982|GO:0003714|GO:0006325|GO:0005634|GO:0000122|GO:0003677|GO:0006351|GO:0043565|GO:0043966|GO:0005671|GO:0017025|GO:0008134	93827924	chr1	93827865	+	hs|1p22.1	NM_001938	chr1:93827865-93827924	NM_001938	Hs.348418
A_33_P3399870	3.19799	1.67717	3.19799	up	CERS6	ceramide synthase 6	FALSE	Homo sapiens ceramide synthase 6 (CERS6), transcript variant 1, mRNA [NM_001256126]	253782	GO:0006665|GO:0031965|GO:0016020|GO:0005783|GO:0030148|GO:0005789|GO:0050291|GO:0044281|GO:0016021|GO:0046513|GO:0003677	169626756	chr2	169626697	+	hs|2q24.3	NM_001256126	chr2:169626697-169626756	NM_001256126	Hs.743222
A_33_P3319815	2.20382	1.14001	2.20382	up	LINC01546	long intergenic non-protein coding RNA 1546	FALSE	Homo sapiens long intergenic non-protein coding RNA 1546 (LINC01546), long non-coding RNA [NR_038428]	100129464		3202644	chrX	3202585	+	hs|Xp22.33	NR_038428	chrX:3202585-3202644	NR_038428	Hs.187816
A_33_P3327847	2.19117	1.1317	2.19117	up	SGPL1	sphingosine-1-phosphate lyase 1	FALSE	Homo sapiens sphingosine-1-phosphate lyase 1 (SGPL1), mRNA [NM_003901]	8879	GO:0005515|GO:0005783|GO:0006672|GO:0001553|GO:0048705|GO:0030176|GO:0007283|GO:0044281|GO:0009791|GO:0010761|GO:0040014|GO:0006631|GO:0060021|GO:0006665|GO:0030097|GO:0001822|GO:0008209|GO:0030148|GO:0030149|GO:0097190|GO:0008210|GO:0060325|GO:0008117|GO:0030170|GO:0005789|GO:0016831|GO:0033327|GO:0048008|GO:0001570	72640823	chr10	72640764	+	hs|10q22.1	NM_003901	chr10:72640764-72640823	NM_003901	Hs.499984
A_23_P32414	2.08924	1.06298	2.08924	up	STK26	serine/threonine protein kinase 26	FALSE	Homo sapiens serine/threonine protein kinase 26 (STK26), transcript variant 1, mRNA [NM_016542]	51765	GO:0005515|GO:0042542|GO:0048471|GO:0030033|GO:0005634|GO:0006921|GO:0042803|GO:0071944|GO:0005829|GO:0042802|GO:0005737|GO:0016324|GO:0046777|GO:0070062|GO:0005813|GO:0005794|GO:0000287|GO:0005798|GO:0006915|GO:0042981|GO:0005524|GO:0004672|GO:0000139|GO:0004674|GO:0005654|GO:0006468	131209926	chrX	131209867	+	hs|Xq26.2	NM_016542	chrX:131209867-131209926	NM_016542	Hs.444247
A_23_P258071	2.27224	1.18412	2.27224	up	RNF113A	ring finger protein 113A	FALSE	Homo sapiens ring finger protein 113A (RNF113A), mRNA [NM_006978]	7737	GO:0005515|GO:0008270	119004579	chrX	119004520	-	hs|Xq24	NM_006978	chrX:119004579-119004520	NM_006978	Hs.458365
A_33_P3340468	2.07031	1.04985	2.07031	up	CENPI	centromere protein I	FALSE	centromere protein I [Source:HGNC Symbol;Acc:HGNC:3968] [ENST00000403304]	2491	GO:0034080|GO:0005515|GO:0005737|GO:0006334|GO:0000776|GO:0007548|GO:0005654|GO:0005634|GO:0000278|GO:0005829	100353497	chrX	100353438	+	hs|Xq22.1	XM_005262111	chrX:100353438-100353497	XM_005262111	Hs.348920
A_33_P3341716	2.21617	1.14807	2.21617	up	SP4	Sp4 transcription factor	FALSE	Homo sapiens Sp4 transcription factor (SP4), mRNA [NM_003112]	6671	GO:0005737|GO:0006366|GO:0006357|GO:0000981|GO:0015630|GO:0008016|GO:0003713|GO:0005654|GO:0003677|GO:0046872|GO:0045171	21554050	chr7	21553991	+	hs|7p15.3	NM_003112	chr7:21553991-21554050	NM_003112	Hs.88013
A_21_P0011956	7.54714	2.91593	7.54714	up	XLOC_l2_008221		FALSE	BROAD Institute lincRNA (XLOC_l2_008221), lincRNA [TCONS_l2_00014844]			114618877	chr2	114600898	-	hs|2q14.1		chr2:114618877-114600898
A_23_P100963	5.46114	2.4492	5.46114	up	SPNS3	spinster homolog 3 (Drosophila)	FALSE	Homo sapiens spinster homolog 3 (Drosophila) (SPNS3), mRNA [NM_182538]	201305	GO:0040011|GO:0046624|GO:0006869|GO:0003376|GO:0016021|GO:0005765|GO:0055085|GO:0031982	4391306	chr17	4391247	+	hs|17p13.2	NM_182538	chr17:4391247-4391306	NM_182538	Hs.657543
A_24_P108863	3.29535	1.72043	3.29535	up	SCML1	sex comb on midleg-like 1 (Drosophila)	FALSE	Homo sapiens sex comb on midleg-like 1 (Drosophila) (SCML1), transcript variant 1, mRNA [NM_001037540]	6322	GO:0006355|GO:0003700|GO:0005634|GO:0009653|GO:0003677|GO:0006351	17772337	chrX	17772278	+	hs|Xp22.13	NM_001037540	chrX:17772278-17772337	NM_001037540	Hs.109655
A_23_P201264	2.31826	1.21304	2.31826	up	NMNAT1	nicotinamide nucleotide adenylyltransferase 1	FALSE	Homo sapiens nicotinamide nucleotide adenylyltransferase 1 (NMNAT1), transcript variant 1, mRNA [NM_022787]	64802	GO:0005515|GO:0000309|GO:0006766|GO:0004515|GO:0019674|GO:0006767|GO:0005654|GO:0005634|GO:0044281|GO:0009435|GO:0005524	10045401	chr1	10045342	+	hs|1p36.22	NM_022787	chr1:10045342-10045401	NM_022787	Hs.633762
A_33_P3294504	2.17692	1.12229	2.17692	up	FCRL1	Fc receptor-like 1	FALSE	Homo sapiens Fc receptor-like 1 (FCRL1), transcript variant 2, mRNA [NM_001159397]	115350	GO:0005886|GO:0016021	157768011	chr1	157767952	-	hs|1q23.1	NM_001159397	chr1:157768011-157767952	NM_001159397	Hs.656112
A_33_P3335147	3.48815	1.80246	3.48815	up	MURC	muscle-related coiled-coil protein	FALSE	Homo sapiens muscle-related coiled-coil protein (MURC), mRNA [NM_001018116]	347273	GO:0030018|GO:0005737|GO:0007517|GO:0045944|GO:0030154|GO:0006351	103349852	chr9	103349793	+	hs|9q31.1	NM_001018116	chr9:103349793-103349852	NM_001018116	Hs.99004
A_24_P916378	2.22826	1.15592	2.22826	up	HNRNPLL	heterogeneous nuclear ribonucleoprotein L-like	FALSE	heterogeneous nuclear ribonucleoprotein L-like [Source:HGNC Symbol;Acc:HGNC:25127] [ENST00000410076]	92906	GO:0006397|GO:0005515|GO:0016020|GO:0000166|GO:0030529|GO:0005634|GO:0003729|GO:0033120	38808452	chr2	38808393	-	hs|2p22.1	BC008217	chr2:38808452-38808393		Hs.445497
A_23_P150249	3.79139	1.92273	3.79139	up	CCDC85B	coiled-coil domain containing 85B	FALSE	Homo sapiens coiled-coil domain containing 85B (CCDC85B), mRNA [NM_006848]	11007	GO:0005515|GO:0030308|GO:0005813|GO:0005737|GO:0045599|GO:0005634|GO:0045892|GO:0030154|GO:0006351	65658834	chr11	65658775	+	hs|11q13.1	NM_006848	chr11:65658775-65658834	NM_006848	Hs.66713
A_23_P7325	2.23313	1.15907	2.23313	up	BST1	bone marrow stromal cell antigen 1	FALSE	Homo sapiens bone marrow stromal cell antigen 1 (BST1), mRNA [NM_004334]	683	GO:0003953|GO:0016849|GO:0005886|GO:0030890|GO:0050135|GO:0006959|GO:0008152|GO:0007275|GO:0031225|GO:0016740|GO:0070062|GO:0019898	15720608	chr4	15720549	+	hs|4p15.32	NM_004334	chr4:15720549-15720608	NM_004334	Hs.720344
A_23_P155463	2.38868	1.25621	2.38868	up	LRRC2	leucine rich repeat containing 2	FALSE	Homo sapiens leucine rich repeat containing 2 (LRRC2), mRNA [NM_024512]	79442		46557445	chr3	46557386	-	hs|3p21.31	NM_024512	chr3:46557445-46557386	NM_024512	Hs.657345
A_33_P3238455	2.0153	1.01099	2.0153	up	SRSF6	serine/arginine-rich splicing factor 6	FALSE	Homo sapiens serine/arginine-rich splicing factor 6 (SRSF6), transcript variant 2, non-coding RNA [NR_034009]	6431	GO:0008380|GO:0006369|GO:0010467|GO:0048025|GO:0006366|GO:0003723|GO:0010837|GO:0006376|GO:0031124|GO:0045617|GO:0061041|GO:0006406|GO:0016607|GO:0000166|GO:0000381|GO:0000398|GO:0060501|GO:0000380|GO:0060548|GO:0005654|GO:0036002	42087944	chr20	42087885	+	hs|20q13.11	NR_034009	chr20:42087885-42087944	NR_034009	Hs.725336
A_24_P943472	2.36821	1.2438	2.36821	up	NR1D2	nuclear receptor subfamily 1, group D, member 2	FALSE	Homo sapiens nuclear receptor subfamily 1, group D, member 2 (NR1D2), transcript variant 1, mRNA [NM_005126]	9975	GO:0005515|GO:0010467|GO:0006355|GO:0006367|GO:0055088|GO:0050727|GO:0003707|GO:0005634|GO:0019216|GO:0043401|GO:0042752|GO:0005654|GO:0008270|GO:2001014|GO:0048511|GO:0001046|GO:0004879|GO:0045893|GO:2000505|GO:0045892|GO:0030522	24021519	chr3	24021460	+	hs|3p24.2	NM_005126	chr3:24021460-24021519	NM_005126	Hs.37288
A_23_P252155	2.11636	1.08159	2.11636	up	STRBP	spermatid perinuclear RNA binding protein	FALSE	Homo sapiens spermatid perinuclear RNA binding protein (STRBP), transcript variant 1, mRNA [NM_018387]	55342	GO:0003725|GO:0005737|GO:0003727|GO:0015630|GO:0007286|GO:0006928|GO:0007275|GO:0005634|GO:0007638|GO:0003677	125887911	chr9	125887852	-	hs|9q33.3	NM_018387	chr9:125887911-125887852	NM_018387	Hs.694157
A_23_P209619	2.00468	1.00337	2.00468	up	ATL2	atlastin GTPase 2	FALSE	Homo sapiens atlastin GTPase 2 (ATL2), transcript variant 1, mRNA [NM_022374]	64225	GO:0005515|GO:0005783|GO:0003924|GO:0005525|GO:0042802|GO:0006888|GO:0016020|GO:0008152|GO:0005789|GO:0007030|GO:0051260|GO:0016021|GO:0007029	38522256	chr2	38522197	-	hs|2p22.2	NM_022374	chr2:38522256-38522197	NM_022374	Hs.727652
A_23_P352266	2.23393	1.15959	2.23393	up	BCL2	B-cell CLL/lymphoma 2	FALSE	Homo sapiens B-cell CLL/lymphoma 2 (BCL2), transcript variant alpha, mRNA [NM_000633]	596	GO:0016248|GO:0005515|GO:0001656|GO:0030308|GO:0001658|GO:0033689|GO:0030307|GO:0010523|GO:0007409|GO:0002020|GO:0009791|GO:0006808|GO:0031069|GO:0018105|GO:0018107|GO:0010039|GO:0014031|GO:0001662|GO:0002326|GO:0033033|GO:0010332|GO:0031625|GO:0000209|GO:0002320|GO:0033077|GO:0031965|GO:0030336|GO:0007565|GO:0010559|GO:0007569|GO:0032469|GO:0009636|GO:0001503|GO:0002931|GO:0005789|GO:0001952|GO:…	60790782	chr18	60790723	-	hs|18q21.33	NM_000633	chr18:60790782-60790723	NM_000633	Hs.150749
A_33_P3404480	2.42767	1.27957	2.42767	up	MPP4	membrane protein, palmitoylated 4 (MAGUK p55 subfamily member 4)	FALSE	Homo sapiens membrane protein, palmitoylated 4 (MAGUK p55 subfamily member 4) (MPP4), mRNA [NM_033066]	58538	GO:0042734|GO:0005737|GO:0035418|GO:0005654|GO:0043231	202510065	chr2	202510006	-	hs|2q33.1	NM_033066	chr2:202510065-202510006	NM_033066	Hs.63085
A_23_P35309	2.08474	1.05987	2.08474	up	TAF5L	TAF5-like RNA polymerase II, p300/CBP-associated factor (PCAF)-associated factor, 65kDa	FALSE	Homo sapiens TAF5-like RNA polymerase II, p300/CBP-associated factor (PCAF)-associated factor, 65kDa (TAF5L), transcript variant 1, mRNA [NM_014409]	27097	GO:0006355|GO:0003700|GO:0043966|GO:0006366|GO:0030914|GO:0003713|GO:0006325|GO:0005654|GO:0005634|GO:0004402|GO:0033276	229729423	chr1	229729364	-	hs|1q42.13	NM_014409	chr1:229729423-229729364	NM_014409	Hs.270621
A_23_P104318	3.82975	1.93725	3.82975	up	DDIT4	DNA-damage-inducible transcript 4	FALSE	Homo sapiens DNA-damage-inducible transcript 4 (DDIT4), mRNA [NM_019058]	54541	GO:0001666|GO:0048011|GO:0032007|GO:0008283|GO:0072593|GO:0043241|GO:0010801|GO:0005829|GO:0005622|GO:0005739|GO:0071889|GO:0042771|GO:0051607|GO:0005737|GO:0007420|GO:0033137|GO:0030182|GO:0045820|GO:0001764	74035422	chr10	74035363	+	hs|10q22.1	NM_019058	chr10:74035363-74035422	NM_019058	Hs.744875
A_23_P50146	2.72409	1.44577	2.72409	up	SIGLEC15	sialic acid binding Ig-like lectin 15	FALSE	Homo sapiens sialic acid binding Ig-like lectin 15 (SIGLEC15), mRNA [NM_213602]	284266	GO:0043234|GO:0005886|GO:0045087|GO:0032956|GO:2001204|GO:0071402|GO:0045124|GO:0016021	43422519	chr18	43422461	+	hs|18q12.3	NM_213602	chr18:43422461-43422519	NM_213602	Hs.287692
A_23_P169629	2.48596	1.3138	2.48596	up	SHMT2	serine hydroxymethyltransferase 2 (mitochondrial)	FALSE	Homo sapiens serine hydroxymethyltransferase 2 (mitochondrial) (SHMT2), transcript variant 1, mRNA [NM_005412]	6472	GO:0042645|GO:0008284|GO:0005743|GO:0004372|GO:0008732|GO:0042802|GO:0035999|GO:0019264|GO:0005739|GO:0005758|GO:0051289|GO:0003682|GO:0005759|GO:0030170|GO:0015630|GO:0006564|GO:0006730|GO:0016597|GO:0070062	57628404	chr12	57628345	+	hs|12q13.3	NM_005412	chr12:57628345-57628404	NM_005412	Hs.741179
A_23_P161507	3.04241	1.60521	3.04241	up	MTL5	metallothionein-like 5, testis-specific (tesmin)	FALSE	Homo sapiens metallothionein-like 5, testis-specific (tesmin) (MTL5), transcript variant 1, mRNA [NM_004923]	9633	GO:0005737|GO:0010038|GO:0007275|GO:0005634|GO:0007283|GO:0006875|GO:0046872|GO:0030154	68475010	chr11	68474951	-	hs|11q13.3	NM_004923	chr11:68475010-68474951	NM_004923	Hs.145932
A_21_P0013512	9.91132	3.30908	9.91132	up			FALSE	asparagine synthetase pseudogene 1 [Source:HGNC Symbol;Acc:HGNC:754] [ENST00000518311]			47491719	chr8	47491130	-	hs|8q11.1		chr8:47491719-47491130
A_23_P353056	2.2439	1.16601	2.2439	up	C2CD2L	C2CD2-like	FALSE	Homo sapiens C2CD2-like (C2CD2L), transcript variant 1, mRNA [NM_014807]	9854	GO:0008150|GO:0003674|GO:0035774|GO:0016021|GO:0005575|GO:0043559	118987732	chr11	118987673	+	hs|11q23.3	NM_014807	chr11:118987673-118987732	NM_014807	Hs.26899
A_23_P93389	2.06903	1.04896	2.06903	up	NUDT3	nudix (nucleoside diphosphate linked moiety X)-type motif 3	FALSE	Homo sapiens nudix (nucleoside diphosphate linked moiety X)-type motif 3 (NUDT3), mRNA [NM_006703]	11165	GO:0052846|GO:0052845|GO:0052844|GO:0000287|GO:0052843|GO:0043647|GO:0008486|GO:0052848|GO:0052847|GO:0007267|GO:0044281|GO:0052840|GO:0005829|GO:0015961|GO:0071544|GO:0070062	34256123	chr6	34256064	-	hs|6p21.31	NM_006703	chr6:34256123-34256064	NM_006703	Hs.188882
A_23_P133284	2.20891	1.14334	2.20891	up	RIOK2	RIO kinase 2	FALSE	Homo sapiens RIO kinase 2 (RIOK2), transcript variant 1, mRNA [NM_018343]	55781	GO:0004674|GO:0006468|GO:0005524	96498802	chr5	96498743	-	hs|5q15	NM_018343	chr5:96498802-96498743	NM_018343	Hs.27021
A_33_P3350074	2.26385	1.17878	2.26385	up	SLC25A19	solute carrier family 25 (mitochondrial thiamine pyrophosphate carrier), member 19	FALSE	Homo sapiens solute carrier family 25 (mitochondrial thiamine pyrophosphate carrier), member 19 (SLC25A19), transcript variant 1, mRNA [NM_001126121]	60386	GO:0030302|GO:0005743|GO:0005634|GO:0016021|GO:0055085|GO:0030233	73269133	chr17	73269074	-	hs|17q25.1	NM_001126121	chr17:73269133-73269074	NM_001126121	Hs.514470
A_24_P309415	2.70612	1.43623	2.70612	up	TMEM123	transmembrane protein 123	FALSE	Homo sapiens transmembrane protein 123 (TMEM123), mRNA [NM_052932]	114908	GO:0004872|GO:0016021|GO:0070267|GO:0009897	102267545	chr11	102267486	-	hs|11q22.2	NM_052932	chr11:102267545-102267486	NM_052932	Hs.503709
A_32_P9468	2.49312	1.31795	2.49312	up	COX19	COX19 cytochrome c oxidase assembly factor	FALSE	Homo sapiens COX19 cytochrome c oxidase assembly factor (COX19), mRNA [NM_001031617]	90639	GO:0033617|GO:0009060|GO:0005758|GO:0005737|GO:0005829	1004585	chr7	1004526	-	hs|7p22.3	NM_001031617	chr7:1004585-1004526	NM_001031617	Hs.121593
A_33_P3283196	2.33526	1.22358	2.33526	up	SCAF11	SR-related CTD-associated factor 11	FALSE	PREDICTED: Homo sapiens SR-related CTD-associated factor 11 (SCAF11), transcript variant X3, mRNA [XM_006719692]	9169	GO:0008380|GO:0006397|GO:0005515|GO:0000245|GO:0000375|GO:0005730|GO:0008270|GO:0005654|GO:0005634	46354525	chr12	46354466	-	hs|12q12	XM_006719692	chr12:46354525-46354466	XM_006719692
A_23_P23266	2.51397	1.32997	2.51397	up	BLZF1	basic leucine zipper nuclear factor 1	FALSE	basic leucine zipper nuclear factor 1 [Source:HGNC Symbol;Acc:HGNC:1065] [ENST00000367808]	8548	GO:0003700|GO:0006357|GO:0043001|GO:0005796|GO:0008283|GO:0005634|GO:0001558|GO:0003677|GO:0005737|GO:0000139|GO:0007030|GO:0005654|GO:0000278|GO:0019899|GO:0031625	169356968	chr1	169356909	+	hs|1q24.2	U79751	chr1:169356909-169356968		Hs.130746
A_23_P200801	2.74984	1.45935	2.74984	up	PDE4DIP	phosphodiesterase 4D interacting protein	FALSE	Homo sapiens phosphodiesterase 4D interacting protein (PDE4DIP), transcript variant 5, mRNA [NM_001002811]	9659	GO:0005515|GO:0005813|GO:0005737|GO:0005794|GO:0005634|GO:0030016|GO:0019899|GO:0043623	144890739	chr1	144890680	-	hs|1q21.1	NM_001002811	chr1:144890739-144890680	NM_001002811	Hs.731111
A_24_P89080	2.24463	1.16648	2.24463	up	DCK	deoxycytidine kinase	FALSE	Homo sapiens deoxycytidine kinase (DCK), mRNA [NM_000788]	1633	GO:0009157|GO:0055086|GO:0005634|GO:0044281|GO:0043097|GO:0006220|GO:0019206|GO:0005524|GO:0009165|GO:0042803|GO:0005829|GO:0016310|GO:0006144|GO:0008144|GO:0043101|GO:0004137|GO:0006206	71895992	chr4	71895933	+	hs|4q13.3	NM_000788	chr4:71895933-71895992	NM_000788	Hs.709
A_22_P00004534	4.15347	2.05432	4.15347	up	LOC101928059	uncharacterized LOC101928059	FALSE	PREDICTED: Homo sapiens uncharacterized LOC101928059 (LOC101928059), transcript variant X3, ncRNA [XR_425033]	101928059		153895985	chr1	153895926	+	hs|1q21.3	XR_425033	chr1:153895926-153895985	XR_425033
A_21_P0014553	3.3908	1.76162	3.3908	up	DUXAP10	double homeobox A pseudogene 10	FALSE	double homeobox A pseudogene 10 [Source:EntrezGene;Acc:503639] [ENST00000620237]	503639		19662660	chr14	19662601	+	hs|14q11.2	BC013389	chr14:19662601-19662660		Hs.744284
A_24_P153456	2.79976	1.4853	2.79976	up	ZDHHC11	zinc finger, DHHC-type containing 11	FALSE	Homo sapiens zinc finger, DHHC-type containing 11 (ZDHHC11), mRNA [NM_024786]	79844	GO:0005783|GO:0008152|GO:0008270|GO:0016021|GO:0019706	795845	chr5	795786	-	hs|5p15.33	NM_024786	chr5:795845-795786	NM_024786	Hs.732788
A_22_P00018488	2.24416	1.16618	2.24416	up	lnc-SNX24-1	lnc-SNX24-1:1	FALSE	DA967691 STOMA2 Homo sapiens cDNA clone STOMA2006371 5', mRNA sequence [DA967691]			122390338	chr5	122390279	+	hs|5q23.2	DA967691	chr5:122390279-122390338		Hs.628766
A_22_P00015390	2.06415	1.04555	2.06415	up	lnc-SRGAP3-1	lnc-SRGAP3-1:21	FALSE	LNCipedia lincRNA (lnc-SRGAP3-1), lincRNA [lnc-SRGAP3-1:21]			9427579	chr3	9427520	-	hs|3p25.3		chr3:9427579-9427520
A_23_P168828	3.54199	1.82456	3.54199	up	KLF10	Kruppel-like factor 10	FALSE	Homo sapiens Kruppel-like factor 10 (KLF10), transcript variant 1, mRNA [NM_005655]	7071	GO:0005515|GO:0003700|GO:0008285|GO:0008283|GO:0007267|GO:0045672|GO:0005634|GO:0030282|GO:0000122|GO:0046872|GO:0006351|GO:0001501|GO:0042752|GO:0007623|GO:0007179|GO:0001046|GO:0045892|GO:0035019|GO:0009267	103661422	chr8	103661366	-	hs|8q22.3	NM_005655	chr8:103661422-103661366	NM_005655	Hs.435001
A_21_P0014889	2.34148	1.22742	2.34148	up	LOC100507431	uncharacterized LOC100507431	FALSE	Homo sapiens uncharacterized LOC100507431 (LOC100507431), long non-coding RNA [NR_125383]	100507431		130714929	chr11	130714870	-	hs|11q24.3	NR_125383	chr11:130714929-130714870	NR_125383	Hs.375101
A_33_P3257714	2.53951	1.34455	2.53951	up	RPS23	ribosomal protein S23	FALSE	Homo sapiens ribosomal protein S23 (RPS23), mRNA [NM_001025]	6228	GO:0005515|GO:0010467|GO:0003735|GO:0019083|GO:0006614|GO:0019058|GO:0005730|GO:0006415|GO:0006412|GO:0006413|GO:0005829|GO:0006414|GO:0005737|GO:0016020|GO:0000184|GO:0022627|GO:0016032|GO:0005840|GO:0044267	81569349	chr5	81569290	-	hs|5q14.2	NM_001025	chr5:81569349-81569290	NM_001025	Hs.527193
A_33_P3316273	5.54101	2.47015	5.54101	up	CCL3	chemokine (C-C motif) ligand 3	FALSE	Homo sapiens chemokine (C-C motif) ligand 3 (CCL3), mRNA [NM_002983]	6348	GO:0005515|GO:0019722|GO:0051928|GO:0008360|GO:0006887|GO:0005615|GO:0042802|GO:0005622|GO:0031726|GO:0043525|GO:0006935|GO:0000165|GO:0016301|GO:0071356|GO:0007610|GO:0070374|GO:0031663|GO:0008009|GO:0030335|GO:0032760|GO:0023052|GO:0030593|GO:0071621|GO:0009636|GO:0014808|GO:0030502|GO:0043085|GO:0042056|GO:0043308|GO:0001649|GO:0043922|GO:0016004|GO:0071346|GO:0071347|GO:0043491|GO:0048245|GO:…	34415664	chr17	34415605	-	hs|17q12	NM_002983	chr17:34415664-34415605	NM_002983	Hs.514107
A_23_P404494	3.26482	1.70701	3.26482	up	IL7R	interleukin 7 receptor	FALSE	Homo sapiens interleukin 7 receptor (IL7R), transcript variant 1, mRNA [NM_002185]	3575	GO:0005515|GO:0033089|GO:0008361|GO:0005886|GO:0004917|GO:0005576|GO:0003823|GO:0048535|GO:0048872|GO:0010628|GO:0000902|GO:0007165|GO:0006955|GO:0030217|GO:0042100|GO:0001915|GO:0038111|GO:0016049|GO:0016021|GO:0000018|GO:0009897|GO:0002377|GO:0007166	35876840	chr5	35876781	+	hs|5p13.2	NM_002185	chr5:35876781-35876840	NM_002185	Hs.591742
A_33_P3792328	2.04123	1.02944	2.04123	up	LSM3	LSM3 homolog, U6 small nuclear RNA associated (S. cerevisiae)	FALSE	LSM3 homolog, U6 small nuclear RNA associated (S. cerevisiae) [Source:HGNC Symbol;Acc:HGNC:17874] [ENST00000306024]	27258	GO:0006397|GO:0005515|GO:0010467|GO:0000398|GO:0043928|GO:0005634|GO:0071013|GO:0005829|GO:0000288	14242619	chr3	14242561	+	hs|3p25.1	AK092130	chr3:14242561-14242619		Hs.732209
A_21_P0002226	2.06219	1.04417	2.06219	up	LOC339807	uncharacterized LOC339807	FALSE	Homo sapiens uncharacterized LOC339807 (LOC339807), long non-coding RNA [NR_034023]	339807		64840144	chr2	64840085	+	hs|2p14	NR_034023	chr2:64840085-64840144	NR_034023	Hs.434736
A_33_P3522525	2.13522	1.09438	2.13522	up	GRPEL1	GrpE-like 1, mitochondrial (E. coli)	FALSE	Homo sapiens GrpE-like 1, mitochondrial (E. coli) (GRPEL1), mRNA [NM_025196]	80273	GO:0005739|GO:0050790|GO:0006457|GO:0005759|GO:0006626|GO:0051087|GO:0051082|GO:0044267|GO:0042803|GO:0000774	7062315	chr4	7062256	-	hs|4p16.1	NM_025196	chr4:7062315-7062256	NM_025196	Hs.443723
A_23_P327519	3.33719	1.73864	3.33719	up	STARD4	StAR-related lipid transfer (START) domain containing 4	FALSE	Homo sapiens StAR-related lipid transfer (START) domain containing 4 (STARD4), mRNA [NM_139164]	134429	GO:0006869|GO:0008289	110834747	chr5	110834688	-	hs|5q22.1	NM_139164	chr5:110834747-110834688	NM_139164	Hs.93842
A_24_P38815	2.97404	1.57243	2.97404	up	TPP1	tripeptidyl peptidase I	FALSE	Homo sapiens tripeptidyl peptidase I (TPP1), mRNA [NM_000391]	1200	GO:0006629|GO:0005515|GO:0004252|GO:0045453|GO:0005764|GO:0046872|GO:0030968|GO:0005739|GO:0030163|GO:0030855|GO:0006508|GO:0050885|GO:0008240|GO:0043171|GO:0043202|GO:0070062|GO:0042277|GO:0042470|GO:0007399|GO:0004175|GO:0008236|GO:0008233|GO:0006987|GO:0007040|GO:0044267	6634452	chr11	6634393	-	hs|11p15.4	NM_000391	chr11:6634452-6634393	NM_000391	Hs.523454
A_23_P142849	2.37235	1.24632	2.37235	up	RND3	Rho family GTPase 3	FALSE	Homo sapiens Rho family GTPase 3 (RND3), transcript variant 2, mRNA [NM_005168]	390	GO:0005515|GO:0030036|GO:0000139|GO:0007264|GO:0008152|GO:0003924|GO:0007155|GO:0005525|GO:0005925|GO:0070062	151325166	chr2	151325107	-	hs|2q23.3	NM_005168	chr2:151325166-151325107	NM_005168	Hs.6838
A_33_P3215193	2.56453	1.3587	2.56453	up	NMNAT1	nicotinamide nucleotide adenylyltransferase 1	FALSE	Homo sapiens nicotinamide nucleotide adenylyltransferase 1 (NMNAT1), transcript variant 3, mRNA [NM_001297779]	64802	GO:0005515|GO:0000309|GO:0006766|GO:0004515|GO:0019674|GO:0006767|GO:0005654|GO:0005634|GO:0044281|GO:0009435|GO:0005524	10041226	chr1	10041167	+	hs|1p36.22	NM_001297779	chr1:10041167-10041226	NM_001297779	Hs.633762
A_23_P305140	2.01296	1.00932	2.01296	up	C10orf32	chromosome 10 open reading frame 32	FALSE	Homo sapiens chromosome 10 open reading frame 32 (C10orf32), transcript variant 2, mRNA [NM_144591]	119032		104623911	chr10	104623852	+	hs|10q24.32	NM_144591	chr10:104623852-104623911	NM_144591	Hs.34492
A_22_P00001744	2.29013	1.19543	2.29013	up	CENPN	centromere protein N	FALSE	Homo sapiens centromere protein N (CENPN), transcript variant 2, mRNA [NM_001100624]	55839	GO:0034080|GO:0007067|GO:0007059|GO:0006334|GO:0000777|GO:0005654|GO:0005634|GO:0000278|GO:0005829	81065087	chr16	81065028	+	hs|16q23.2	NM_001100624	chr16:81065028-81065087	NM_001100624	Hs.726537
A_32_P194821	2.08988	1.06342	2.08988	up	RPL21	ribosomal protein L21	FALSE	Homo sapiens ribosomal protein L21 (RPL21), mRNA [NM_000982]	6144	GO:0010467|GO:0003735|GO:0019083|GO:0003723|GO:0006614|GO:0019058|GO:0005730|GO:0006415|GO:0006412|GO:0006413|GO:0005829|GO:0006414|GO:0005737|GO:0000184|GO:0016020|GO:0016032|GO:0022625|GO:0044267	29188408	chr10	29188349	-	hs|10p12.1	NM_000982	chr10:029188408-029188349	NM_000982	Hs.381123
A_24_P270728	32.8636	5.03842	32.8636	up	NUPR1	nuclear protein, transcriptional regulator, 1	FALSE	Homo sapiens nuclear protein, transcriptional regulator, 1 (NUPR1), transcript variant 1, mRNA [NM_001042483]	26471	GO:0002526|GO:0006355|GO:0043065|GO:0048147|GO:0009636|GO:0005634|GO:0045786|GO:0035914|GO:0003677|GO:0006351|GO:0031401|GO:0042771|GO:0003674|GO:0005737|GO:0006461|GO:0003682|GO:0016049|GO:2000194|GO:0006473|GO:0008584	28548880	chr16	28548821	-	hs|16p11.2	NM_001042483	chr16:28548880-28548821	NM_001042483	Hs.513463
A_24_P234856	2.54606	1.34827	2.54606	up	CAMLG	calcium modulating ligand	FALSE	Homo sapiens calcium modulating ligand (CAMLG), mRNA [NM_001745]	819	GO:0005515|GO:0007165|GO:0016020|GO:0007173|GO:0001881|GO:0005783|GO:0016032|GO:0006952|GO:0016021|GO:0050839	134087831	chr5	134087772	+	hs|5q31.1	NM_001745	chr5:134087772-134087831	NM_001745	Hs.529846
A_22_P00023014	2.91107	1.54155	2.91107	up	lnc-MFSD9-4	lnc-MFSD9-4:1	FALSE	1ITB_B Chain B, Type-1 Interleukin-1 Receptor Complexed With Interleukin-1 Beta. {Homo sapiens} (exp=-1; wgp=0; cg=0), partial (15%) [THC2722165]			102789140	chr2	102789081	-	hs|2q12.1		chr2:102789140-102789081
A_23_P46455	2.04303	1.03071	2.04303	up	DNAJC8	DnaJ (Hsp40) homolog, subfamily C, member 8	FALSE	Homo sapiens DnaJ (Hsp40) homolog, subfamily C, member 8 (DNAJC8), mRNA [NM_014280]	22826	GO:0008380|GO:0010467|GO:0000398|GO:0005654	28526929	chr1	28526870	-	hs|1p35.3	NM_014280	chr1:28526929-28526870	NM_014280	Hs.433540
A_21_P0013475	8.82254	3.14119	8.82254	up			FALSE	asparagine synthetase pseudogene 4 [Source:HGNC Symbol;Acc:HGNC:39400] [ENST00000511103]			47610230	chr8	47610171	+	hs|8q11.1		chr8:47610171-47610230
A_23_P103905	2.04093	1.02923	2.04093	up	UFC1	ubiquitin-fold modifier conjugating enzyme 1	FALSE	Homo sapiens ubiquitin-fold modifier conjugating enzyme 1 (UFC1), mRNA [NM_016406]	51506	GO:0005515|GO:0071568|GO:0034976|GO:0071569|GO:0070062	161127942	chr1	161127456	+	hs|1q23.3	NM_016406	chr1:161127456-161127942	NM_016406	Hs.301412
A_33_P3613000	2.55276	1.35206	2.55276	up	ZBTB10	zinc finger and BTB domain containing 10	FALSE	Homo sapiens zinc finger and BTB domain containing 10 (ZBTB10), transcript variant 1, mRNA [NM_001105539]	65986	GO:0006355|GO:0005654|GO:0003677|GO:0046872|GO:0006351	81432009	chr8	81431950	+	hs|8q21.13	NM_001105539	chr8:81431950-81432009	NM_001105539	Hs.591868
A_22_P00000848	2.22153	1.15155	2.22153	up	ZBED3-AS1	ZBED3 antisense RNA 1	FALSE	Homo sapiens ZBED3 antisense RNA 1 (ZBED3-AS1), long non-coding RNA [NR_024398]	728723		76414346	chr5	76414287	+	hs|5q13.3	NR_024398	chr5:76414287-76414346	NR_024398	Hs.161338
A_24_P122682	2.16412	1.11378	2.16412	up	RAB4A	RAB4A, member RAS oncogene family	FALSE	Homo sapiens RAB4A, member RAS oncogene family (RAB4A), transcript variant 1, mRNA [NM_004578]	5867	GO:0005515|GO:0048471|GO:0003924|GO:0005525|GO:0006886|GO:0031982|GO:0006184|GO:0016020|GO:0019882|GO:0030100|GO:0032593|GO:0008565|GO:0061024|GO:0032482|GO:0019003|GO:0070062|GO:0005768	229438614	chr1	229434766	+	hs|1q42.13	NM_004578	chr1:229434766-229438614	NM_004578	Hs.296169
A_23_P165840	2.34729	1.231	2.34729	up	ODC1	ornithine decarboxylase 1	FALSE	Homo sapiens ornithine decarboxylase 1 (ODC1), transcript variant 1, mRNA [NM_002539]	4953	GO:0008284|GO:0042176|GO:0001822|GO:0004586|GO:0006521|GO:0033387|GO:0044281|GO:0005575|GO:0009615|GO:0042803|GO:0005829|GO:0034641|GO:0005737|GO:0006595	10580847	chr2	10580788	-	hs|2p25.1	NM_002539	chr2:10580847-10580788	NM_002539	Hs.467701
A_24_P49190	3.06069	1.61386	3.06069	up	C17orf58	chromosome 17 open reading frame 58	FALSE	Homo sapiens chromosome 17 open reading frame 58 (C17orf58), transcript variant 1, mRNA [NM_181655]	284018		65987591	chr17	65987532	-	hs|17q24.2	NM_181655	chr17:65987591-65987532	NM_181655	Hs.90790
A_33_P3393734	3.79868	1.9255	3.79868	up	RPS27	ribosomal protein S27	FALSE	ribosomal protein S27 [Source:HGNC Symbol;Acc:HGNC:10416] [ENST00000392558]	6232	GO:0005515|GO:0010467|GO:0003735|GO:0008283|GO:0019083|GO:0006614|GO:0019058|GO:0005634|GO:0006415|GO:0003677|GO:0006412|GO:0006413|GO:0005829|GO:0006414|GO:0000184|GO:0022627|GO:0016032|GO:0005840|GO:0008270|GO:0000278|GO:0044267	153963785	chr1	153963726	+	hs|1q21.3		chr1:153963726-153963785
A_33_P3336437	2.26455	1.17923	2.26455	up	TTLL5	tubulin tyrosine ligase-like family member 5	FALSE	Homo sapiens tubulin tyrosine ligase-like family member 5 (TTLL5), mRNA [NM_015072]	23093	GO:0009566|GO:0018095|GO:0005929|GO:0005813|GO:0005737|GO:0016874|GO:0007288|GO:0005634|GO:0030317|GO:0006351	76174049	chr14	76173990	+	hs|14q24.3	NM_015072	chr14:76173990-76174049	NM_015072	Hs.709609
A_23_P102890	2.19166	1.13203	2.19166	up	MRPS6	mitochondrial ribosomal protein S6	FALSE	Homo sapiens mitochondrial ribosomal protein S6 (MRPS6), mRNA [NM_032476]	64968	GO:0070124|GO:0005515|GO:0070125|GO:0070126|GO:0032543|GO:0006996|GO:0003735|GO:0015935|GO:0005743|GO:0070181|GO:0006412|GO:0005763	35515286	chr21	35515227	+	hs|21q22.11	NM_032476	chr21:35515227-35515286	NM_032476	Hs.302742
A_23_P254212	2.42584	1.27849	2.42584	up	RPA4	replication protein A4, 30kDa	FALSE	Homo sapiens replication protein A4, 30kDa (RPA4), mRNA [NM_013347]	29935	GO:0000082|GO:0003697|GO:0033260|GO:0006270|GO:0006310|GO:0005654|GO:0005634|GO:0006289|GO:0000077|GO:0000278|GO:0005662	96140331	chrX	96140272	+	hs|Xq21.33	NM_013347	chrX:96140272-96140331	NM_013347	Hs.659349
A_23_P345118	3.5035	1.8088	3.5035	up	PIM1	Pim-1 proto-oncogene, serine/threonine kinase	FALSE	Homo sapiens Pim-1 proto-oncogene, serine/threonine kinase (PIM1), transcript variant 1, mRNA [NM_002648]	5292	GO:0005515|GO:0043066|GO:0030145|GO:0005886|GO:0008283|GO:0006915|GO:0005634|GO:0007275|GO:0005524|GO:0043433|GO:0007346|GO:0031659|GO:0005737|GO:0007049|GO:0046777|GO:0004674|GO:0030212|GO:0006468|GO:0043024|GO:0008134	37143161	chr6	37143102	+	hs|6p21.2	NM_002648	chr6:37143102-37143161	NM_002648	Hs.81170
A_23_P255672	2.62859	1.39429	2.62859	up	ABLIM2	actin binding LIM protein family, member 2	FALSE	Homo sapiens actin binding LIM protein family, member 2 (ABLIM2), transcript variant 6, mRNA [NM_032432]	84448	GO:0030036|GO:0007411|GO:0045944|GO:0008270|GO:0003779|GO:0030016|GO:0015629|GO:0006351	7967135	chr4	7967076	-	hs|4p16.1	NM_032432	chr4:7967135-7967076	NM_032432	Hs.233404
A_33_P3254606	2.20199	1.13881	2.20199	up	WDR62	WD repeat domain 62	FALSE	Homo sapiens WD repeat domain 62 (WDR62), transcript variant 1, mRNA [NM_001083961]	284403	GO:0005737|GO:0000922|GO:0021987|GO:0005654|GO:0005634|GO:0022008	36596011	chr19	36595952	+	hs|19q13.12	NM_001083961	chr19:36595952-36596011	NM_001083961	Hs.116244
A_21_P0010982	2.51912	1.33292	2.51912	up	MALAT1	metastasis associated lung adenocarcinoma transcript 1 (non-protein coding)	FALSE	Homo sapiens metastasis associated lung adenocarcinoma transcript 1 (non-protein coding) (MALAT1), long non-coding RNA [NR_002819]	378938		65268678	chr11	65268619	+	hs|11q13.1	NR_002819	chr11:65268619-65268678	NR_002819	Hs.621695
A_23_P345808	2.62484	1.39223	2.62484	up	FAM133A	family with sequence similarity 133, member A	FALSE	Homo sapiens family with sequence similarity 133, member A (FAM133A), transcript variant 2, mRNA [NM_173698]	286499		92966803	chrX	92966744	+	hs|Xq21.32	NM_173698	chrX:92966744-92966803	NM_173698	Hs.110069
A_23_P77859	2.91985	1.54589	2.91985	up	TMEM88	transmembrane protein 88	FALSE	Homo sapiens transmembrane protein 88 (TMEM88), mRNA [NM_203411]	92162	GO:0005886|GO:0007275|GO:0016021|GO:0016055	7759341	chr17	7759282	+	hs|17p13.1	NM_203411	chr17:7759282-7759341	NM_203411	Hs.389669
A_23_P73429	3.51593	1.81391	3.51593	up	HCLS1	hematopoietic cell-specific Lyn substrate 1	FALSE	Homo sapiens hematopoietic cell-specific Lyn substrate 1 (HCLS1), transcript variant 1, mRNA [NM_005335]	3059	GO:0005515|GO:0051897|GO:0008284|GO:0017124|GO:2000251|GO:0050731|GO:0005634|GO:0032403|GO:0042993|GO:0005739|GO:0035556|GO:0005737|GO:0033138|GO:0030833|GO:0045944|GO:0030854|GO:0001085|GO:0030041|GO:0009725|GO:0005667|GO:0006355|GO:0042531|GO:0019901|GO:0014068|GO:0003779|GO:0000122|GO:0045651|GO:0016020|GO:2000107|GO:0071345|GO:0030218	121350254	chr3	121350229	-	hs|3q13.33	NM_005335	chr3:121350254-121350229	NM_005335	Hs.14601
A_23_P318904	2.60633	1.38202	2.60633	up	SERTAD4	SERTA domain containing 4	FALSE	Homo sapiens SERTA domain containing 4 (SERTAD4), mRNA [NM_019605]	56256	GO:0005634	210416093	chr1	210416034	+	hs|1q32.2	NM_019605	chr1:210416034-210416093	NM_019605	Hs.600545
A_23_P258912	2.33485	1.22333	2.33485	up	MYOM2	myomesin 2	FALSE	Homo sapiens myomesin 2 (MYOM2), mRNA [NM_003970]	9172	GO:0005739|GO:0005515|GO:0032982|GO:0006936|GO:0008307|GO:0031430	2093129	chr8	2093070	+	hs|8p23.3	NM_003970	chr8:2093070-2093129	NM_003970	Hs.443683
A_33_P3219475	2.6439	1.40267	2.6439	up	MSANTD3-TMEFF1	MSANTD3-TMEFF1 readthrough	FALSE	Homo sapiens MSANTD3-TMEFF1 readthrough (MSANTD3-TMEFF1), mRNA [NM_001198812]	100526694		103339732	chr9	103339673	+	hs|9q31.1	NM_001198812	chr9:103339673-103339732	NM_001198812	Hs.598100
A_19_P00803507	2.71487	1.44088	2.71487	up	LOC101929666	uncharacterized LOC101929666	FALSE	PREDICTED: Homo sapiens uncharacterized LOC101929666 (LOC101929666), ncRNA [XR_247062]	101929666		219392026	chr1	219391967	+	hs|1q41	XR_247062	chr1:219391967-219392026	XR_247062
A_22_P00005468	2.60967	1.38387	2.60967	up	lnc-DYDC1-4	lnc-DYDC1-4:4	FALSE	Q4NC16_9MICC (Q4NC16) Binding-protein-dependent transport systems inner membrane component, partial (5%) [THC2722395]			83988797	chr10	83988738	-	hs|10q23.1		chr10:83988797-83988738
A_23_P119214	3.28617	1.71641	3.28617	up	TIMM44	translocase of inner mitochondrial membrane 44 homolog (yeast)	FALSE	Homo sapiens translocase of inner mitochondrial membrane 44 homolog (yeast) (TIMM44), mRNA [NM_006351]	10469	GO:0005739|GO:0005515|GO:0015450|GO:0005759|GO:0006626|GO:0051087|GO:0005743|GO:0030150|GO:0044267|GO:0005524	7997542	chr19	7996045	-	hs|19p13.2	NM_006351	chr19:7997542-7996045	NM_006351	Hs.465784
A_24_P321411	2.03731	1.02667	2.03731	up	PRKRIR	protein-kinase, interferon-inducible double stranded RNA dependent inhibitor, repressor of (P58 repressor)	FALSE	Homo sapiens protein-kinase, interferon-inducible double stranded RNA dependent inhibitor, repressor of (P58 repressor) (PRKRIR), mRNA [NM_004705]	5612	GO:0007165|GO:0008285|GO:0046983|GO:0006950|GO:0005634|GO:0003677|GO:0046872	76061610	chr11	76061551	-	hs|11q13.5	NM_004705	chr11:76061610-76061551	NM_004705	Hs.503315
A_33_P3376971	5.91074	2.56334	5.91074	up	CHAC1	ChaC glutathione-specific gamma-glutamylcyclotransferase 1	FALSE	Homo sapiens ChaC glutathione-specific gamma-glutamylcyclotransferase 1 (CHAC1), transcript variant 1, mRNA [NM_024111]	79094	GO:0006986|GO:0005802|GO:0005515|GO:0045746|GO:0016746|GO:0007219|GO:0070059|GO:0008152|GO:0005112|GO:0010955|GO:0022008|GO:0005829	41248690	chr15	41248631	+	hs|15q15.1	NM_024111	chr15:41248631-41248690	NM_024111	Hs.155569
A_23_P411188	2.5014	1.32273	2.5014	up	CHRNA10	cholinergic receptor, nicotinic, alpha 10 (neuronal)	FALSE	Homo sapiens cholinergic receptor, nicotinic, alpha 10 (neuronal) (CHRNA10), transcript variant 1, mRNA [NM_020402]	57053	GO:0030424|GO:0005262|GO:0030054|GO:0042472|GO:0005102|GO:0007204|GO:0005892|GO:0007271|GO:0016020|GO:0050910|GO:0042127|GO:0045211|GO:0070588|GO:0043204|GO:0004889	3687068	chr11	3687009	-	hs|11p15.4	NM_020402	chr11:3687068-3687009	NM_020402	Hs.732806
A_33_P3277943	2.30479	1.20464	2.30479	up	CNOT6L	CCR4-NOT transcription complex, subunit 6-like	FALSE	Homo sapiens CCR4-NOT transcription complex, subunit 6-like (CNOT6L), transcript variant 1, mRNA [NM_001286790]	246175	GO:0005515|GO:0010467|GO:0006355|GO:0008284|GO:0005634|GO:0031047|GO:0046872|GO:0030014|GO:0006351|GO:0006417|GO:0005829|GO:0061157|GO:0004535|GO:0005737|GO:0010606|GO:0000289|GO:0000288	78640418	chr4	78640364	-	hs|4q21.1	NM_001286790	chr4:78640418-78640364	NM_001286790	Hs.592519
A_21_P0013760	2.06785	1.04813	2.06785	up	CHTF8	CTF8, chromosome transmission fidelity factor 8 homolog (S. cerevisiae)	FALSE	Homo sapiens CTF8, chromosome transmission fidelity factor 8 homolog (S. cerevisiae) (CHTF8), transcript variant 1, mRNA [NM_001039690]	54921	GO:0006260|GO:0007049|GO:0005634|GO:0003677|GO:0070062	69152087	chr16	69152028	-	hs|16q22.1	NM_001039690	chr16:69152087-69152028	NM_001039690	Hs.85962
A_23_P34915	6.07539	2.60298	6.07539	up	ATF3	activating transcription factor 3	FALSE	Homo sapiens activating transcription factor 3 (ATF3), transcript variant 4, mRNA [NM_001040619]	467	GO:0005515|GO:0008284|GO:0000977|GO:0003700|GO:0003714|GO:0005730|GO:0006094|GO:0005634|GO:0000122|GO:0035914|GO:0000978|GO:0001228|GO:0006351|GO:0042802|GO:0030968|GO:0001078|GO:0045944|GO:0005654|GO:0006987|GO:0044267	212793915	chr1	212793856	+	hs|1q32.3	NM_001040619	chr1:212793856-212793915	NM_001040619	Hs.460
A_33_P3288700	2.57885	1.36673	2.57885	up	FAM207A	family with sequence similarity 207, member A	FALSE	Homo sapiens family with sequence similarity 207, member A (FAM207A), mRNA [NM_058190]	85395		46380051	chr21	46363730	+	hs|21q22.3	NM_058190	chr21:46363730-46380051	NM_058190	Hs.410830
A_23_P201002	2.00953	1.00686	2.00953	up	RNF220	ring finger protein 220	FALSE	Homo sapiens ring finger protein 220 (RNF220), mRNA [NM_018150]	55182	GO:0005737|GO:0004842|GO:0016567|GO:0016874|GO:0008270|GO:0051865	45117374	chr1	45117315	+	hs|1p34.1	NM_018150	chr1:45117315-45117374	NM_018150	Hs.456557
A_33_P3299435	2.23754	1.16191	2.23754	up	SART1	squamous cell carcinoma antigen recognized by T cells	FALSE	Homo sapiens squamous cell carcinoma antigen recognized by T cells (SART1), mRNA [NM_005146]	9092	GO:0005515|GO:0005794|GO:0015030|GO:0045292|GO:0000481|GO:0071013|GO:0000387|GO:0097193|GO:0005829|GO:0005737|GO:0000398|GO:0005654|GO:0007050|GO:0046540|GO:0045585	65747262	chr11	65747203	+	hs|11q13.1	NM_005146	chr11:65747203-65747262	NM_005146	Hs.502883
A_23_P257895	2.38607	1.25464	2.38607	up	MAPK1	mitogen-activated protein kinase 1	FALSE	Homo sapiens mitogen-activated protein kinase 1 (MAPK1), transcript variant 2, mRNA [NM_138957]	5594	GO:0005515|GO:0019858|GO:0034605|GO:0002756|GO:0006935|GO:0007173|GO:0018105|GO:0000165|GO:0007411|GO:0018107|GO:0002755|GO:0009887|GO:0005856|GO:0031663|GO:0004707|GO:0038127|GO:0010800|GO:0038124|GO:0030335|GO:0005794|GO:0038123|GO:0005815|GO:0019902|GO:0034134|GO:0006950|GO:0030168|GO:0009636|GO:0031435|GO:0002224|GO:0043234|GO:0033598|GO:0007049|GO:0008543|GO:0035666|GO:0034166|GO:0005654|GO:…	22123603	chr22	22123544	-	hs|22q11.21	NM_138957	chr22:22123603-22123544	NM_138957	Hs.431850
A_23_P45976	2.54764	1.34916	2.54764	up	RAP1GAP	RAP1 GTPase activating protein	FALSE	Homo sapiens RAP1 GTPase activating protein (RAP1GAP), transcript variant 3, mRNA [NM_002885]	5909	GO:0005515|GO:0003924|GO:0032854|GO:0042803|GO:0005829|GO:0007165|GO:0046582|GO:0000139|GO:0016020|GO:0008152|GO:0017016|GO:0005096|GO:0032318	21928234	chr1	21926109	-	hs|1p36.12	NM_002885	chr1:21928234-21926109	NM_002885	Hs.148178
A_21_P0000669	3.31457	1.72882	3.31457	up	EFTUD1	elongation factor Tu GTP binding domain containing 1	FALSE	Homo sapiens elongation factor Tu GTP binding domain containing 1 (EFTUD1), transcript variant 1, mRNA [NM_024580]	79631	GO:0006184|GO:0042256|GO:0003924|GO:0043022|GO:0005525|GO:0003746|GO:0006414	82533693	chr15	82533634	-	hs|15q25.2	NM_024580	chr15:82533693-82533634	NM_024580	Hs.459114
A_23_P110802	2.37237	1.24633	2.37237	up	CENPH	centromere protein H	FALSE	Homo sapiens centromere protein H (CENPH), mRNA [NM_022909]	64946	GO:0034080|GO:0005515|GO:0051382|GO:0006334|GO:0000777|GO:0000776|GO:0043515|GO:0005654|GO:0005634|GO:0051383|GO:0000278|GO:0005829	68505708	chr5	68505649	+	hs|5q13.2	NM_022909	chr5:68505649-68505708	NM_022909	Hs.631967
A_22_P00014262	5.99568	2.58392	5.99568	up	lnc-SEMA6C-1	lnc-SEMA6C-1:1	FALSE	LNCipedia lincRNA (lnc-SEMA6C-1), lincRNA [lnc-SEMA6C-1:1]			151102683	chr1	151102624	-	hs|1q21.3		chr1:151102683-151102624
A_33_P3416682	2.05587	1.03975	2.05587	up	C2orf91	chromosome 2 open reading frame 91	FALSE	Homo sapiens chromosome 2 open reading frame 91 (C2orf91), mRNA [NM_001242815]	400950		42165651	chr2	42165592	-	hs|2p21	NM_001242815	chr2:42165651-42165592	NM_001242815	Hs.738713
A_33_P3705907	2.9046	1.53834	2.9046	up	FAM207A	family with sequence similarity 207, member A	FALSE	Homo sapiens family with sequence similarity 207, member A (FAM207A), mRNA [NM_058190]	85395		46380082	chr21	46380023	+	hs|21q22.3	NM_058190	chr21:46380023-46380082	NM_058190	Hs.410830
A_23_P87560	2.52402	1.33573	2.52402	up	BTG1	B-cell translocation gene 1, anti-proliferative	FALSE	Homo sapiens B-cell translocation gene 1, anti-proliferative (BTG1), mRNA [NM_001731]	694	GO:0003712|GO:0005515|GO:0006355|GO:0030308|GO:0008285|GO:0005634|GO:0045766|GO:2000271|GO:0005737|GO:0016477|GO:0045663|GO:0019899|GO:0019900|GO:0045603	92537607	chr12	92537548	-	hs|12q21.33	NM_001731	chr12:92537607-92537548	NM_001731	Hs.255935
A_33_P3304528	2.13243	1.0925	2.13243	up	SENP1	SUMO1/sentrin specific peptidase 1	FALSE	Homo sapiens SUMO1/sentrin specific peptidase 1 (SENP1), transcript variant 2, mRNA [NM_001267595]	29843	GO:0005515|GO:0031965|GO:0006919|GO:0016926|GO:0016925|GO:0005634|GO:0016929|GO:0032435|GO:0097190|GO:0010724|GO:0005737|GO:0004175|GO:0045944|GO:0006508|GO:0005654|GO:0044267|GO:0005925|GO:0043687	48437493	chr12	48437434	-	hs|12q13.11	NM_001267595	chr12:48437493-48437434	NM_001267595	Hs.371957
A_23_P165879	2.01029	1.0074	2.01029	up	RAB10	RAB10, member RAS oncogene family	FALSE	Homo sapiens RAB10, member RAS oncogene family (RAB10), mRNA [NM_016131]	10890	GO:0005802|GO:0009306|GO:0005886|GO:0043001|GO:0003924|GO:0007409|GO:0006886|GO:0006904|GO:0097051|GO:0000145|GO:0030859|GO:0019882|GO:0016197|GO:0017157|GO:0030670|GO:0061024|GO:0032482|GO:0016192|GO:0030659|GO:0070062|GO:0032869|GO:0005794|GO:0071782|GO:0090150|GO:0071786|GO:0072372|GO:0045200|GO:0006893|GO:0005525|GO:0072659|GO:0006184|GO:0031489|GO:0032593|GO:0005789|GO:0055037|GO:0019003|GO:…	26360057	chr2	26359998	+	hs|2p23.3	NM_016131	chr2:26359998-26360057	NM_016131	Hs.467960
A_24_P37519	2.2488	1.16916	2.2488	up	LZTFL1	leucine zipper transcription factor-like 1	FALSE	Homo sapiens leucine zipper transcription factor-like 1 (LZTFL1), transcript variant 1, mRNA [NM_020347]	54585	GO:0005515|GO:0034464|GO:0006996|GO:0072594|GO:0032403|GO:0042802|GO:0005829	45866096	chr3	45866037	-	hs|3p21.31	NM_020347	chr3:45866096-45866037	NM_020347	Hs.30824
A_33_P3265956	2.20962	1.1438	2.20962	up	CBFA2T2	core-binding factor, runt domain, alpha subunit 2; translocated to, 2	FALSE	Synthetic construct Homo sapiens clone IMAGE:100073900 core-binding factor, runt domain, alpha subunit 2; translocated to, 2 (CBFA2T2) gene, encodes complete protein. [JF432662]	9139	GO:0005515|GO:0003700|GO:0045944|GO:0003714|GO:0030855|GO:0010976|GO:0010977|GO:0005634|GO:0045892|GO:0046872	32211736	chr20	32211677	+	hs|20q11.22	JF432662	chr20:32211677-32211736		Hs.153934
A_22_P00008013	2.04084	1.02916	2.04084	up	lnc-IFRD2-2	lnc-IFRD2-2:2	FALSE	DA031116 ASTRO2 Homo sapiens cDNA clone ASTRO2015462 5', mRNA sequence [DA031116]			50193262	chr3	50193203	-	hs|3p21.31	AK125500	chr3:50193262-50193203		Hs.627767
A_24_P156288	2.09318	1.0657	2.09318	up	GZF1	GDNF-inducible zinc finger protein 1	FALSE	Homo sapiens GDNF-inducible zinc finger protein 1 (GZF1), mRNA [NM_022482]	64412	GO:0001658|GO:0005794|GO:0001206|GO:0005730|GO:0005634|GO:0000122|GO:0000978|GO:0046872|GO:0006351|GO:0043565|GO:0001078|GO:0005737|GO:0000980|GO:0005654|GO:0045892	23352486	chr20	23352427	+	hs|20p11.21	NM_022482	chr20:23352427-23352486	NM_022482	Hs.709462
A_22_P00002813	2.20107	1.1382	2.20107	up			FALSE				105946986	chr2	105946927	+	hs|2q12.1		chr2:105946927-105946986
A_23_P50839	2.08973	1.06332	2.08973	up	MBD3	methyl-CpG binding domain protein 3	FALSE	Homo sapiens methyl-CpG binding domain protein 3 (MBD3), transcript variant 1, mRNA [NM_001281453]	53615	GO:0000792|GO:0005515|GO:0008327|GO:0000790|GO:0016573|GO:0043044|GO:0006346|GO:0031492|GO:0006325|GO:0000122|GO:0000978|GO:0001701|GO:0003677|GO:0006351|GO:0043234|GO:0005737|GO:0016581|GO:0009888|GO:0000980|GO:0005654	1576926	chr19	1576867	-	hs|19p13.3	NM_001281453	chr19:1576926-1576867	NM_001281453	Hs.178728
A_23_P202945	2.34299	1.22835	2.34299	up	ZBTB44	zinc finger and BTB domain containing 44	FALSE	Homo sapiens zinc finger and BTB domain containing 44 (ZBTB44), transcript variant 3, mRNA [NM_014155]	29068	GO:0006355|GO:0005634|GO:0003677|GO:0046872|GO:0006351	130108369	chr11	130106960	-	hs|11q24.3	NM_014155	chr11:130108369-130106960	NM_014155	Hs.721470
A_21_P0004252	2.36406	1.24127	2.36406	up	lnc-SNX18-1	lnc-SNX18-1:1	FALSE	LNCipedia lincRNA (lnc-SNX18-1), lincRNA [lnc-SNX18-1:1]			53941997	chr5	53941938	+	hs|5q11.2		chr5:53941938-53941997
A_21_P0000653	2.24583	1.16725	2.24583	up	SBF2-AS1	SBF2 antisense RNA 1	FALSE	Homo sapiens SBF2 antisense RNA 1 (SBF2-AS1), long non-coding RNA [NR_036485]	283104		9832228	chr11	9832169	+	hs|11p15.4	NR_036485	chr11:9832169-9832228	NR_036485	Hs.734067
A_23_P301336	2.03808	1.02721	2.03808	up	R3HCC1L	R3H domain and coiled-coil containing 1-like	FALSE	Homo sapiens R3H domain and coiled-coil containing 1-like (R3HCC1L), transcript variant 4, mRNA [NM_014472]	27291	GO:0000166|GO:0035145	100004114	chr10	100004055	+	hs|10q24.2	NM_014472	chr10:100004055-100004114	NM_014472	Hs.419800
A_19_P00805812	2.78581	1.4781	2.78581	up	lnc-UQCRFS1-9	lnc-UQCRFS1-9:20	FALSE	Q5A5F0_CANAL (Q5A5F0) Possible mitochondrial Complex I, subunit 1, partial (12%) [THC2535688]			28262798	chr19	28262739	-	hs|19q11		chr19:28262798-28262739
A_23_P30995	2.03659	1.02616	2.03659	up	CYB5R4	cytochrome b5 reductase 4	FALSE	Homo sapiens cytochrome b5 reductase 4 (CYB5R4), mRNA [NM_016230]	51167	GO:0048471|GO:0004128|GO:0005783|GO:0050660|GO:0006801|GO:0006739|GO:0006091|GO:0042593|GO:0046872|GO:0016653|GO:0003032|GO:0003958|GO:0016174|GO:0048468|GO:0030073|GO:0046677|GO:0055114|GO:0020037	84669561	chr6	84665141	+	hs|6q14.2	NM_016230	chr6:84665141-84669561	NM_016230	Hs.5741
A_23_P37441	2.72474	1.44612	2.72474	up	B2M	beta-2-microglobulin	FALSE	Homo sapiens beta-2-microglobulin (B2M), mRNA [NM_004048]	567	GO:0005515|GO:0002474|GO:0005886|GO:0019221|GO:0002237|GO:0055072|GO:0005615|GO:0042802|GO:0042026|GO:0005737|GO:0001895|GO:0030670|GO:0016032|GO:0070062|GO:0060333|GO:0012507|GO:0002480|GO:0033077|GO:0002481|GO:0005794|GO:0042612|GO:0042493|GO:0042590|GO:0005576|GO:0050690|GO:0031905|GO:0000139|GO:0016020|GO:0045087|GO:0001916|GO:0031901|GO:0050776|GO:0005788|GO:0002479|GO:0005925|GO:0046686|GO:…	45007832	chr15	45007773	+	hs|15q21.1	NM_004048	chr15:45007773-45007832	NM_004048	Hs.534255
A_33_P3501900	3.51606	1.81396	3.51606	up	ZNF582-AS1	ZNF582 antisense RNA 1 (head to head)	FALSE	Homo sapiens ZNF582 antisense RNA 1 (head to head) (ZNF582-AS1), transcript variant 2, long non-coding RNA [NR_037160]	386758		56910538	chr19	56910479	+	hs|19q13.43	NR_037160	chr19:56910479-56910538	NR_037160	Hs.549564
A_24_P148151	2.1239	1.08671	2.1239	up	TSNAX	translin-associated factor X	FALSE	Homo sapiens translin-associated factor X (TSNAX), mRNA [NM_005999]	7257	GO:0010467|GO:0048471|GO:0005794|GO:0005634|GO:0007275|GO:0004521|GO:0007283|GO:0015031|GO:0003677|GO:0046872|GO:0030154|GO:0005829|GO:0043565|GO:0005737|GO:0003697|GO:0008565	231701751	chr1	231701692	+	hs|1q42.2	NM_005999	chr1:231701692-231701751	NM_005999	Hs.13318
A_33_P3709317	2.6636	1.41338	2.6636	up	SNORA28	small nucleolar RNA, H/ACA box 28	FALSE	Homo sapiens small nucleolar RNA, H/ACA box 28 (SNORA28), small nucleolar RNA [NR_002964]	677811		103804260	chr14	103804201	+	hs|14q32.32	NR_002964	chr14:103804201-103804260	NR_002964	Hs.658237
A_21_P0014172	3.21093	1.68299	3.21093	up	HIST1H4H	histone cluster 1, H4h	FALSE	Homo sapiens histone cluster 1, H4h, mRNA (cDNA clone IMAGE:4273904). [BC010926]	8365	GO:0005515|GO:0010467|GO:0006325|GO:0005634|GO:0045653|GO:0000723|GO:0000183|GO:0000786|GO:0070062|GO:0035574|GO:0035575|GO:0046982|GO:0006334|GO:0006335|GO:0005576|GO:0006336|GO:0000228|GO:0003677|GO:0032776|GO:0034080|GO:0043234|GO:0016020|GO:0045814|GO:0040029|GO:0005654|GO:0000278	26281345	chr6	26281286	-	hs|6p22.2	BC010926	chr6:26281345-26281286
A_22_P00015897	2.75277	1.46088	2.75277	up	SNHG6	small nucleolar RNA host gene 6 (non-protein coding)	FALSE	Homo sapiens small nucleolar RNA host gene 6 (non-protein coding) (SNHG6), long non-coding RNA [NR_002599]	641638		67834289	chr8	67834230	-	hs|8q13.1	NR_002599	chr8:67834289-67834230	NR_002599	Hs.372680
A_24_P336577	3.11025	1.63703	3.11025	up	FAM212B	family with sequence similarity 212, member B	FALSE	Homo sapiens family with sequence similarity 212, member B (FAM212B), transcript variant 1, mRNA [NM_019099]	55924		112269251	chr1	112269192	-	hs|1p13.2	NM_019099	chr1:112269251-112269192	NM_019099	Hs.193406
A_21_P0012116	2.33888	1.22582	2.33888	up	ZNF850	zinc finger protein 850	FALSE	Homo sapiens zinc finger protein 850 (ZNF850), transcript variant 1, mRNA [NM_001193552]	342892	GO:0006355|GO:0005634|GO:0003677|GO:0046872|GO:0006351	37253231	chr19	37252606	-	hs|19q13.12	NM_001193552	chr19:37253231-37252606	NM_001193552	Hs.406307
A_23_P308954	2.00744	1.00536	2.00744	up	BHLHB9	basic helix-loop-helix domain containing, class B, 9	FALSE	Homo sapiens basic helix-loop-helix domain containing, class B, 9 (BHLHB9), transcript variant 2, mRNA [NM_030639]	80823	GO:0051965|GO:0043524|GO:0005737|GO:0050769|GO:0007611|GO:0005634|GO:0061003|GO:0042803|GO:0070062	102007038	chrX	102006979	+	hs|Xq22.1	NM_030639	chrX:102006979-102007038	NM_030639	Hs.4276
A_23_P122805	2.03825	1.02733	2.03825	up	TMEM209	transmembrane protein 209	FALSE	Homo sapiens transmembrane protein 209 (TMEM209), transcript variant 1, mRNA [NM_032842]	84928	GO:0016021	129805035	chr7	129804976	-	hs|7q32.2	NM_032842	chr7:129805035-129804976	NM_032842	Hs.267245
A_21_P0000337	2.0954	1.06723	2.0954	up	SNORA55	small nucleolar RNA, H/ACA box 55	FALSE	Homo sapiens small nucleolar RNA, H/ACA box 55 (SNORA55), small nucleolar RNA [NR_002983]	677834		40033132	chr1	40033073	-	hs|1p34.3	NR_002983	chr1:40033132-40033073	NR_002983	Hs.676660
A_33_P3390107	3.27084	1.70966	3.27084	up	RNA18S5	RNA, 18S ribosomal 5	FALSE	Homo sapiens RNA, 18S ribosomal 5 (RNA18S5), ribosomal RNA [NR_003286]	100008588		154915	chrUn_gl000220	154856	+		NR_003286	chrUn_gl000220:154856-154915	NR_003286
A_24_P274615	3.83879	1.94065	3.83879	up	ARRDC3	arrestin domain containing 3	FALSE	Homo sapiens arrestin domain containing 3 (ARRDC3), mRNA [NM_020801]	57561	GO:0005515|GO:0001659|GO:0044252|GO:0005886|GO:0090327|GO:0031699|GO:0060613|GO:0051443|GO:0043588|GO:0031651|GO:0071879|GO:0005768	90664749	chr5	90664690	-	hs|5q14.3	NM_020801	chr5:90664749-90664690	NM_020801	Hs.24684
A_21_P0006579	2.91306	1.54254	2.91306	up	LINC01186	long intergenic non-protein coding RNA 1186	FALSE	Homo sapiens long intergenic non-protein coding RNA 1186 (LINC01186), long non-coding RNA [NR_110388]	101927574		46187012	chrX	46185857	-	hs|Xp11.3	NR_110388	chrX:46187012-46185857	NR_110388	Hs.350952
A_23_P326931	3.07888	1.62241	3.07888	up	CFAP70	cilia and flagella associated protein 70	FALSE	Homo sapiens cilia and flagella associated protein 70 (CFAP70), mRNA [NM_145170]	118491	GO:0008150|GO:0003674|GO:0070062	75013648	chr10	75013589	-	hs|10q22.2	NM_145170	chr10:75013648-75013589	NM_145170	Hs.591367
A_24_P296508	4.70136	2.23308	4.70136	up	SLC43A2	solute carrier family 43 (amino acid system L transporter), member 2	FALSE	Homo sapiens solute carrier family 43 (amino acid system L transporter), member 2 (SLC43A2), transcript variant 2, mRNA [NM_152346]	124935	GO:0005886|GO:0006865|GO:0016021|GO:0015179|GO:0055085|GO:0006811	1477761	chr17	1477702	-	hs|17p13.3	NM_152346	chr17:1477761-1477702	NM_152346	Hs.160550
A_23_P58293	2.62936	1.39471	2.62936	up	UBE2D3	ubiquitin-conjugating enzyme E2D 3	FALSE	Homo sapiens ubiquitin-conjugating enzyme E2D 3 (UBE2D3), transcript variant 2, mRNA [NM_181886]	7323	GO:0005515|GO:0006511|GO:0010467|GO:0004842|GO:0034142|GO:0006367|GO:0006513|GO:0016567|GO:0005886|GO:0016874|GO:0061418|GO:0005829|GO:0002756|GO:0007179|GO:0032480|GO:0034138|GO:0070062|GO:0000209|GO:0071456|GO:0006915|GO:0000122|GO:0030509|GO:0002224|GO:0005524|GO:0006351|GO:0006281|GO:0070979|GO:0045087|GO:0043161|GO:0035666|GO:0005654|GO:0070936|GO:0006464|GO:0010008	103722623	chr4	103720611	-	hs|4q24	NM_181886	chr4:103722623-103720611	NM_181886	Hs.518773
A_23_P325625	3.11467	1.63908	3.11467	up	SCAI	suppressor of cancer cell invasion	FALSE	Homo sapiens suppressor of cancer cell invasion (SCAI), transcript variant 1, mRNA [NM_173690]	286205	GO:0005515|GO:0031965|GO:0030336|GO:0006355|GO:0005737|GO:0035024|GO:0003714|GO:0005634|GO:0016021|GO:0006351	127733967	chr9	127733708	-	hs|9q33.3	NM_173690	chr9:127733967-127733708	NM_173690	Hs.59504
A_24_P242820	2.03405	1.02436	2.03405	up	TSN	translin	FALSE	Homo sapiens translin (TSN), transcript variant 1, mRNA [NM_004622]	7247	GO:0043565|GO:0005515|GO:0010467|GO:0005737|GO:0003697|GO:0006310|GO:0005634|GO:0004521|GO:0003729|GO:0032403|GO:0003677|GO:0005829	122524553	chr2	122524494	+	hs|2q14.3	NM_004622	chr2:122524494-122524553	NM_004622	Hs.75066
A_33_P3339687	2.1275	1.08916	2.1275	up	ZNF669	zinc finger protein 669	FALSE	Homo sapiens zinc finger protein 669 (ZNF669), transcript variant 1, mRNA [NM_024804]	79862	GO:0006355|GO:0005634|GO:0003677|GO:0046872|GO:0006351	247264534	chr1	247264475	-	hs|1q44	NM_024804	chr1:247264534-247264475	NM_024804	Hs.163754
A_33_P3351249	5.16173	2.36785	5.16173	up	CXCL16	chemokine (C-X-C motif) ligand 16	FALSE	Homo sapiens chemokine (C-X-C motif) ligand 16 (CXCL16), transcript variant 2, mRNA [NM_001100812]	58191	GO:0008009|GO:0030335|GO:0005886|GO:0030307|GO:0005576|GO:0005615|GO:0006898|GO:0010818|GO:0005041|GO:0071222|GO:0006935|GO:0016020|GO:0034612|GO:0034341|GO:0016021|GO:0034097|GO:0005044	4637866	chr17	4637807	-	hs|17p13.2	NM_001100812	chr17:4637866-4637807	NM_001100812	Hs.745037
A_22_P00023526	2.06605	1.04688	2.06605	up	RAET1E-AS1	RAET1E antisense RNA 1	FALSE	Homo sapiens RAET1E antisense RNA 1 (RAET1E-AS1), transcript variant 1, long non-coding RNA [NR_045126]	100652739		150240644	chr6	150240585	+	hs|6q25.1	NR_045126	chr6:150240585-150240644	NR_045126	Hs.642734
A_22_P00004878	2.33147	1.22124	2.33147	up			FALSE				10179831	chr2	10179772	-	hs|2p25.1		chr2:10179831-10179772
A_21_P0006725	5.2776	2.39988	5.2776	up	LINC00702	long intergenic non-protein coding RNA 702	FALSE	long intergenic non-protein coding RNA 702 [Source:HGNC Symbol;Acc:HGNC:44676] [ENST00000454470]	100652988		4277833	chr10	4277774	-	hs|10p15.1		chr10:4277833-4277774		Hs.741423
A_33_P3339397	3.22064	1.68735	3.22064	up	SH3YL1	SH3 and SYLF domain containing 1	FALSE	Homo sapiens SH3 and SYLF domain containing 1 (SH3YL1), transcript variant 4, mRNA [NM_001282687]	26751	GO:0006661|GO:1900027|GO:0019902|GO:0032587|GO:0035091	218725	chr2	218666	-	hs|2p25.3	NM_001282687	chr2:218725-218666	NM_001282687	Hs.515951
A_22_P00019062	2.71705	1.44204	2.71705	up			FALSE				86066370	chr1	86066311	+	hs|1p22.3		chr1:86066311-86066370
A_24_P860797	4.36337	2.12544	4.36337	up	PAIP2B	poly(A) binding protein interacting protein 2B	FALSE	Homo sapiens poly(A) binding protein interacting protein 2B (PAIP2B), mRNA [NM_020459]	400961	GO:0005515|GO:0005737|GO:0045947|GO:0000900	71417024	chr2	71415656	-	hs|2p13.3	NM_020459	chr2:71417024-71415656	NM_020459	Hs.416735
A_32_P24376	3.88247	1.95697	3.88247	up	KRTAP2-3	keratin associated protein 2-3	FALSE	Homo sapiens keratin associated protein 2-3 (KRTAP2-3), mRNA [NM_001165252]	730755	GO:0045095	39215637	chr17	39215578	-	hs|17q21.2	NM_001165252	chr17:39215637-39215578	NM_001165252	Hs.406714
A_24_P23258	2.15011	1.10441	2.15011	up	GRAMD4	GRAM domain containing 4	FALSE	Homo sapiens GRAM domain containing 4 (GRAMD4), mRNA [NM_015124]	23151	GO:0031966|GO:0006915|GO:0016021	47075478	chr22	47075419	+	hs|22q13.31	NM_015124	chr22:47075419-47075478	NM_015124	Hs.475150
A_21_P0000244	2.8439	1.50787	2.8439	up	SNORD16	small nucleolar RNA, C/D box 16	FALSE	Homo sapiens small nucleolar RNA, C/D box 16 (SNORD16), small nucleolar RNA [NR_002440]	595097		66795208	chr15	66795149	-	hs|15q22.31	NR_002440	chr15:66795208-66795149	NR_002440	Hs.739034
A_33_P3393836	2.10274	1.07227	2.10274	up	NT5C3A	5'-nucleotidase, cytosolic IIIA	FALSE	Homo sapiens 5'-nucleotidase, cytosolic IIIA (NT5C3A), transcript variant 4, mRNA [NM_001166118]	51251	GO:0006213|GO:0000287|GO:0005783|GO:0046085|GO:0055086|GO:0044281|GO:0008665|GO:0005829|GO:0005739|GO:0046135|GO:0005737|GO:0000166|GO:0016311|GO:0008253|GO:0006206|GO:0009117	33057111	chr7	33057052	-	hs|7p14.3	NM_001166118	chr7:33057111-33057052	NM_001166118	Hs.487933
A_33_P3278313	2.20293	1.13942	2.20293	up	MSRB3	methionine sulfoxide reductase B3	FALSE	Homo sapiens methionine sulfoxide reductase B3 (MSRB3), transcript variant 3, mRNA [NM_001193460]	253827	GO:0005739|GO:0005783|GO:0030091|GO:0033743|GO:0008270|GO:0006979|GO:0055114	65860417	chr12	65860358	+	hs|12q14.3	NM_001193460	chr12:65860358-65860417	NM_001193460	Hs.339024
A_33_P3347928	2.02499	1.01791	2.02499	up	CCNL1	cyclin L1	FALSE	Homo sapiens cyclin L1 (CCNL1), mRNA [NM_020307]	57018	GO:0006396|GO:0006355|GO:0019901|GO:0016607|GO:0005634|GO:0000079|GO:0006351	156876715	chr3	156876656	-	hs|3q25.31	NM_020307	chr3:156876715-156876656	NM_020307	Hs.4859
A_33_P3382309	2.6674	1.41543	2.6674	up	PRDM16	PR domain containing 16	FALSE	Homo sapiens PR domain containing 16 (PRDM16), transcript variant 2, mRNA [NM_199454]	63976	GO:0005515|GO:0003713|GO:0046332|GO:0005634|GO:0000122|GO:0043457|GO:0046872|GO:0006351|GO:0043565|GO:0050872|GO:0050873|GO:0017053|GO:0060021|GO:0030853|GO:0045893|GO:0043586|GO:0045892|GO:0035019|GO:0030512|GO:0022008	3350375	chr1	3350316	+	hs|1p36.32	NM_199454	chr1:3350316-3350375	NM_199454	Hs.99500
A_33_P3295932	4.7322	2.24251	4.7322	up			FALSE				2389292	chr16	2389233	-	hs|16p13.3		chr16:002389292-002389233
A_23_P101476	3.52588	1.81799	3.52588	up	ZNF442	zinc finger protein 442	FALSE	Homo sapiens zinc finger protein 442 (ZNF442), mRNA [NM_030824]	79973	GO:0006355|GO:0005634|GO:0003677|GO:0046872|GO:0006351	12460558	chr19	12460499	-	hs|19p13.2	NM_030824	chr19:12460558-12460499	NM_030824	Hs.253193
A_21_P0000367	2.34953	1.23237	2.34953	up	SNORA32	small nucleolar RNA, H/ACA box 32	FALSE	Homo sapiens small nucleolar RNA, H/ACA box 32 (SNORA32), small nucleolar RNA [NR_003032]	692063		93464204	chr11	93464145	-	hs|11q21	NR_003032	chr11:93464204-93464145	NR_003032	Hs.738740
A_33_P3243093	2.43853	1.28601	2.43853	up	RGS5	regulator of G-protein signaling 5	FALSE	Homo sapiens regulator of G-protein signaling 5 (RGS5), transcript variant 1, mRNA [NM_003617]	8490	GO:0043547|GO:0007165|GO:0005737|GO:0008277|GO:0005886|GO:0038032|GO:0005096	163115775	chr1	163115716	-	hs|1q23.3	NM_003617	chr1:163115775-163115716	NM_003617	Hs.24950
A_33_P3285639	3.70896	1.89101	3.70896	up	TSGA10	testis specific, 10	FALSE	Homo sapiens testis specific, 10 (TSGA10), transcript variant 1, mRNA [NM_025244]	80705	GO:0043005|GO:0003674|GO:0031965|GO:0005737|GO:0031514|GO:0030031|GO:0007283|GO:0005575	99634745	chr2	99634686	-	hs|2q11.2	NM_025244	chr2:99634745-99634686	NM_025244	Hs.120267
A_33_P3301445	2.01532	1.01101	2.01532	up			FALSE				88818952	chr10	88818893	-	hs|10q23.2		chr10:088818952-088818893
A_24_P346604	2.91154	1.54178	2.91154	up	UBE2W	ubiquitin-conjugating enzyme E2W (putative)	FALSE	Homo sapiens ubiquitin-conjugating enzyme E2W (putative) (UBE2W), transcript variant 1, mRNA [NM_001001481]	55284	GO:0004842|GO:0006513|GO:0016874|GO:0005634|GO:0005524|GO:0005737|GO:0006281|GO:0019787|GO:0070979|GO:0006515|GO:0043161|GO:0031625|GO:0071218	74737407	chr8	74722831	-	hs|8q21.11	NM_001001481	chr8:74737407-74722831	NM_001001481	Hs.128841
A_21_P0003735	2.5212	1.33411	2.5212	up			FALSE				28364002	chr4	28363943	-	hs|4p15.1		chr4:28364002-28363943
A_22_P00003762	2.05489	1.03906	2.05489	up	lnc-CDIPT-2	lnc-CDIPT-2:1	FALSE	LNCipedia lincRNA (lnc-CDIPT-2), lincRNA [lnc-CDIPT-2:1]			29818702	chr16	29818643	-	hs|16p11.2		chr16:29818702-29818643
A_33_P3293913	2.70989	1.43823	2.70989	up	BICC1	BicC family RNA binding protein 1	FALSE	Homo sapiens BicC family RNA binding protein 1 (BICC1), mRNA [NM_001080512]	80114	GO:0005737|GO:0007275|GO:0090090	60588845	chr10	60588786	+	hs|10q21.1	NM_001080512	chr10:60588786-60588845	NM_001080512	Hs.158745
A_21_P0000563	2.17465	1.12079	2.17465	up	SNORA80B	small nucleolar RNA, H/ACA box 80B	FALSE	Homo sapiens small nucleolar RNA, H/ACA box 80B (SNORA80B), small nucleolar RNA [NR_028374]	100302743		10586962	chr2	10586903	-	hs|2p25.1	NR_028374	chr2:10586962-10586903	NR_028374	Hs.730525
A_23_P134395	2.00728	1.00524	2.00728	up	TBL2	transducin (beta)-like 2	FALSE	Homo sapiens transducin (beta)-like 2 (TBL2), mRNA [NM_012453]	26608	GO:0008150|GO:0005575	72984156	chr7	72984097	-	hs|7q11.23	NM_012453	chr7:72984156-72984097	NM_012453	Hs.647044
A_24_P168398	2.79812	1.48446	2.79812	up	ZNF177	zinc finger protein 177	FALSE	Homo sapiens zinc finger protein 177 (ZNF177), transcript variant 3, mRNA [NM_003451]	7730	GO:0072562|GO:0005634|GO:0000122|GO:0003677|GO:0046872|GO:0006351	9492745	chr19	9492686	+	hs|19p13.2	NM_003451	chr19:9492686-9492745	NM_003451	Hs.728944
A_24_P374319	2.68323	1.42397	2.68323	up	RAP2C	RAP2C, member of RAS oncogene family	FALSE	Homo sapiens RAP2C, member of RAS oncogene family (RAP2C), transcript variant 2, mRNA [NM_021183]	57826	GO:0030336|GO:0005886|GO:0032486|GO:0061097|GO:0030033|GO:0003713|GO:0044291|GO:0005525|GO:0005829|GO:0006184|GO:0005737|GO:0005923|GO:0019003|GO:0055038|GO:0070062|GO:0031954	131338037	chrX	131337978	-	hs|Xq26.2	NM_021183	chrX:131338037-131337978	NM_021183	Hs.119889
A_33_P3531828	2.04901	1.03493	2.04901	up	LARS	leucyl-tRNA synthetase	FALSE	Homo sapiens leucyl-tRNA synthetase (LARS), mRNA [NM_020117]	51520	GO:0005515|GO:0010467|GO:0002161|GO:0004825|GO:0005634|GO:0004823|GO:0005524|GO:0006429|GO:0005829|GO:0006418|GO:0005737|GO:0006431|GO:0006450	145557170	chr5	145557111	-	hs|5q32	NM_020117	chr5:145557170-145557111	NM_020117	Hs.432674
A_21_P0014428	2.94395	1.55775	2.94395	up	LOC101927372	uncharacterized LOC101927372	FALSE	PREDICTED: Homo sapiens uncharacterized LOC101927372 (LOC101927372), ncRNA [XR_244439]	101927372		42897969	chr22	42897910	-	hs|22q13.2	XR_244439	chr22:42897969-42897910	XR_244439
A_33_P3348744	2.16692	1.11565	2.16692	up			FALSE				114987666	chr12	114987607	+	hs|12q24.21		chr12:114987607-114987666
A_23_P214079	4.93859	2.3041	4.93859	up	SPINK1	serine peptidase inhibitor, Kazal type 1	FALSE	Homo sapiens serine peptidase inhibitor, Kazal type 1 (SPINK1), mRNA [NM_003122]	6690	GO:0010751|GO:0005515|GO:0060046|GO:0004866|GO:0004867|GO:0050732|GO:1900004|GO:2001256|GO:0005615|GO:0090281|GO:0070062	147207585	chr5	147204211	-	hs|5q32	NM_003122	chr5:147207585-147204211	NM_003122	Hs.407856
A_33_P3379454	2.32575	1.2177	2.32575	up	UHRF1	ubiquitin-like with PHD and ring finger domains 1	FALSE	Homo sapiens ubiquitin-like with PHD and ring finger domains 1 (UHRF1), transcript variant 3, mRNA [NM_001290050]	29128	GO:2000373|GO:0005515|GO:0000987|GO:0000792|GO:0010467|GO:0004842|GO:0000790|GO:0008327|GO:0003700|GO:0000791|GO:0008283|GO:0005657|GO:0016874|GO:0005634|GO:0035064|GO:0016363|GO:0042802|GO:0042393|GO:0010216|GO:0042787|GO:0045944|GO:0016574|GO:0000122|GO:0031493|GO:0006351|GO:0051865|GO:0032776|GO:0032270|GO:0007049|GO:0006281|GO:0040029|GO:0008270|GO:0010390	4960954	chr19	4960895	+	hs|19p13.3	NM_001290050	chr19:4960895-4960954	NM_001290050	Hs.108106
A_33_P3377110	2.05979	1.0425	2.05979	up	CYB561D1	cytochrome b561 family, member D1	FALSE	Homo sapiens cytochrome b561 family, member D1 (CYB561D1), transcript variant 5, mRNA [NM_001134404]	284613	GO:0016021|GO:0046872|GO:0055114	110043028	chr1	110042969	+	hs|1p13.3	NM_001134404	chr1:110042969-110043028	NM_001134404	Hs.514682
A_21_P0000215	2.27307	1.18464	2.27307	up	SNORD55	small nucleolar RNA, C/D box 55	FALSE	Homo sapiens small nucleolar RNA, C/D box 55 (SNORD55), small nucleolar RNA [NR_000015]	26811		45241599	chr1	45241540	+	hs|1p34.1	NR_000015	chr1:45241540-45241599	NR_000015
A_21_P0012935	3.93877	1.97774	3.93877	up	XLOC_l2_012323		FALSE	BROAD Institute lincRNA (XLOC_l2_012323), lincRNA [TCONS_l2_00023270]			175602606	chr5	175602547	-	hs|5q35.2		chr5:175602606-175602547
A_24_P235305	3.76784	1.91374	3.76784	up	ZNF706	zinc finger protein 706	FALSE	Homo sapiens zinc finger protein 706 (ZNF706), transcript variant 1, mRNA [NM_001042510]	51123	GO:0046872	102209672	chr8	102209613	-	hs|8q22.3	NM_001042510	chr8:102209672-102209613	NM_001042510	Hs.374485
A_32_P33083	4.64831	2.21671	4.64831	up	VCX2	variable charge, X-linked 2	FALSE	Homo sapiens variable charge, X-linked 2 (VCX2), mRNA [NM_016378]	51480	GO:0008150|GO:0003674|GO:0005575	8138161	chrX	8138102	-	hs|Xp22.31	NM_016378	chrX:8138161-8138102	NM_016378	Hs.279737
A_33_P3372705	2.37394	1.24728	2.37394	up	SRGAP2B	SLIT-ROBO Rho GTPase activating protein 2B	FALSE	Homo sapiens SLIT-ROBO Rho GTPase activating protein 2B (SRGAP2B), mRNA [NM_001271870]	647135	GO:0007399	143916194	chr1	143916135	+	hs|1q21.1	NM_001271870	chr1:143916135-143916194	NM_001271870	Hs.497575
A_21_P0001659	7.13044	2.83399	7.13044	up	lnc-ACTRT2-1	lnc-ACTRT2-1:2	FALSE	LNCipedia lincRNA (lnc-ACTRT2-1), lincRNA [lnc-ACTRT2-1:2]			2734321	chr1	2734262	+	hs|1p36.32		chr1:2734262-2734321
A_21_P0013697	2.04779	1.03407	2.04779	up	FAM27E3	family with sequence similarity 27, member E3	FALSE	Homo sapiens family with sequence similarity 27, member E3 (FAM27E3), long non-coding RNA [NR_103833]	100131997		67785177	chr9	67785118	-	hs|9q13		chr9:67785177-67785118	NR_103833	Hs.31240
A_23_P386241	2.492	1.3173	2.492	up	FAM110A	family with sequence similarity 110, member A	FALSE	Homo sapiens family with sequence similarity 110, member A (FAM110A), transcript variant 3, mRNA [NM_001042353]	83541	GO:0005515|GO:0005737|GO:0000922|GO:0005815	826898	chr20	826839	+	hs|20p13	NM_001042353	chr20:826839-826898	NM_001042353	Hs.574822
A_33_P3416414	3.12802	1.64525	3.12802	up			FALSE	phosphoserine aminotransferase 1 pseudogene 1 [Source:HGNC Symbol;Acc:HGNC:15785] [ENST00000518968]			50652922	chr8	50652863	-	hs|8q11.21		chr8:50652922-50652863
A_22_P00014325	2.48435	1.31287	2.48435	up			FALSE	growth arrest-specific 5 (non-protein coding) [Source:HGNC Symbol;Acc:HGNC:16355] [ENST00000425771]			173835068	chr1	173835009	-	hs|1q25.1		chr1:173835068-173835009
A_33_P3220837	2.09574	1.06746	2.09574	up	MAFB	v-maf avian musculoaponeurotic fibrosarcoma oncogene homolog B	FALSE	Homo sapiens v-maf avian musculoaponeurotic fibrosarcoma oncogene homolog B (MAFB), mRNA [NM_005461]	9935	GO:0005515|GO:0005667|GO:0033077|GO:0042472|GO:0003700|GO:0007379|GO:0007585|GO:0048538|GO:0005634|GO:0006351|GO:0043565|GO:0007423|GO:0021572|GO:0021571|GO:0045647|GO:0045944|GO:0035284|GO:0008134	39315666	chr20	39315607	-	hs|20q12	NM_005461	chr20:39315666-39315607	NM_005461	Hs.169487
A_22_P00004627	3.06956	1.61803	3.06956	up	AATBC	uncharacterized LOC284837	FALSE	Homo sapiens uncharacterized LOC284837 (AATBC), long non-coding RNA [NR_026961]	284837		45230172	chr21	45230113	-	hs|21q22.3	NR_026961	chr21:45230172-45230113	NR_026961	Hs.592159
A_24_P90878	3.44281	1.78359	3.44281	up	THUMPD1	THUMP domain containing 1	FALSE	Homo sapiens THUMP domain containing 1 (THUMPD1), mRNA [NM_017736]	55623		20745705	chr16	20745646	-	hs|16p12.3	NM_017736	chr16:20745705-20745646	NM_017736	Hs.700004
A_21_P0000495	2.15054	1.1047	2.15054	up	SNORA57	small nucleolar RNA, H/ACA box 57	FALSE	Homo sapiens small nucleolar RNA, H/ACA box 57 (SNORA57), small nucleolar RNA [NR_004390]	692158		62433040	chr11	62432981	+	hs|11q12.3	NR_004390	chr11:62432981-62433040	NR_004390	Hs.687390
A_33_P6472133	4.44818	2.15322	4.44818	up	AADACP1	arylacetamide deacetylase pseudogene 1	FALSE	Homo sapiens arylacetamide deacetylase pseudogene 1 (AADACP1), non-coding RNA [NR_026915]	201651		151502180	chr3	151502121	+	hs|3q25.1	NR_026915	chr3:151502121-151502180	NR_026915	Hs.383050
A_23_P201376	2.37487	1.24785	2.37487	up	SSX2IP	synovial sarcoma, X breakpoint 2 interacting protein	FALSE	Homo sapiens synovial sarcoma, X breakpoint 2 interacting protein (SSX2IP), transcript variant 5, mRNA [NM_014021]	117178	GO:0005515|GO:0035020|GO:0034451|GO:0019904|GO:2000145|GO:0005634|GO:0036064|GO:0051297|GO:0042384|GO:0043234|GO:0005913|GO:0035735|GO:0007155|GO:0031252	85109841	chr1	85109782	-	hs|1p22.3	NM_014021	chr1:85109841-85109782	NM_014021	Hs.22587
A_33_P3293529	2.19881	1.13672	2.19881	up			FALSE				73342131	chr8	73342072	+	hs|8q13.3		chr8:73342072-73342131
A_33_P3305208	2.03434	1.02456	2.03434	up			FALSE	translocase of outer mitochondrial membrane 20 homolog (yeast) pseudogene 1 [Source:HGNC Symbol;Acc:HGNC:50518] [ENST00000534518]			77025055	chr11	77024996	+	hs|11q13.5		chr11:77024996-77025055
A_23_P213336	2.27814	1.18786	2.27814	up	FGF1	fibroblast growth factor 1 (acidic)	FALSE	Homo sapiens fibroblast growth factor 1 (acidic) (FGF1), transcript variant 1, mRNA [NM_000800]	2246	GO:0005515|GO:0008286|GO:0008284|GO:0030324|GO:0001759|GO:0005615|GO:0009653|GO:0005829|GO:0034605|GO:0007173|GO:0043406|GO:0045944|GO:0051781|GO:0070374|GO:0005938|GO:0008201|GO:0050679|GO:0048011|GO:0030335|GO:0060681|GO:0048015|GO:0005730|GO:0005578|GO:2000544|GO:0005576|GO:0005104|GO:0007275|GO:0001525|GO:0045766|GO:0044548|GO:0007165|GO:0008543|GO:0045087|GO:0030544|GO:0005654|GO:0072163|GO:…	141974871	chr5	141974812	-	hs|5q31.3	NM_000800	chr5:141974871-141974812	NM_000800	Hs.483635
A_33_P3326733	2.99989	1.58491	2.99989	up	GOLGA2P6	golgin A2 pseudogene 6	FALSE	Homo sapiens golgin A2 pseudogene 6 (GOLGA2P6), non-coding RNA [NR_120609]	729668		30653375	chr10	30653316	-	hs|10p11.23	NR_120609	chr10:30653375-30653316	NR_120609
A_33_P3334630	2.88415	1.52815	2.88415	up	PLP1	proteolipid protein 1	FALSE	proteolipid protein 1 [Source:HGNC Symbol;Acc:HGNC:9086] [ENST00000612423]	5354	GO:0005886|GO:0022010|GO:0007268|GO:0008366|GO:0010628|GO:0006954|GO:0005198|GO:0007229|GO:0014002|GO:0021762|GO:0043209|GO:0042759|GO:0048469|GO:0019911|GO:0016021	103047416	chrX	103047357	+	hs|Xq22.2	M54927	chrX:103047357-103047416		Hs.1787
A_23_P205768	2.33178	1.22143	2.33178	up	ARPP19	cAMP-regulated phosphoprotein, 19kDa	FALSE	Homo sapiens cAMP-regulated phosphoprotein, 19kDa (ARPP19), mRNA [NM_006628]	10776	GO:0004864|GO:0008601|GO:0045722|GO:0005102|GO:0015459|GO:0019212|GO:0043086|GO:0050790|GO:0005737|GO:0007067|GO:0000086|GO:0046326|GO:0005654|GO:0000278|GO:0051721|GO:0051301	52843577	chr15	52843518	-	hs|15q21.2	NM_006628	chr15:52843577-52843518	NM_006628	Hs.512908
A_33_P3388453	2.62794	1.39393	2.62794	up	NANOS2	nanos homolog 2 (Drosophila)	FALSE	Homo sapiens nanos homolog 2 (Drosophila) (NANOS2), mRNA [NM_001029861]	339345	GO:0005515|GO:0017148|GO:0048471|GO:0005634|GO:0007275|GO:0007283|GO:0003729|GO:0006402|GO:0005737|GO:1900153|GO:0000932|GO:0008270|GO:0030718|GO:0045835	46417936	chr19	46417877	-	hs|19q13.32	NM_001029861	chr19:46417936-46417877	NM_001029861	Hs.434218
A_22_P00012115	2.2469	1.16794	2.2469	up	lnc-POLD3-4	lnc-POLD3-4:2	FALSE	DA794686 OCBBF2 Homo sapiens cDNA clone OCBBF2035130 5', mRNA sequence [DA794686]			74108926	chr11	74108867	+	hs|11q13.4	DA794686	chr11:74108867-74108926		Hs.569026
A_33_P3252177	4.96216	2.31097	4.96216	up	EID2B	EP300 interacting inhibitor of differentiation 2B	FALSE	EP300 interacting inhibitor of differentiation 2B [Source:HGNC Symbol;Acc:HGNC:26796] [ENST00000326282]	126272	GO:0006355|GO:0007517|GO:0005634|GO:0030154|GO:0006351	40023120	chr19	40023061	-	hs|19q13.2	BC009725	chr19:40023120-40023061		Hs.135181
A_33_P6809500	2.26725	1.18094	2.26725	up	LOC100506844	uncharacterized LOC100506844	FALSE	Homo sapiens uncharacterized LOC100506844 (LOC100506844), long non-coding RNA [NR_038269]	100506844		58325389	chr12	58325330	-	hs|12q14.1	NR_038269	chr12:58325389-58325330	NR_038269	Hs.90286
A_32_P7823	2.14474	1.10081	2.14474	up	MAPK1IP1L	mitogen-activated protein kinase 1 interacting protein 1-like	FALSE	Homo sapiens mitogen-activated protein kinase 1 interacting protein 1-like (MAPK1IP1L), mRNA [NM_144578]	93487		55531401	chr14	55531342	+	hs|14q22.3	NM_144578	chr14:55531342-55531401	NM_144578	Hs.594338
A_23_P85969	2.55113	1.35114	2.55113	up	ZNF326	zinc finger protein 326	FALSE	Homo sapiens zinc finger protein 326 (ZNF326), transcript variant 1, mRNA [NM_182976]	284695	GO:0005515|GO:0006397|GO:0008380|GO:0044609|GO:0000993|GO:0003677|GO:0006351|GO:0016363|GO:0043231|GO:0032784|GO:0005654|GO:0005681|GO:0008270|GO:0045893	90493765	chr1	90493706	+	hs|1p22.2	NM_182976	chr1:90493706-90493765	NM_182976	Hs.306221
A_33_P3225983	2.0307	1.02197	2.0307	up			FALSE				96548086	chr2	96548027	-	hs|2q11.1		chr2:096548086-096548027
A_24_P280897	2.05161	1.03676	2.05161	up			FALSE	ribosomal protein L21 pseudogene 131 [Source:HGNC Symbol;Acc:HGNC:36428] [ENST00000497298]			34080305	chr19	34080246	-	hs|19q13.11		chr19:34080305-34080246
A_21_P0000285	2.39108	1.25766	2.39108	up	SNORD49A	small nucleolar RNA, C/D box 49A	FALSE	Homo sapiens small nucleolar RNA, C/D box 49A (SNORD49A), small nucleolar RNA [NR_002744]	26800		16343420	chr17	16343361	+	hs|17p11.2	NR_002744	chr17:16343361-16343420	NR_002744	Hs.368934
A_33_P3237699	2.81416	1.49271	2.81416	up	RMND5A	required for meiotic nuclear division 5 homolog A (S. cerevisiae)	FALSE	Homo sapiens required for meiotic nuclear division 5 homolog A (S. cerevisiae) (RMND5A), mRNA [NM_022780]	64795		87002416	chr2	87002357	+	hs|2p11.2	NM_022780	chr2:87002357-87002416	NM_022780	Hs.75277
A_23_P103601	2.31196	1.20911	2.31196	up	MAN1C1	mannosidase, alpha, class 1C, member 1	FALSE	Homo sapiens mannosidase, alpha, class 1C, member 1 (MAN1C1), transcript variant 1, mRNA [NM_020379]	57134	GO:0030173|GO:0000139|GO:0005509|GO:0004571|GO:0006487|GO:0044267|GO:0070062|GO:0043687|GO:0018279	26110894	chr1	26110835	+	hs|1p36.11	NM_020379	chr1:26110835-26110894	NM_020379	Hs.197043
A_33_P3320538	2.33475	1.22327	2.33475	up	NUPL1	nucleoporin like 1	FALSE	nucleoporin like 1 [Source:HGNC Symbol;Acc:HGNC:20261] [ENST00000463407]	9818	GO:0005515|GO:0007077|GO:0010467|GO:0031965|GO:0005975|GO:0019083|GO:0019221|GO:0019058|GO:0044281|GO:0005635|GO:0015031|GO:0055085|GO:0010827|GO:0006913|GO:0008645|GO:0015758|GO:0005487|GO:0005643|GO:0009405|GO:0016032|GO:0051028|GO:0000278	25910419	chr13	25910360	+	hs|13q12.13	AB007870	chr13:25910360-25910419
A_33_P3326588	6.12353	2.61436	6.12353	up	TNFRSF10D	tumor necrosis factor receptor superfamily, member 10d, decoy with truncated death domain	FALSE	Homo sapiens tumor necrosis factor receptor superfamily, member 10d, decoy with truncated death domain (TNFRSF10D), mRNA [NM_003840]	8793	GO:0007165|GO:0043066|GO:0045569|GO:0006915|GO:0016021|GO:0004888	22993186	chr8	22993127	-	hs|8p21.3	NM_003840	chr8:22993186-22993127	NM_003840	Hs.213467
A_23_P33196	2.41109	1.26968	2.41109	up	COL5A2	collagen, type V, alpha 2	FALSE	Homo sapiens collagen, type V, alpha 2 (COL5A2), mRNA [NM_000393]	1290	GO:0048592|GO:0046332|GO:0005576|GO:0005588|GO:0046872|GO:0031012|GO:0003674|GO:0001501|GO:0071230|GO:0001503|GO:0022617|GO:0007411|GO:0030198|GO:0030199|GO:0030574|GO:0005788|GO:0043588|GO:0005201	189897488	chr2	189897429	-	hs|2q32.2	NM_000393	chr2:189897488-189897429	NM_000393	Hs.445827
A_23_P206501	5.98405	2.58112	5.98405	up	CLEC18B	C-type lectin domain family 18, member B	FALSE	Homo sapiens C-type lectin domain family 18, member B (CLEC18B), mRNA [NM_001011880]	497190	GO:0030246|GO:0005576	74442597	chr16	74442538	-	hs|16q23.1	NM_001011880	chr16:74442597-74442538	NM_001011880	Hs.556045
A_23_P350551	3.68486	1.88161	3.68486	up	C12orf57	chromosome 12 open reading frame 57	FALSE	Homo sapiens chromosome 12 open reading frame 57 (C12orf57), transcript variant 1, mRNA [NM_138425]	113246	GO:0005737	7055146	chr12	7055087	+	hs|12p13.31	NM_138425	chr12:7055087-7055146	NM_138425	Hs.405913
A_32_P9963	2.01809	1.01299	2.01809	up	HSF2	heat shock transcription factor 2	FALSE	Homo sapiens heat shock transcription factor 2 (HSF2), transcript variant 1, mRNA [NM_004506]	3298	GO:0005737|GO:0003700|GO:0000977|GO:0006366|GO:0045944|GO:0003713|GO:0001162|GO:0005634|GO:0007283|GO:0001228|GO:0042803	122753958	chr6	122753899	+	hs|6q22.31	NM_004506	chr6:122753899-122753958	NM_004506	Hs.158195
A_22_P00013371	2.94783	1.55965	2.94783	up	lnc-RP11-178D12.1.1-1	lnc-RP11-178D12.1.1-1:1	FALSE	Q2VWP7_HUMAN (Q2VWP7) Shen-dan, partial (6%) [THC2780925]			55972799	chr15	55972740	+	hs|15q21.3		chr15:55972740-55972799
A_21_P0006578	4.3614	2.12479	4.3614	up	LINC01186	long intergenic non-protein coding RNA 1186	FALSE	PREDICTED: Homo sapiens long intergenic non-protein coding RNA 1186 (LINC01186), transcript variant X2, ncRNA [XR_426524]	101927574		46186759	chrX	46185851	-	hs|Xp11.3	XR_426524	chrX:46186759-46185851	XR_426524
A_23_P431319	2.20187	1.13873	2.20187	up	YIPF6	Yip1 domain family, member 6	FALSE	Homo sapiens Yip1 domain family, member 6 (YIPF6), transcript variant A, mRNA [NM_173834]	286451	GO:0060576|GO:0005802|GO:0030134|GO:0005801|GO:0005783|GO:0016021|GO:0042802	67742754	chrX	67742695	+	hs|Xq12	NM_173834	chrX:67742695-67742754	NM_173834	Hs.82719
A_23_P39131	2.46631	1.30236	2.46631	up	GLTSCR2	glioma tumor suppressor candidate region gene 2	FALSE	Homo sapiens glioma tumor suppressor candidate region gene 2 (GLTSCR2), mRNA [NM_015710]	29997	GO:0005622|GO:0008150|GO:0005730|GO:0043231	48254838	chr19	48254779	+	hs|19q13.33	NM_015710	chr19:48254779-48254838	NM_015710	Hs.421907
A_33_P3305472	2.55838	1.35523	2.55838	up			FALSE	Homo sapiens cDNA FLJ41999 fis, clone SPLEN2029683. [AK123993]			74556437	chr17	74556378	+	hs|17q25.1	AK123993	chr17:74556378-74556437		Hs.288215
A_33_P3413671	3.20917	1.6822	3.20917	up	ABL2	ABL proto-oncogene 2, non-receptor tyrosine kinase	FALSE	Homo sapiens ABL proto-oncogene 2, non-receptor tyrosine kinase (ABL2), transcript variant b, mRNA [NM_007314]	27	GO:0005515|GO:0006909|GO:0051353|GO:0071300|GO:0046632|GO:2000145|GO:2000096|GO:0030155|GO:2000249|GO:0051015|GO:0007173|GO:0007411|GO:0030100|GO:0042127|GO:0050885|GO:0070374|GO:0043123|GO:0038083|GO:0051017|GO:0035640|GO:0022408|GO:0000287|GO:0021587|GO:0018108|GO:0001891|GO:0030027|GO:0031234|GO:0097062|GO:0008542|GO:0045087|GO:0010976|GO:0010506|GO:0035024|GO:0015629|GO:0007204|GO:0005829|GO:…	179073242	chr1	179073183	-	hs|1q25.2	NM_007314	chr1:179073242-179073183	NM_007314	Hs.159472
A_23_P31389	2.35135	1.23349	2.35135	up	TRA2A	transformer 2 alpha homolog (Drosophila)	FALSE	Homo sapiens transformer 2 alpha homolog (Drosophila) (TRA2A), transcript variant 1, mRNA [NM_013293]	29896	GO:0000166|GO:0000398|GO:0005730|GO:0005634|GO:0043231	23545801	chr7	23545418	-	hs|7p15.3	NM_013293	chr7:23545801-23545418	NM_013293	Hs.445652
A_21_P0002349	5.32407	2.41253	5.32407	up	lnc-SMARCAL1-2	lnc-SMARCAL1-2:5	FALSE	LNCipedia lincRNA (lnc-SMARCAL1-2), lincRNA [lnc-SMARCAL1-2:5]			217385489	chr2	217385430	+	hs|2q35		chr2:217385430-217385489
A_24_P141019	2.28381	1.19144	2.28381	up	ST7	suppression of tumorigenicity 7	FALSE	Homo sapiens suppression of tumorigenicity 7 (ST7), transcript variant a, mRNA [NM_018412]	7982	GO:0016021	116829446	chr7	116829387	+	hs|7q31.2	NM_018412	chr7:116829387-116829446	NM_018412	Hs.368131
A_19_P00322384	2.7849	1.47762	2.7849	up	LINC00472	long intergenic non-protein coding RNA 472	FALSE	Homo sapiens long intergenic non-protein coding RNA 472 (LINC00472), transcript variant 1, long non-coding RNA [NR_121612]	79940		72127142	chr6	72127083	-	hs|6q13	NR_121612	chr6:72127142-72127083	NR_121612
A_21_P0014909	2.40114	1.26372	2.40114	up			FALSE	Q4RZR4_TETNG (Q4RZR4) Chromosome 18 SCAF14786, whole genome shotgun sequence. (Fragment), partial (18%) [THC2726030]			44346343	chr17	44346284	+	hs|17q21.31		chr17:044346284-044346343
A_21_P0014871	2.04021	1.02872	2.04021	up			FALSE				77377946	chr12	77377887	-	hs|12q21.2		chr12:77377946-77377887
A_24_P205045	4.45567	2.15564	4.45567	up	ERC2	ELKS/RAB6-interacting/CAST family member 2	FALSE	Homo sapiens ELKS/RAB6-interacting/CAST family member 2 (ERC2), mRNA [NM_015576]	26059	GO:0005515|GO:0048786|GO:0042734|GO:0005737|GO:0030054|GO:0005856|GO:0030426	55542485	chr3	55542426	-	hs|3p14.3	NM_015576	chr3:55542485-55542426	NM_015576	Hs.476389
A_24_P69379	2.038	1.02716	2.038	up	CASD1	CAS1 domain containing 1	FALSE	Homo sapiens CAS1 domain containing 1 (CASD1), mRNA [NM_022900]	64921	GO:0016021	94185954	chr7	94185895	+	hs|7q21.3	NM_022900	chr7:94185895-94185954	NM_022900	Hs.260041
A_33_P3219770	2.36623	1.24259	2.36623	up	CDC73	cell division cycle 73	FALSE	Homo sapiens cell division cycle 73 (CDC73), mRNA [NM_024529]	79577	GO:0005515|GO:0008285|GO:0033523|GO:0048147|GO:0050680|GO:0030177|GO:0005634|GO:0001711|GO:0031648|GO:0045638|GO:0045944|GO:0016055|GO:0006378|GO:0000993|GO:2000134|GO:0000122|GO:0006351|GO:0007049|GO:0071222|GO:0019827|GO:0032968|GO:0016593|GO:0005654|GO:0010390|GO:0031442	193221056	chr1	193220997	+	hs|1q31.2	NM_024529	chr1:193220997-193221056	NM_024529	Hs.378996
A_21_P0013596	2.90226	1.53718	2.90226	up			FALSE				116444408	chr9	116444349	+	hs|9q32		chr9:116444349-116444408		Hs.737718
A_22_P00006058	3.8115	1.93036	3.8115	up	LINC00087	long intergenic non-protein coding RNA 87	FALSE	Homo sapiens long intergenic non-protein coding RNA 87 (LINC00087), long non-coding RNA [NR_024493]	644596		134229217	chrX	134229158	-	hs|Xq26.3	NR_024493	chrX:134229217-134229158	NR_024493	Hs.656427
A_23_P45940	2.32962	1.22009	2.32962	up	TFB2M	transcription factor B2, mitochondrial	FALSE	Homo sapiens transcription factor B2, mitochondrial (TFB2M), mRNA [NM_022366]	64216	GO:0042645|GO:0003712|GO:0010467|GO:0031167|GO:0006996|GO:0005759|GO:0006391|GO:0007005|GO:0006390|GO:0045893|GO:0000179	246704359	chr1	246704300	-	hs|1q44	NM_022366	chr1:246704359-246704300	NM_022366	Hs.7395
A_21_P0000371	3.63807	1.86318	3.63807	up	SNORD7	small nucleolar RNA, C/D box 7	FALSE	Homo sapiens small nucleolar RNA, C/D box 7 (SNORD7), small nucleolar RNA [NR_003037]	692076		33900771	chr17	33900712	+	hs|17q12	NR_003037	chr17:33900712-33900771	NR_003037
A_24_P235049	2.03485	1.02492	2.03485	up	MTHFD1L	methylenetetrahydrofolate dehydrogenase (NADP+ dependent) 1-like	FALSE	Homo sapiens methylenetetrahydrofolate dehydrogenase (NADP+ dependent) 1-like (MTHFD1L), transcript variant 2, mRNA [NM_015440]	25902	GO:0015942|GO:0004329|GO:0004477|GO:0005524|GO:0042803|GO:0005829|GO:0035999|GO:0005739|GO:0004488|GO:0006760|GO:0016020|GO:0046653|GO:0009396|GO:0006730|GO:0055114	151413699	chr6	151413640	+	hs|6q25.1	NM_015440	chr6:151413640-151413699	NM_015440	Hs.591343
A_21_P0012411	5.2461	2.39125	5.2461	up	LOC101928430	uncharacterized LOC101928430	FALSE	PREDICTED: Homo sapiens uncharacterized LOC101928430 (LOC101928430), transcript variant X1, ncRNA [XR_241611]	101928430		165213038	chr3	165209025	+	hs|3q26.1	XR_241611	chr3:165209025-165213038	XR_241611
A_24_P342086	2.22641	1.15472	2.22641	up	WWP2	WW domain containing E3 ubiquitin protein ligase 2	FALSE	Homo sapiens WW domain containing E3 ubiquitin protein ligase 2 (WWP2), transcript variant 6, mRNA [NM_001270455]	11060	GO:0005515|GO:0004842|GO:0016567|GO:0016874|GO:0032410|GO:0000151|GO:0005634|GO:0046718|GO:0043433|GO:0005737|GO:0070534|GO:0042787|GO:0001085|GO:0042391|GO:0034765|GO:0070062|GO:0000122|GO:0051224|GO:0051865|GO:0016020|GO:0010629|GO:0043161|GO:0045892|GO:0006464|GO:0008134	69943570	chr16	69943511	+	hs|16q22.1	NM_001270455	chr16:69943511-69943570	NM_001270455	Hs.408458
A_24_P147461	2.38379	1.25325	2.38379	up	SERPINB8	serpin peptidase inhibitor, clade B (ovalbumin), member 8	FALSE	Homo sapiens serpin peptidase inhibitor, clade B (ovalbumin), member 8 (SERPINB8), transcript variant 3, mRNA [NM_001031848]	5271	GO:0010951|GO:0005515|GO:0004867|GO:0005615|GO:0070062|GO:0005829	61648978	chr18	61647137	+	hs|18q22.1	NM_001031848	chr18:61647137-61648978	NM_001031848	Hs.368077
A_22_P00016235	2.07534	1.05335	2.07534	up	SNORD57	small nucleolar RNA, C/D box 57	FALSE	Homo sapiens small nucleolar RNA, C/D box 57 (SNORD57), small nucleolar RNA [NR_002738]	26792		2637656	chr20	2637597	+	hs|20p13	NR_002738	chr20:2637597-2637656	NR_002738
A_24_P694820	4.22783	2.07992	4.22783	up	lnc-ZNF236-1	lnc-ZNF236-1:5	FALSE	LNCipedia lincRNA (lnc-ZNF236-1), lincRNA [lnc-ZNF236-1:5]			74696096	chr18	74696037	+	hs|18q23		chr18:74696037-74696096
A_22_P00007123	2.3329	1.22213	2.3329	up			FALSE				28975042	chr1	28974983	+	hs|1p35.3	BM729034	chr1:28974983-28975042		Hs.662201
A_33_P3266255	2.00572	1.00412	2.00572	up	CSGALNACT2	chondroitin sulfate N-acetylgalactosaminyltransferase 2	FALSE	Homo sapiens chondroitin sulfate N-acetylgalactosaminyltransferase 2 (CSGALNACT2), mRNA [NM_018590]	55454	GO:0050652|GO:0050653|GO:0050650|GO:0050651|GO:0005975|GO:0044281|GO:0046872|GO:0008376|GO:0030166|GO:0030173|GO:0030206|GO:0000139|GO:0016020|GO:0032580|GO:0009405|GO:0030204|GO:0030203|GO:0047237	43656042	chr10	43655983	+	hs|10q11.21	NM_018590	chr10:43655983-43656042	NM_018590	Hs.657569
A_33_P3344831	2.19583	1.13477	2.19583	up	TMEM45A	transmembrane protein 45A	FALSE	Homo sapiens transmembrane protein 45A (TMEM45A), mRNA [NM_018004]	55076	GO:0016021	100296257	chr3	100296198	+	hs|3q12.2	NM_018004	chr3:100296198-100296257	NM_018004	Hs.658956
A_33_P3321711	2.66685	1.41514	2.66685	up	TOMM34	translocase of outer mitochondrial membrane 34	FALSE	Homo sapiens translocase of outer mitochondrial membrane 34 (TOMM34), mRNA [NM_006809]	10953	GO:0005737|GO:0016020|GO:0031072|GO:0006626|GO:0005741|GO:0005654|GO:0005634|GO:0016021	43570831	chr20	43570772	-	hs|20q13.12	NM_006809	chr20:43570831-43570772	NM_006809	Hs.517066
A_33_P3312194	3.41463	1.77173	3.41463	up	TBCB	tubulin folding cofactor B	FALSE	tubulin folding cofactor B [Source:HGNC Symbol;Acc:HGNC:1989] [ENST00000392178]	1155	GO:0005515|GO:0005737|GO:0015630|GO:0005874|GO:0051084|GO:0005654|GO:0044267|GO:0030154|GO:0007399	36612787	chr19	36612728	+	hs|19q13.12		chr19:36612728-36612787
A_33_P3409518	2.53955	1.34457	2.53955	up	TUBBP5	tubulin, beta pseudogene 5	FALSE	Homo sapiens tubulin, beta pseudogene 5 (TUBBP5), non-coding RNA [NR_027156]	643224		141071879	chr9	141071820	+	hs|9q34.3	NR_027156	chr9:141071820-141071879	NR_027156	Hs.551805
A_33_P3263412	2.02462	1.01765	2.02462	up			FALSE	Homo sapiens cDNA FLJ26714 fis, clone PNC01043. [AK130224]			670469	chr10	670410	-	hs|10p15.3	AK130224	chr10:670469-670410
A_33_P3535649	3.27369	1.71092	3.27369	up	FLYWCH1	FLYWCH-type zinc finger 1	FALSE	Homo sapiens FLYWCH-type zinc finger 1 (FLYWCH1), transcript variant 1, mRNA [NM_032296]	84256	GO:0005737|GO:0005654|GO:0003677|GO:0046872	3001200	chr16	3001141	+	hs|16p13.3	NM_032296	chr16:3001141-3001200	NM_032296	Hs.655321
A_23_P42738	2.13357	1.09327	2.13357	up	FAM220A	family with sequence similarity 220, member A	FALSE	Homo sapiens family with sequence similarity 220, member A (FAM220A), mRNA [NM_001037163]	84792	GO:0005634	6369422	chr7	6369363	-	hs|7p22.1	NM_001037163	chr7:6369422-6369363	NM_001037163	Hs.696146
A_33_P3256113	2.30946	1.20756	2.30946	up	GUSBP1	glucuronidase, beta pseudogene 1	FALSE	Homo sapiens glucuronidase, beta pseudogene 1 (GUSBP1), transcript variant 1, non-coding RNA [NR_027026]	728411		21589440	chr5	21589381	+	hs|5p14.3	NR_027026	chr5:21589381-21589440	NR_027026	Hs.88181
A_24_P82142	2.40593	1.2666	2.40593	up	TCF12	transcription factor 12	FALSE	Homo sapiens transcription factor 12 (TCF12), transcript variant 4, mRNA [NM_207038]	6938	GO:0005515|GO:0000790|GO:0003700|GO:0046982|GO:0044212|GO:0006357|GO:0043425|GO:0070888|GO:0046332|GO:0005634|GO:0000978|GO:0006351|GO:0035326|GO:0001077|GO:0005737|GO:0006955|GO:0007517|GO:0045666|GO:0045944|GO:0008134	57580013	chr15	57579954	+	hs|15q21.3	NM_207038	chr15:57579954-57580013	NM_207038	Hs.511504
A_23_P139471	2.07193	1.05098	2.07193	up	RPS26	ribosomal protein S26	FALSE	Homo sapiens ribosomal protein S26 (RPS26), mRNA [NM_001029]	6231	GO:0005515|GO:0010467|GO:0003735|GO:0019083|GO:0006614|GO:0019058|GO:0015935|GO:0005730|GO:0003729|GO:0006415|GO:0006412|GO:0006413|GO:0005829|GO:0006414|GO:0005737|GO:0016020|GO:0000184|GO:0033119|GO:0022627|GO:0016032|GO:0044267|GO:0070062	56435798	chr12	56435739	+	hs|12q13.2	NM_001029	chr12:56435739-56435798	NM_001029	Hs.567235
A_23_P426305	2.48473	1.31309	2.48473	up	AOC3	amine oxidase, copper containing 3	FALSE	Homo sapiens amine oxidase, copper containing 3 (AOC3), transcript variant 1, mRNA [NM_003734]	8639	GO:0005515|GO:0048038|GO:0005261|GO:0046982|GO:0005886|GO:0009986|GO:0005507|GO:0005509|GO:0052596|GO:0052595|GO:0052594|GO:0052593|GO:0042803|GO:0005902|GO:0005737|GO:0008131|GO:0006954|GO:0009308|GO:0016021|GO:0007155|GO:0046677|GO:0006812|GO:0055114	41009950	chr17	41009891	+	hs|17q21.31	NM_003734	chr17:41009891-41009950	NM_003734	Hs.198241
A_22_P00018111	3.59088	1.84434	3.59088	up			FALSE	Homo sapiens cDNA clone IMAGE:4605966, partial cds. [BC071777]			12457832	chr19	12457773	-	hs|19p13.2	BC071777	chr19:12457832-12457773		Hs.438280
A_23_P323898	4.01653	2.00595	4.01653	up	ZSCAN12	zinc finger and SCAN domain containing 12	FALSE	Homo sapiens zinc finger and SCAN domain containing 12 (ZSCAN12), transcript variant 2, non-coding RNA [NR_028077]	9753	GO:0006355|GO:0003700|GO:0005634|GO:0003677|GO:0046872|GO:0006351	28347778	chr6	28347719	-	hs|6p22.1	NR_028077	chr6:28347778-28347719	NR_028077	Hs.134816
A_21_P0009268	2.04161	1.02971	2.04161	up	lnc-MAP2K6-2	lnc-MAP2K6-2:1	FALSE	LNCipedia lincRNA (lnc-MAP2K6-2), lincRNA [lnc-MAP2K6-2:1]			67841626	chr17	67708680	+	hs|17q24.3		chr17:67708680-67841626
A_23_P141146	2.50324	1.3238	2.50324	up	FBXL20	F-box and leucine-rich repeat protein 20	FALSE	Homo sapiens F-box and leucine-rich repeat protein 20 (FBXL20), transcript variant 1, mRNA [NM_032875]	84961	GO:0005737|GO:0001662	37417070	chr17	37417011	-	hs|17q12	NM_032875	chr17:37417070-37417011	NM_032875	Hs.462946
A_23_P258944	2.52061	1.33377	2.52061	up	DNAJB9	DnaJ (Hsp40) homolog, subfamily B, member 9	FALSE	Homo sapiens DnaJ (Hsp40) homolog, subfamily B, member 9 (DNAJB9), mRNA [NM_012328]	4189	GO:0051787|GO:0005515|GO:0005737|GO:0005783|GO:0005789|GO:0005730|GO:0005788|GO:0030433|GO:0006987|GO:0044267|GO:0070062|GO:0030968	108214574	chr7	108214515	+	hs|7q31.1	NM_012328	chr7:108214515-108214574	NM_012328	Hs.741182
A_33_P3340752	6.40507	2.67921	6.40507	up	ATE1-AS1	ATE1 antisense RNA 1 (head to head)	FALSE	Homo sapiens ATE1 antisense RNA 1 (head to head) (ATE1-AS1), long non-coding RNA [NR_120495]	100130887		123711445	chr10	123711386	+	hs|10q26.13	NR_120495	chr10:123711386-123711445	NR_120495	Hs.650058
A_32_P38467	2.13479	1.0941	2.13479	up	SNHG8	small nucleolar RNA host gene 8 (non-protein coding)	FALSE	Homo sapiens small nucleolar RNA host gene 8 (non-protein coding) (SNHG8), transcript variant 1, long non-coding RNA [NR_003584]	100093630		119200884	chr4	119200825	+	hs|4q26	NR_003584	chr4:119200825-119200884	NR_003584	Hs.535762
A_24_P123347	2.09759	1.06873	2.09759	up	PPAT	phosphoribosyl pyrophosphate amidotransferase	FALSE	Homo sapiens phosphoribosyl pyrophosphate amidotransferase (PPAT), mRNA [NM_002703]	5471	GO:0032869|GO:0051539|GO:0009168|GO:0001822|GO:0060135|GO:0031100|GO:0055086|GO:0044281|GO:0035690|GO:0046872|GO:0005829|GO:0000082|GO:0007595|GO:0051289|GO:0006144|GO:0006543|GO:0009116|GO:0009113|GO:0004044|GO:0006164|GO:0006189	57260042	chr4	57259983	-	hs|4q12	NM_002703	chr4:57260042-57259983	NM_002703	Hs.331420
A_23_P398044	2.83218	1.50192	2.83218	up	CCDC97	coiled-coil domain containing 97	FALSE	Homo sapiens coiled-coil domain containing 97 (CCDC97), mRNA [NM_052848]	90324		41830752	chr19	41830693	+	hs|19q13.2	NM_052848	chr19:41830693-41830752	NM_052848	Hs.437497
A_33_P3212839	2.03147	1.02253	2.03147	up			FALSE	cyclin B1 interacting protein 1 pseudogene 1 [Source:HGNC Symbol;Acc:HGNC:37693] [ENST00000428976]			45425067	chr1	45425008	+	hs|1p34.1		chr1:45425008-45425067
A_22_P00010125	2.09144	1.0645	2.09144	up	LOC101927884	uncharacterized LOC101927884	FALSE	Homo sapiens uncharacterized LOC101927884 (LOC101927884), long non-coding RNA [NR_110281]	101927884		75767996	chr2	75767937	+	hs|2p12	NR_110281	chr2:75767937-75767996	NR_110281	Hs.671110
A_22_P00003135	2.36433	1.24143	2.36433	up	lnc-C9orf147-1	lnc-C9orf147-1:1	FALSE	LNCipedia lincRNA (lnc-C9orf147-1), lincRNA [lnc-C9orf147-1:1]			115196155	chr9	115196096	-	hs|9q32		chr9:115196155-115196096
A_21_P0000376	2.10849	1.07621	2.10849	up	SNORD32B	small nucleolar RNA, C/D box 32B	FALSE	Homo sapiens small nucleolar RNA, C/D box 32B (SNORD32B), small nucleolar RNA [NR_003049]	692092		29550105	chr6	29550046	+	hs|6p22.1	NR_003049	chr6:29550046-29550105	NR_003049
A_33_P3376017	2.21914	1.15	2.21914	up	lnc-KIAA0319L-1	lnc-KIAA0319L-1:1	FALSE	Homo sapiens mRNA for proteasome beta 2 subunit variant protein. [AB209470]			36035475	chr1	36035416	-	hs|1p34.3	AB209470	chr1:36035475-36035416
A_23_P424597	2.47941	1.31	2.47941	up	C19orf25	chromosome 19 open reading frame 25	FALSE	Homo sapiens chromosome 19 open reading frame 25 (C19orf25), mRNA [NM_152482]	148223	GO:0005515	1473361	chr19	1473302	-	hs|19p13.3	NM_152482	chr19:1473361-1473302	NM_152482	Hs.532840
A_33_P3323463	2.01125	1.00809	2.01125	up			FALSE	heat shock 70kDa protein 8 [Source:HGNC Symbol;Acc:HGNC:5241] [ENST00000532091]			122929598	chr11	122929539	-	hs|11q24.1		chr11:122929598-122929539
A_21_P0008347	3.61252	1.853	3.61252	up	lnc-FUT8-1	lnc-FUT8-1:1	FALSE	LNCipedia lincRNA (lnc-FUT8-1), lincRNA [lnc-FUT8-1:1]			66220716	chr14	66220657	+	hs|14q23.3		chr14:66220657-66220716
A_21_P0000223	2.48039	1.31057	2.48039	up	SNORD15B	small nucleolar RNA, C/D box 15B	FALSE	Homo sapiens small nucleolar RNA, C/D box 15B (SNORD15B), small nucleolar RNA [NR_000025]	114599		75115610	chr11	75115551	+	hs|11q13.4	NR_000025	chr11:75115551-75115610	NR_000025	Hs.689080
A_32_P220715	2.26266	1.17802	2.26266	up	MAP1LC3B	microtubule-associated protein 1 light chain 3 beta	FALSE	Homo sapiens microtubule-associated protein 1 light chain 3 beta (MAP1LC3B), mRNA [NM_022818]	81631	GO:0005515|GO:0006995|GO:0008017|GO:0005776|GO:0000422|GO:0005930|GO:0000421|GO:0005874|GO:0050811|GO:0031410|GO:0000407|GO:0005829|GO:0012505|GO:0005622|GO:0031090|GO:0061025|GO:0000045|GO:0019898	87436817	chr16	87436758	+	hs|16q24.2	NM_022818	chr16:87436758-87436817	NM_022818	Hs.356061
A_21_P0000379	2.03973	1.02838	2.03973	up	SNORD67	small nucleolar RNA, C/D box 67	FALSE	Homo sapiens small nucleolar RNA, C/D box 67 (SNORD67), small nucleolar RNA [NR_003056]	692108		46783998	chr11	46783939	-	hs|11p11.2	NR_003056	chr11:46783998-46783939	NR_003056	Hs.693252
A_22_P00021391	2.20131	1.13836	2.20131	up	DIP2A-IT1	DIP2A intronic transcript 1 (non-protein coding)	FALSE	Homo sapiens DIP2A intronic transcript 1 (non-protein coding) (DIP2A-IT1), long non-coding RNA [NR_046400]	100862692		47889160	chr21	47889101	+	hs|21q22.3	NR_046400	chr21:47889101-47889160	NR_046400	Hs.737163
A_23_P359897	7.92619	2.98663	7.92619	up	KDM7A	lysine (K)-specific demethylase 7A	FALSE	Homo sapiens lysine (K)-specific demethylase 7A (KDM7A), mRNA [NM_030647]	80853	GO:0032454|GO:0035574|GO:0035575|GO:0005506|GO:0005730|GO:0006325|GO:0005634|GO:0035064|GO:0051864|GO:0006351|GO:0070544|GO:0071557|GO:0016706|GO:0005654|GO:0008270|GO:0030901|GO:0045893|GO:0071558|GO:0055114|GO:0033169	139785105	chr7	139785046	-	hs|7q34	NM_030647	chr7:139785105-139785046	NM_030647	Hs.308710
A_23_P17345	2.06248	1.04438	2.06248	up	MAFB	v-maf avian musculoaponeurotic fibrosarcoma oncogene homolog B	FALSE	Homo sapiens v-maf avian musculoaponeurotic fibrosarcoma oncogene homolog B (MAFB), mRNA [NM_005461]	9935	GO:0005515|GO:0005667|GO:0033077|GO:0042472|GO:0003700|GO:0007379|GO:0007585|GO:0048538|GO:0005634|GO:0006351|GO:0043565|GO:0007423|GO:0021572|GO:0021571|GO:0045647|GO:0045944|GO:0035284|GO:0008134	39314869	chr20	39314810	-	hs|20q12	NM_005461	chr20:39314869-39314810	NM_005461	Hs.169487
A_33_P3267186	2.44021	1.28701	2.44021	up	ATP2B1	ATPase, Ca++ transporting, plasma membrane 1	FALSE	Homo sapiens ATPase, Ca++ transporting, plasma membrane 1 (ATP2B1), transcript variant 2, mRNA [NM_001682]	490	GO:0005515|GO:0005516|GO:0005886|GO:0005634|GO:0055085|GO:0005524|GO:0046872|GO:0005388|GO:0034220|GO:0016020|GO:0005887|GO:0007596|GO:0008152|GO:0070588|GO:0006810|GO:0070062	89993004	chr12	89992945	-	hs|12q21.33	NM_001682	chr12:89993004-89992945	NM_001682	Hs.506276
A_22_P00018269	2.20019	1.13763	2.20019	up			FALSE	DB459582 RIKEN full-length enriched human cDNA library, testis Homo sapiens cDNA clone H013086J01 5', mRNA sequence [DB459582]			53554064	chr12	53554005	+	hs|12q13.13	DB459582	chr12:53554005-53554064		Hs.642512
A_32_P185637	8.1624	3.02899	8.1624	up	COL20A1	collagen, type XX, alpha 1	FALSE	Homo sapiens collagen, type XX, alpha 1 (COL20A1), mRNA [NM_020882]	57642	GO:0031012|GO:0005581|GO:0030198|GO:0005788|GO:0005576|GO:0005615	61962285	chr20	61962227	+	hs|20q13.33	NM_020882	chr20:61962227-61962285	NM_020882	Hs.271285
A_23_P15844	2.33619	1.22416	2.33619	up	BRIP1	BRCA1 interacting protein C-terminal helicase 1	FALSE	Homo sapiens BRCA1 interacting protein C-terminal helicase 1 (BRIP1), mRNA [NM_032043]	83990	GO:0005515|GO:0031965|GO:0051539|GO:0006357|GO:0005634|GO:0044281|GO:0003677|GO:0005524|GO:0046872|GO:0006302|GO:0005737|GO:0004003|GO:0000077|GO:0032508	59760967	chr17	59760908	-	hs|17q23.2	NM_032043	chr17:59760967-59760908	NM_032043	Hs.128903
A_33_P3260455	2.71707	1.44205	2.71707	up			FALSE				247497885	chr1	247497826	+	hs|1q44		chr1:247497826-247497885
A_21_P0000254	2.07342	1.05201	2.07342	up	SNORD31	small nucleolar RNA, C/D box 31	FALSE	Homo sapiens small nucleolar RNA, C/D box 31 (SNORD31), small nucleolar RNA [NR_002560]	9298		62620857	chr11	62620798	-	hs|11q12.3	NR_002560	chr11:62620857-62620798	NR_002560
A_24_P227069	3.57889	1.83951	3.57889	up	GPAM	glycerol-3-phosphate acyltransferase, mitochondrial	FALSE	Homo sapiens glycerol-3-phosphate acyltransferase, mitochondrial (GPAM), transcript variant 2, mRNA [NM_020918]	57678	GO:0006637|GO:0070970|GO:0005886|GO:0070236|GO:0005743|GO:0055089|GO:0004366|GO:0005741|GO:0044281|GO:0009749|GO:0042104|GO:0051607|GO:0006631|GO:0016024|GO:0019432|GO:0055091|GO:0050707|GO:0016021|GO:0040018|GO:0006644|GO:0006654|GO:0044255|GO:0046474	113909886	chr10	113909827	-	hs|10q25.2	NM_020918	chr10:113909886-113909827	NM_020918	Hs.42586
A_23_P386364	2.25704	1.17443	2.25704	up	HDX	highly divergent homeobox	FALSE	Homo sapiens highly divergent homeobox (HDX), transcript variant 2, mRNA [NM_144657]	139324	GO:0005634|GO:0003677	83576878	chrX	83576819	-	hs|Xq21.1	NM_144657	chrX:83576878-83576819	NM_144657	Hs.559546
A_23_P63870	3.13364	1.64784	3.13364	up	SAMD8	sterile alpha motif domain containing 8	FALSE	Homo sapiens sterile alpha motif domain containing 8 (SAMD8), transcript variant 2, mRNA [NM_144660]	142891	GO:0003674|GO:2000303|GO:0006686|GO:0030176|GO:0016021|GO:0046513|GO:0016740	76936313	chr10	76936254	+	hs|10q22.2	NM_144660	chr10:76936254-76936313	NM_144660	Hs.744986
A_33_P3414574	2.10921	1.0767	2.10921	up	DNAJA2	DnaJ (Hsp40) homolog, subfamily A, member 2	FALSE	Homo sapiens DnaJ (Hsp40) homolog, subfamily A, member 2 (DNAJA2), mRNA [NM_005880]	10294	GO:0005515|GO:0042026|GO:0008284|GO:0016020|GO:0009408|GO:0031072|GO:0051087|GO:0051082|GO:0005524|GO:0046872|GO:0070062|GO:0005829	46989352	chr16	46989293	-	hs|16q11.2	NM_005880	chr16:46989352-46989293	NM_005880	Hs.368078
A_33_P3423027	4.12074	2.0429	4.12074	up	NRL	neural retina leucine zipper	FALSE	Homo sapiens neural retina leucine zipper (NRL), mRNA [NM_006177]	4901	GO:0005515|GO:0006366|GO:0046548|GO:0005634|GO:0000978|GO:0003677|GO:0045872|GO:0043522|GO:0001077|GO:0045944|GO:0007468|GO:0007601|GO:0050896	24550145	chr14	24550086	-	hs|14q11.2	NM_006177	chr14:24550145-24550086	NM_006177	Hs.652297
A_23_P79842	2.08396	1.05933	2.08396	up	PIGT	phosphatidylinositol glycan anchor biosynthesis, class T	FALSE	Homo sapiens phosphatidylinositol glycan anchor biosynthesis, class T (PIGT), transcript variant 1, mRNA [NM_015937]	51604	GO:0005515|GO:0006501|GO:0016255|GO:0030176|GO:0003923|GO:0051402|GO:0016020|GO:0030182|GO:0005789|GO:0016023|GO:0042765|GO:0044267|GO:0043687	44054761	chr20	44054702	+	hs|20q13.12	NM_015937	chr20:44054702-44054761	NM_015937	Hs.437388
A_23_P153945	2.04234	1.03022	2.04234	up	GTDC1	glycosyltransferase-like domain containing 1	FALSE	Homo sapiens glycosyltransferase-like domain containing 1 (GTDC1), transcript variant 1, mRNA [NM_001006636]	79712	GO:0009058|GO:0016757	144703687	chr2	144703628	-	hs|2q22.3	NM_001006636	chr2:144703687-144703628	NM_001006636	Hs.44780
A_33_P3216319	3.42184	1.77477	3.42184	up	ZCCHC14	zinc finger, CCHC domain containing 14	FALSE	Homo sapiens zinc finger, CCHC domain containing 14 (ZCCHC14), mRNA [NM_015144]	23174	GO:0008270|GO:0035091|GO:0003676	87441344	chr16	87441285	-	hs|16q24.2	NM_015144	chr16:87441344-87441285	NM_015144	Hs.156231
A_23_P121250	2.51149	1.32854	2.51149	up	EIF4A2	eukaryotic translation initiation factor 4A2	FALSE	Homo sapiens eukaryotic translation initiation factor 4A2 (EIF4A2), mRNA [NM_001967]	1974	GO:0005515|GO:0010467|GO:0048471|GO:0016281|GO:0019221|GO:0004386|GO:0003743|GO:1900260|GO:0005524|GO:0006412|GO:0006413|GO:0005829|GO:0006446|GO:0016032|GO:0044267|GO:0016887|GO:0000289|GO:0000288	186507085	chr3	186507026	+	hs|3q27.3	NM_001967	chr3:186507026-186507085	NM_001967	Hs.518475
A_23_P209564	2.14106	1.09832	2.14106	up	CYBRD1	cytochrome b reductase 1	FALSE	Homo sapiens cytochrome b reductase 1 (CYBRD1), transcript variant 1, mRNA [NM_024843]	79901	GO:0006879|GO:0005886|GO:0000293|GO:0010039|GO:0016722|GO:0031526|GO:0016021|GO:0055085|GO:0046872|GO:0070062|GO:0055114	172414098	chr2	172414039	+	hs|2q31.1	NM_024843	chr2:172414039-172414098	NM_024843	Hs.221941
A_23_P28375	2.1023	1.07197	2.1023	up	GMCL1	germ cell-less, spermatogenesis associated 1	FALSE	Homo sapiens germ cell-less, spermatogenesis associated 1 (GMCL1), mRNA [NM_178439]	64395	GO:0006355|GO:0007275|GO:0007283|GO:0005635|GO:0030154|GO:0016363	70106671	chr2	70106612	+	hs|2p13.3	NM_178439	chr2:70106612-70106671	NM_178439	Hs.293971
A_33_P3341224	2.42439	1.27762	2.42439	up	CDK17	cyclin-dependent kinase 17	FALSE	Homo sapiens cyclin-dependent kinase 17 (CDK17), transcript variant 2, mRNA [NM_001170464]	5128	GO:0005515|GO:0004672|GO:0051726|GO:0006468|GO:0005524|GO:0004693	96672224	chr12	96672165	-	hs|12q23.1	NM_001170464	chr12:96672224-96672165	NM_001170464	Hs.506415
A_33_P3309271	2.18944	1.13056	2.18944	up	BLOC1S5	biogenesis of lysosomal organelles complex-1, subunit 5, muted	FALSE	Homo sapiens biogenesis of lysosomal organelles complex-1, subunit 5, muted (BLOC1S5), transcript variant 3, mRNA [NM_001199323]	63915	GO:0030133|GO:0005515|GO:0050942|GO:0048490|GO:0031083|GO:0032438|GO:0032474|GO:0035646|GO:0008089|GO:0032402|GO:0031175	8062828	chr6	8062769	-	hs|6p24.3	NM_001199323	chr6:8062828-8062769	NM_001199323	Hs.719272
A_23_P25868	2.54597	1.34821	2.54597	up	NAA30	N(alpha)-acetyltransferase 30, NatC catalytic subunit	FALSE	Homo sapiens N(alpha)-acetyltransferase 30, NatC catalytic subunit (NAA30), mRNA [NM_001011713]	122830	GO:0005515|GO:0031417|GO:0005737|GO:0017196|GO:0004596|GO:0005844|GO:0006474	57879101	chr14	57879042	+	hs|14q22.3	NM_001011713	chr14:57879042-57879101	NM_001011713	Hs.165465
A_24_P181506	2.06568	1.04662	2.06568	up	ZNF646	zinc finger protein 646	FALSE	Homo sapiens zinc finger protein 646 (ZNF646), mRNA [NM_014699]	9726	GO:0005515|GO:0006355|GO:0005634|GO:0003677|GO:0046872|GO:0006351	31094771	chr16	31094712	+	hs|16p11.2	NM_014699	chr16:31094712-31094771	NM_014699	Hs.119273
A_19_P00322906	2.2226	1.15225	2.2226	up	C17orf51	chromosome 17 open reading frame 51	FALSE	Homo sapiens chromosome 17 open reading frame 51 (C17orf51), mRNA [NM_001113434]	339263		21434301	chr17	21434242	-	hs|17p11.2	NM_001113434	chr17:21434301-21434242	NM_001113434	Hs.514016
A_33_P3250463	2.00786	1.00566	2.00786	up	PMS1	PMS1 postmeiotic segregation increased 1 (S. cerevisiae)	FALSE	Homo sapiens PMS1 postmeiotic segregation increased 1 (S. cerevisiae) (PMS1), transcript variant 3, mRNA [NM_001128144]	5378	GO:0032389|GO:0030983|GO:0003697|GO:0042493|GO:0005634|GO:0006298|GO:0016887|GO:0005524|GO:0003677	190670479	chr2	190670420	+	hs|2q32.2	NM_001128144	chr2:190670420-190670479	NM_001128144	Hs.111749
A_23_P142776	2.43495	1.28389	2.43495	up	EIF3F	eukaryotic translation initiation factor 3, subunit F	FALSE	Homo sapiens eukaryotic translation initiation factor 3, subunit F (EIF3F), mRNA [NM_003754]	8665	GO:0005515|GO:0010467|GO:0016579|GO:0033290|GO:0004843|GO:0005852|GO:0016282|GO:0001731|GO:0003743|GO:0006412|GO:0006413|GO:0005829|GO:0016020|GO:0071541|GO:0006446|GO:0006508|GO:0031369|GO:0044267	8013670	chr11	8013379	+	hs|11p15.4	NM_003754	chr11:8013379-8013670	NM_003754	Hs.516023
A_21_P0006968	2.63825	1.39958	2.63825	up	SFTA1P	surfactant associated 1, pseudogene	FALSE	Homo sapiens surfactant associated 1, pseudogene (SFTA1P), non-coding RNA [NR_027082]	207107		10834404	chr10	10834345	-	hs|10p14	NR_027082	chr10:10834404-10834345	NR_027082	Hs.31562
A_32_P104432	2.65546	1.40896	2.65546	up	LINC00087	long intergenic non-protein coding RNA 87	FALSE	Homo sapiens long intergenic non-protein coding RNA 87 (LINC00087), long non-coding RNA [NR_024493]	644596		134229116	chrX	134229057	-	hs|Xq26.3	NR_024493	chrX:134229116-134229057	NR_024493	Hs.656427
A_23_P215956	2.01008	1.00725	2.01008	up	MYC	v-myc avian myelocytomatosis viral oncogene homolog	FALSE	Homo sapiens v-myc avian myelocytomatosis viral oncogene homolog (MYC), mRNA [NM_002467]	4609	GO:0005515|GO:0010468|GO:0010467|GO:0001658|GO:0006367|GO:0003700|GO:2001022|GO:0032403|GO:0006879|GO:0034644|GO:0007219|GO:0045656|GO:0000165|GO:0046983|GO:0007179|GO:0051782|GO:0010332|GO:0090096|GO:0050679|GO:0070888|GO:0000122|GO:0070848|GO:0000978|GO:0043280|GO:0043234|GO:0005654|GO:0045893|GO:0008134|GO:0008284|GO:0051276|GO:2000573|GO:0048147|GO:0005634|GO:0048146|GO:0032873|GO:0005829|GO:…	128753327	chr8	128753268	+	hs|8q24.21	NM_002467	chr8:128753268-128753327	NM_002467	Hs.202453
A_21_P0014261	2.01608	1.01155	2.01608	up	LOC102723539	uncharacterized LOC102723539	FALSE	PREDICTED: Homo sapiens uncharacterized LOC102723539 (LOC102723539), ncRNA [XR_424215]	102723539		34181510	chr11	34181451	+	hs|11p13	XR_424215	chr11:34181451-34181510	XR_424215
A_23_P210708	2.28205	1.19033	2.28205	up	SIRPA	signal-regulatory protein alpha	FALSE	Homo sapiens signal-regulatory protein alpha (SIRPA), transcript variant 1, mRNA [NM_001040022]	140885	GO:0017124|GO:0016020|GO:0005886|GO:0007596|GO:0016021|GO:0050900|GO:0007155|GO:0070062	1920343	chr20	1920284	+	hs|20p13	NM_001040022	chr20:1920284-1920343	NM_001040022	Hs.581021
A_32_P54274	5.46573	2.45041	5.46573	up	DRD5	dopamine receptor D5	FALSE	Homo sapiens dopamine receptor D5 (DRD5), mRNA [NM_000798]	1816	GO:0005886|GO:0007268|GO:0060292|GO:0031526|GO:0045776|GO:0019226|GO:0042220|GO:0001992|GO:0007191|GO:0007190|GO:0001963|GO:0033861|GO:0045924|GO:0008306|GO:0001588|GO:0072593|GO:0006874|GO:0004952|GO:0010579|GO:0035240|GO:0046960|GO:0045762|GO:0001975|GO:0001994|GO:0005887|GO:0071870|GO:0060158|GO:0042060|GO:0007189	9785285	chr4	9785226	+	hs|4p16.1	NM_000798	chr4:9785226-9785285	NM_000798	Hs.380681
A_33_P3216008	2.01814	1.01302	2.01814	up	SKA3	spindle and kinetochore associated complex subunit 3	FALSE	Homo sapiens spindle and kinetochore associated complex subunit 3 (SKA3), transcript variant 1, mRNA [NM_145061]	221150	GO:0005515|GO:0007067|GO:0005737|GO:0000940|GO:0007059|GO:0031110|GO:0005876|GO:0051301	21727794	chr13	21727735	-	hs|13q12.11	NM_145061	chr13:21727794-21727735	NM_145061	Hs.88523
A_33_P3299510	3.01428	1.59182	3.01428	up	SCX	scleraxis basic helix-loop-helix transcription factor	FALSE	Homo sapiens scleraxis basic helix-loop-helix transcription factor (SCX), mRNA [NM_001080514]	642658	GO:0071773|GO:0008284|GO:0048706|GO:0071560|GO:0005634|GO:0003188|GO:0035914|GO:0030154|GO:0035989|GO:0060008|GO:0001894|GO:0002062|GO:0035990|GO:0045944|GO:0030199|GO:0035993|GO:0035992|GO:0005667|GO:0043066|GO:0001707|GO:0046982|GO:2000543|GO:0043425|GO:0070888|GO:0030509|GO:0003179|GO:0003677|GO:0006351|GO:0010628|GO:0043565|GO:0001958|GO:0060325|GO:0032967|GO:0061056|GO:0061036|GO:0061035|GO:…	145491168	chr8	145491109	+	hs|8q24.3	NM_001080514	chr8:145491109-145491168	NM_001080514	Hs.553250
A_21_P0011461	2.10589	1.07443	2.10589	up	XLOC_l2_005438		FALSE	BROAD Institute lincRNA (XLOC_l2_005438), lincRNA [TCONS_l2_00010087]			30291769	chr16	30291062	-	hs|16p11.2		chr16:30291769-30291062
A_23_P168229	2.21765	1.14903	2.21765	up	TXNDC5	thioredoxin domain containing 5 (endoplasmic reticulum)	FALSE	Homo sapiens thioredoxin domain containing 5 (endoplasmic reticulum) (TXNDC5), transcript variant 1, mRNA [NM_030810]	81567	GO:0005515|GO:0034976|GO:0043066|GO:0005783|GO:0006892|GO:0003756|GO:0043277|GO:0006457|GO:0005788|GO:0061024|GO:0045454|GO:0043202|GO:0070062	7882079	chr6	7882020	-	hs|6p24.3	NM_030810	chr6:7882079-7882020	NM_030810	Hs.150837
A_24_P408321	2.02329	1.0167	2.02329	up	OSBPL2	oxysterol binding protein-like 2	FALSE	Homo sapiens oxysterol binding protein-like 2 (OSBPL2), transcript variant 2, mRNA [NM_144498]	9885	GO:0015485|GO:0006869	60871187	chr20	60871128	+	hs|20q13.33	NM_144498	chr20:60871128-60871187	NM_144498	Hs.473254
A_33_P3288219	2.76368	1.46659	2.76368	up			FALSE	Homo sapiens cDNA FLJ45684 fis, clone FCBBF3005160. [AK127589]			644430	chr19	644371	-	hs|19p13.3	AK127589	chr19:644430-644371
A_33_P3421913	5.92448	2.56669	5.92448	up	CADM1	cell adhesion molecule 1	FALSE	Homo sapiens cell adhesion molecule 1 (CADM1), transcript variant 3, mRNA [NM_001301043]	23705	GO:0005515|GO:0030424|GO:0008037|GO:0005886|GO:0050715|GO:0007283|GO:0042803|GO:0030154|GO:0030425|GO:0016323|GO:0051606|GO:0016338|GO:0005911|GO:0042271|GO:0050839|GO:0007156|GO:0007157|GO:0070062|GO:0034329|GO:0005102|GO:0006915|GO:0030165|GO:0007416|GO:0045216|GO:0009826|GO:0008021|GO:0001889|GO:0060348|GO:0007420|GO:0001913|GO:0045954|GO:0050798|GO:0016021|GO:0034332	115044486	chr11	115044427	-	hs|11q23.3	NM_001301043	chr11:115044486-115044427	NM_001301043	Hs.370510
A_21_P0004853	3.11406	1.63879	3.11406	up	lnc-NRSN1-3	lnc-NRSN1-3:2	FALSE	LNCipedia lincRNA (lnc-NRSN1-3), lincRNA [lnc-NRSN1-3:2]			23370409	chr6	23370350	+	hs|6p22.3		chr6:23370350-23370409
A_24_P287941	2.0369	1.02638	2.0369	up	PSMC3IP	PSMC3 interacting protein	FALSE	Homo sapiens PSMC3 interacting protein (PSMC3IP), transcript variant 1, mRNA [NM_013290]	29893	GO:0051321|GO:0030374|GO:0006310|GO:0005634|GO:0005575|GO:0003677	40724775	chr17	40724716	-	hs|17q21.2	NM_013290	chr17:40724775-40724716	NM_013290	Hs.383019
A_23_P120243	2.24881	1.16916	2.24881	up	HOXD1	homeobox D1	FALSE	Homo sapiens homeobox D1 (HOXD1), mRNA [NM_024501]	3231	GO:0043565|GO:0006355|GO:0030182|GO:0048706|GO:0005634|GO:0019233|GO:0006351	177055431	chr2	177055372	+	hs|2q31.1	NM_024501	chr2:177055372-177055431	NM_024501	Hs.83465
A_33_P3417626	2.28458	1.19193	2.28458	up	ENHO	energy homeostasis associated	FALSE	Homo sapiens energy homeostasis associated (ENHO), mRNA [NM_198573]	375704	GO:0005576	34521161	chr9	34521102	-	hs|9p13.3	NM_198573	chr9:34521161-34521102	NM_198573	Hs.522085
A_32_P194779	2.608	1.38294	2.608	up	ZBTB34	zinc finger and BTB domain containing 34	FALSE	Homo sapiens zinc finger and BTB domain containing 34 (ZBTB34), mRNA [NM_001099270]	403341	GO:0006355|GO:0005654|GO:0003677|GO:0046872|GO:0006351	129647745	chr9	129647686	+	hs|9q33.3	NM_001099270	chr9:129647686-129647745	NM_001099270	Hs.177633
A_19_P00809119	3.71104	1.89182	3.71104	up	CASC15	cancer susceptibility candidate 15 (non-protein coding)	FALSE	Homo sapiens cancer susceptibility candidate 15 (non-protein coding) (CASC15), long non-coding RNA [NR_015410]	401237		22111058	chr6	22110999	+	hs|6p22.3	NR_015410	chr6:22110999-22111058	NR_015410	Hs.712707
A_23_P302681	2.59181	1.37396	2.59181	up	FIGNL1	fidgetin-like 1	FALSE	Homo sapiens fidgetin-like 1 (FIGNL1), transcript variant 1, mRNA [NM_001042762]	63979	GO:0005515|GO:0043066|GO:0046034|GO:0000287|GO:0033687|GO:0005634|GO:0031122|GO:2001243|GO:0000228|GO:0005524|GO:0071479|GO:0001649|GO:0010569|GO:0008568|GO:0005737|GO:0016787|GO:0051726|GO:0070062	50512991	chr7	50512932	-	hs|7p12.1	NM_001042762	chr7:50512991-50512932	NM_001042762	Hs.137516
A_21_P0011308	2.02083	1.01495	2.02083	up	LOC100288637	OTU deubiquitinase 7A pseudogene	FALSE	Homo sapiens OTU deubiquitinase 7A pseudogene (LOC100288637), transcript variant 1, non-coding RNA [NR_038253]	100288637		31042642	chr15	31040852	+	hs|15q13.2	NR_038253	chr15:31040852-31042642	NR_038253	Hs.668950
A_21_P0004816	2.14261	1.09937	2.14261	up			FALSE	GMDS antisense RNA 1 (head to head) [Source:HGNC Symbol;Acc:HGNC:48993] [ENST00000525811]			2283816	chr6	2283757	+	hs|6p25.3		chr6:2283757-2283816		Hs.188825
A_22_P00015287	2.65432	1.40834	2.65432	up	lnc-SPATA9-1	lnc-SPATA9-1:2	FALSE	BC041337 rho-related BTB domain containing 3 {Homo sapiens} (exp=-1; wgp=0; cg=0), partial (8%) [THC2753743]			95067917	chr5	95067858	-	hs|5q15		chr5:95067917-95067858
A_24_P337058	2.53771	1.34353	2.53771	up	CCNL1	cyclin L1	FALSE	Homo sapiens cyclin L1 (CCNL1), mRNA [NM_020307]	57018	GO:0006396|GO:0006355|GO:0019901|GO:0016607|GO:0005634|GO:0000079|GO:0006351	156867120	chr3	156866364	-	hs|3q25.31	NM_020307	chr3:156867120-156866364	NM_020307	Hs.4859
A_21_P0010838	2.06913	1.04902	2.06913	up	XLOC_l2_001669		FALSE	BROAD Institute lincRNA (XLOC_l2_001669), lincRNA [TCONS_l2_00003150]			89579359	chr10	89579300	+	hs|10q23.31		chr10:89579300-89579359
A_33_P3521643	2.15764	1.10946	2.15764	up	PPP1R12C	protein phosphatase 1, regulatory subunit 12C	FALSE	Homo sapiens protein phosphatase 1, regulatory subunit 12C (PPP1R12C), transcript variant 2, mRNA [NM_001271618]	54776	GO:0005515|GO:0005737	55602347	chr19	55602288	-	hs|19q13.42	NM_001271618	chr19:55602347-55602288	NM_001271618	Hs.631579
A_23_P61042	2.17947	1.12398	2.17947	up			FALSE	immunoglobulin heavy constant alpha 2 (A2m marker) [Source:HGNC Symbol;Acc:HGNC:5479] [ENST00000390539]			106053930	chr14	106053649	-	hs|14q32.33	S55735	chr14:106053930-106053649		Hs.699841
A_33_P3221563	2.12451	1.08713	2.12451	up	ARMC5	armadillo repeat containing 5	FALSE	Homo sapiens armadillo repeat containing 5 (ARMC5), transcript variant 2, mRNA [NM_024742]	79798	GO:0005737	31478485	chr16	31478426	+	hs|16p11.2	NM_024742	chr16:31478426-31478485	NM_024742	Hs.732945
A_23_P94230	2.73253	1.45024	2.73253	up	LY96	lymphocyte antigen 96	FALSE	Homo sapiens lymphocyte antigen 96 (LY96), transcript variant 1, mRNA [NM_015364]	23643	GO:0005515|GO:0034142|GO:0005886|GO:0007249|GO:0001875|GO:0005615|GO:0002756|GO:0006954|GO:0002755|GO:0031666|GO:0032496|GO:0032497|GO:0031663|GO:0034138|GO:0046696|GO:0038124|GO:0038123|GO:0034134|GO:0015026|GO:0002224|GO:0006968|GO:0045087|GO:0035666|GO:0010008|GO:0007166	74941270	chr8	74941211	+	hs|8q21.11	NM_015364	chr8:74941211-74941270	NM_015364	Hs.726603
A_33_P3338631	4.78937	2.25984	4.78937	up	NRL	neural retina leucine zipper	FALSE	Homo sapiens neural retina leucine zipper (NRL), mRNA [NM_006177]	4901	GO:0005515|GO:0006366|GO:0046548|GO:0005634|GO:0000978|GO:0003677|GO:0045872|GO:0043522|GO:0001077|GO:0045944|GO:0007468|GO:0007601|GO:0050896	24550313	chr14	24550254	-	hs|14q11.2	NM_006177	chr14:24550313-24550254	NM_006177	Hs.652297
A_23_P411162	2.69568	1.43065	2.69568	up	PER2	period circadian clock 2	FALSE	Homo sapiens period circadian clock 2 (PER2), mRNA [NM_022817]	8864	GO:0005515|GO:0043130|GO:0048471|GO:0042826|GO:0006094|GO:0019249|GO:0035257|GO:0070345|GO:0005634|GO:2000678|GO:0000989|GO:0019229|GO:0001222|GO:0005737|GO:0050767|GO:0051726|GO:0006631|GO:0004871|GO:0031397|GO:0070063|GO:0051946|GO:0036002|GO:0019900|GO:0070932|GO:0000976|GO:0060567|GO:0005978|GO:0003713|GO:0005730|GO:0001047|GO:0000122|GO:0006351|GO:0032922|GO:0007165|GO:0050872|GO:0050796|GO:…	239174221	chr2	239174162	-	hs|2q37.3	NM_022817	chr2:239174221-239174162	NM_022817	Hs.58756
A_33_P3299170	2.36943	1.24454	2.36943	up	LUC7L	LUC7-like (S. cerevisiae)	FALSE	Homo sapiens LUC7-like (S. cerevisiae) (LUC7L), transcript variant 2, mRNA [NM_201412]	55692	GO:0005515|GO:0006376|GO:0050733|GO:0003729|GO:0005685|GO:0045843|GO:0042802	239053	chr16	238994	-	hs|16p13.3	NM_201412	chr16:239053-238994	NM_201412	Hs.16803
A_23_P75430	2.08304	1.05869	2.08304	up	SMCO4	single-pass membrane protein with coiled-coil domains 4	FALSE	Homo sapiens single-pass membrane protein with coiled-coil domains 4 (SMCO4), mRNA [NM_020179]	56935	GO:0008150|GO:0003674|GO:0016021|GO:0005575	93211791	chr11	93211732	-	hs|11q21	NM_020179	chr11:93211791-93211732	NM_020179	Hs.438064
A_23_P90172	9.37299	3.22851	9.37299	up	PPP1R15A	protein phosphatase 1, regulatory subunit 15A	FALSE	Homo sapiens protein phosphatase 1, regulatory subunit 15A (PPP1R15A), mRNA [NM_014330]	23645	GO:0005515|GO:0005783|GO:0005741|GO:0005829|GO:0030968|GO:0005739|GO:0008599|GO:0005737|GO:0033138|GO:0045943|GO:0000164|GO:0071862|GO:0007179|GO:0007050|GO:0030512|GO:0005794|GO:0019901|GO:0035308|GO:0006915|GO:0070972|GO:0006974|GO:0010628|GO:0032058|GO:0016020|GO:0005789|GO:0032516|GO:0032515|GO:0008157	49378901	chr19	49378127	+	hs|19q13.33	NM_014330	chr19:49378127-49378901	NM_014330	Hs.631593
A_22_P00016033	3.17193	1.66536	3.17193	up	LOC101928015	uncharacterized LOC101928015	FALSE	PREDICTED: Homo sapiens uncharacterized LOC101928015 (AC116035.1), transcript variant X2, ncRNA [XR_245199]	101928015		30566317	chr3	30566258	+	hs|3p24.1	XR_245199	chr3:30566258-30566317	XR_245199
A_19_P00321977	2.59134	1.3737	2.59134	up	lnc-LTBP3-2	lnc-LTBP3-2:4	FALSE	Homo sapiens clone FLC0165 mRNA sequence. [AF130094]			65267547	chr11	65267488	-	hs|11q13.1	AF130094	chr11:65267547-65267488
A_33_P3404739	3.0155	1.5924	3.0155	up	C6orf141	chromosome 6 open reading frame 141	FALSE	PREDICTED: Homo sapiens chromosome 6 open reading frame 141 (C6orf141), transcript variant X2, mRNA [XM_005248851]	135398		49519879	chr6	49519820	+	hs|6p12.3	XM_005248851	chr6:49519820-49519879	XM_005248851
A_21_P0014377	3.36349	1.74996	3.36349	up	LOC728485	uncharacterized LOC728485	FALSE	Homo sapiens uncharacterized LOC728485 (LOC728485), mRNA [NM_001294306]	728485		37267133	chr19	37267074	+	hs|19q13.12	NM_001294306	chr19:37267074-37267133	NM_001294306	Hs.157101
A_24_P303091	2.18417	1.12709	2.18417	up	CXCL10	chemokine (C-X-C motif) ligand 10	FALSE	Homo sapiens chemokine (C-X-C motif) ligand 10 (CXCL10), mRNA [NM_001565]	3627	GO:0045859|GO:0005515|GO:0008284|GO:0009306|GO:0008603|GO:0048248|GO:0008015|GO:0010996|GO:0009409|GO:0007267|GO:0033280|GO:0005615|GO:0045662|GO:0010818|GO:0034605|GO:0051607|GO:0006955|GO:0006954|GO:0006935|GO:0045944|GO:0042127|GO:0043950|GO:0030816|GO:0051281|GO:0008201|GO:0010332|GO:0008009|GO:2000406|GO:0070098|GO:0005102|GO:0005576|GO:0002690|GO:0007165|GO:0071222|GO:0007517|GO:0007186|GO:…	76942993	chr4	76942934	-	hs|4q21.1	NM_001565	chr4:76942993-76942934	NM_001565	Hs.632586
A_21_P0012528	2.22625	1.15462	2.22625	up			FALSE	family with sequence similarity 157, member C [Source:HGNC Symbol;Acc:HGNC:34081] [ENST00000570230]			180761031	chr5	180760972	+	hs|5q35.3		chr5:180760972-180761031		Hs.744675
A_33_P3236813	2.59413	1.37525	2.59413	up	GPR19	G protein-coupled receptor 19	FALSE	Homo sapiens G protein-coupled receptor 19 (GPR19), mRNA [NM_006143]	2842	GO:0007186|GO:0005887|GO:0004930	12814162	chr12	12814103	-	hs|12p13.1	NM_006143	chr12:12814162-12814103	NM_006143	Hs.657862
A_23_P75811	6.99067	2.80543	6.99067	up	SLC3A2	solute carrier family 3 (amino acid transporter heavy chain), member 2	FALSE	Homo sapiens solute carrier family 3 (amino acid transporter heavy chain), member 2 (SLC3A2), transcript variant 2, mRNA [NM_001012662]	6520	GO:0005515|GO:0003725|GO:0005886|GO:0043169|GO:0006865|GO:0005634|GO:0003824|GO:0050900|GO:0005432|GO:0005737|GO:0016324|GO:0015175|GO:0006816|GO:0035725|GO:0060356|GO:0070062|GO:0006811|GO:0042470|GO:0009986|GO:0005975|GO:0055085|GO:0015827|GO:0016020|GO:0007596|GO:0016049|GO:0005654|GO:0016021|GO:0043330	62652748	chr11	62652689	+	hs|11q12.3	NM_001012662	chr11:62652689-62652748	NM_001012662	Hs.502769
A_33_P3441060	2.66057	1.41174	2.66057	up	TMEM242	transmembrane protein 242	FALSE	Homo sapiens transmembrane protein 242 (TMEM242), mRNA [NM_018452]	729515	GO:0016021	157712865	chr6	157712806	-	hs|6q25.3	NM_018452	chr6:157712865-157712806	NM_018452	Hs.157212
A_22_P00006552	3.86604	1.95086	3.86604	up	lnc-FKBP9-1	lnc-FKBP9-1:1	FALSE	LNCipedia lincRNA (lnc-FKBP9-1), lincRNA [lnc-FKBP9-1:1]			33056486	chr7	33056427	+	hs|7p14.3		chr7:33056427-33056486
A_23_P83234	3.45974	1.79066	3.45974	up	ZBTB6	zinc finger and BTB domain containing 6	FALSE	Homo sapiens zinc finger and BTB domain containing 6 (ZBTB6), mRNA [NM_006626]	10773	GO:0006355|GO:0005634|GO:0003677|GO:0046872|GO:0006351	125671190	chr9	125671131	-	hs|9q33.2	NM_006626	chr9:125671190-125671131	NM_006626	Hs.654596
A_33_P3332081	2.11494	1.08061	2.11494	up	KHDRBS3	KH domain containing, RNA binding, signal transduction associated 3	FALSE	Homo sapiens KH domain containing, RNA binding, signal transduction associated 3 (KHDRBS3), mRNA [NM_006558]	10656	GO:0005515|GO:0017124|GO:0006355|GO:0003723|GO:0005654|GO:0005634|GO:0007283|GO:0006351	136659838	chr8	136659779	+	hs|8q24.23	NM_006558	chr8:136659779-136659838	NM_006558	Hs.444558
A_33_P3347452	2.93676	1.55423	2.93676	up	RPS6KA2	ribosomal protein S6 kinase, 90kDa, polypeptide 2	FALSE	Homo sapiens ribosomal protein S6 kinase, 90kDa, polypeptide 2 (RPS6KA2), transcript variant 1, mRNA [NM_021135]	6196	GO:0005515|GO:0060047|GO:0034142|GO:0008285|GO:0070613|GO:0007268|GO:0005634|GO:0001556|GO:0051403|GO:0005829|GO:0035556|GO:0007507|GO:0002756|GO:0005737|GO:0018105|GO:0007411|GO:0002755|GO:0034138|GO:0048011|GO:0031965|GO:0043065|GO:0038124|GO:0000287|GO:0038123|GO:0034134|GO:0005819|GO:0002035|GO:0045786|GO:0002224|GO:0005524|GO:0010628|GO:0007165|GO:0004674|GO:0045087|GO:0010659|GO:0004711|GO:…	166822961	chr6	166822902	-	hs|6q27	NM_021135	chr6:166822961-166822902	NM_021135	Hs.655277
A_23_P418083	5.32759	2.41348	5.32759	up	LCA5	Leber congenital amaurosis 5	FALSE	Homo sapiens Leber congenital amaurosis 5 (LCA5), transcript variant 1, mRNA [NM_181714]	167691	GO:0005515|GO:0005929|GO:0005737|GO:0042073|GO:0005815|GO:0045494|GO:0015031|GO:0032403	80195326	chr6	80195267	-	hs|6q14.1	NM_181714	chr6:80195326-80195267	NM_181714	Hs.21945
A_23_P53663	2.34639	1.23044	2.34639	up	PAWR	PRKC, apoptosis, WT1, regulator	FALSE	Homo sapiens PRKC, apoptosis, WT1, regulator (PAWR), mRNA [NM_002583]	5074	GO:0005515|GO:0043065|GO:0008285|GO:0005886|GO:0003714|GO:0005884|GO:0030889|GO:0006915|GO:0003779|GO:0005634|GO:0000122|GO:0015629|GO:0097190|GO:0050860|GO:0006351|GO:0042986|GO:0042130|GO:0043522|GO:0042094|GO:0005737|GO:0019899|GO:0051017	79990419	chr12	79990360	-	hs|12q21.2	NM_002583	chr12:79990419-79990360	NM_002583	Hs.643130
A_33_P3376551	4.48098	2.16381	4.48098	up	PTGFR	prostaglandin F receptor (FP)	FALSE	Homo sapiens prostaglandin F receptor (FP) (PTGFR), transcript variant 2, mRNA [NM_001039585]	5737	GO:0043066|GO:0008284|GO:0005737|GO:0035584|GO:0007567|GO:0007186|GO:0005886|GO:0005887|GO:0071799|GO:0032496|GO:0005576|GO:0004958	79005248	chr1	79005189	+	hs|1p31.1	NM_001039585	chr1:79005189-79005248	NM_001039585	Hs.654365
A_21_P0014226	2.08275	1.05849	2.08275	up	LURAP1L-AS1	LURAP1L antisense RNA 1	FALSE	Homo sapiens LURAP1L antisense RNA 1 (LURAP1L-AS1), long non-coding RNA [NR_125775]	101929467		12700101	chr9	12700042	-	hs|9p23	NR_125775	chr9:12700101-12700042	NR_125775
A_23_P156826	3.04208	1.60506	3.04208	up	ADTRP	androgen-dependent TFPI-regulating protein	FALSE	Homo sapiens androgen-dependent TFPI-regulating protein (ADTRP), transcript variant 2, mRNA [NM_032744]	84830	GO:0005886|GO:0016021	11714061	chr6	11714002	-	hs|6p24.1	NM_032744	chr6:11714061-11714002	NM_032744	Hs.126409
A_33_P3349651	2.1492	1.1038	2.1492	up	SWAP70	SWAP switching B-cell complex 70kDa subunit	FALSE	Homo sapiens SWAP switching B-cell complex 70kDa subunit (SWAP70), transcript variant 1, mRNA [NM_015055]	23075	GO:0005737|GO:0005886|GO:0045190|GO:0005509|GO:0005634|GO:0005524|GO:0003677|GO:0030027	9774280	chr11	9774221	+	hs|11p15.4	NM_015055	chr11:9774221-9774280	NM_015055	Hs.153026
A_33_P3262495	2.28225	1.19046	2.28225	up	ZNF503	zinc finger protein 503	FALSE	Homo sapiens zinc finger protein 503 (ZNF503), transcript variant 1, mRNA [NM_032772]	84858	GO:0061351|GO:0006355|GO:0008285|GO:0010629|GO:0070315|GO:0005634|GO:0003676|GO:0046872|GO:0006351	77158027	chr10	77157968	-	hs|10q22.2	NM_032772	chr10:77158027-77157968	NM_032772	Hs.195710
A_33_P3415430	2.53356	1.34116	2.53356	up	HSPA1B	heat shock 70kDa protein 1B	FALSE	Homo sapiens heat shock 70kDa protein 1B (HSPA1B), mRNA [NM_005346]	3304	GO:0006986|GO:0005515|GO:0010467|GO:0030308|GO:0034605|GO:0042026|GO:0001618|GO:0031072|GO:0060548|GO:0031397|GO:0010941|GO:0031625|GO:0070062|GO:0070370|GO:0005814|GO:0006402|GO:0045648|GO:0005654|GO:0051082|GO:0019899|GO:0005925|GO:0003725|GO:0090084|GO:0048471|GO:0008285|GO:0006200|GO:0042623|GO:0005783|GO:0000151|GO:0005634|GO:0072562|GO:0005829|GO:0005739|GO:0005737|GO:0008180|GO:2001240|GO:…	31797929	chr6	31797870	+	hs|6p21.33	NM_005346	chr6:31797870-31797929	NM_005346	Hs.719966
A_33_P3349145	3.52419	1.81729	3.52419	up	TTLL1	tubulin tyrosine ligase-like family member 1	FALSE	Homo sapiens tubulin tyrosine ligase-like family member 1 (TTLL1), transcript variant 1, mRNA [NM_012263]	25809	GO:0018095|GO:0005737|GO:0035082|GO:0003351|GO:0005874|GO:0070740	43435711	chr22	43435652	-	hs|22q13.2	NM_012263	chr22:43435711-43435652	NM_012263	Hs.660298
A_33_P3259507	2.47202	1.30569	2.47202	up	FBXO10	F-box protein 10	FALSE	Homo sapiens F-box protein 10 (FBXO10), mRNA [NM_012166]	26267	GO:0005515|GO:0005737|GO:0004842|GO:0016567|GO:0042787|GO:0006915|GO:0000151|GO:0042981	37510982	chr9	37510923	-	hs|9p13.2	NM_012166	chr9:37510982-37510923	NM_012166	Hs.709527
A_24_P348594	2.4548	1.29561	2.4548	up	UPK3A	uroplakin 3A	FALSE	Homo sapiens uroplakin 3A (UPK3A), transcript variant 1, mRNA [NM_006953]	7380	GO:0000902|GO:0016324|GO:0001822|GO:0030855|GO:0060157|GO:0055075|GO:0005789|GO:0055078|GO:0016021|GO:0006833|GO:0015840|GO:0070062	45681899	chr22	45681840	+	hs|22q13.31	NM_006953	chr22:45681840-45681899	NM_006953	Hs.632787
A_33_P3243500	2.13725	1.09576	2.13725	up	LOC729732	uncharacterized LOC729732	FALSE	Homo sapiens uncharacterized LOC729732 (LOC729732), long non-coding RNA [NR_047662]	729732		12517326	chr8	12517267	-	hs|8p23.1	NR_047662	chr8:12517326-12517267	NR_047662	Hs.696467
A_23_P74290	2.10022	1.07054	2.10022	up	GBP5	guanylate binding protein 5	FALSE	Homo sapiens guanylate binding protein 5 (GBP5), transcript variant 1, mRNA [NM_052942]	115362	GO:0071346|GO:0016020|GO:0008152|GO:0003924|GO:0031410|GO:0005525|GO:0042802	89726446	chr1	89726387	-	hs|1p22.2	NM_052942	chr1:89726446-89726387	NM_052942	Hs.513726
A_23_P89941	3.44416	1.78415	3.44416	up	CDKN2D	cyclin-dependent kinase inhibitor 2D (p19, inhibits CDK4)	FALSE	Homo sapiens cyclin-dependent kinase inhibitor 2D (p19, inhibits CDK4) (CDKN2D), transcript variant 1, mRNA [NM_001800]	1032	GO:0005515|GO:0048102|GO:0030308|GO:0008285|GO:0019901|GO:0071901|GO:0007605|GO:0033280|GO:0005634|GO:0000079|GO:0005829|GO:0042326|GO:0000082|GO:0005737|GO:0000731|GO:0004861|GO:0007050|GO:0032526|GO:0043154|GO:0000278|GO:0009411	10677285	chr19	10677226	-	hs|19p13.2	NM_001800	chr19:10677285-10677226	NM_001800	Hs.435051
A_32_P21384	2.06522	1.04629	2.06522	up	RPL17	ribosomal protein L17	FALSE	Homo sapiens ribosomal protein L17 (RPL17), transcript variant 1, mRNA [NM_000985]	6139	GO:0010467|GO:0003735|GO:0006614|GO:0019083|GO:0019058|GO:0005634|GO:0006415|GO:0006412|GO:0006413|GO:0005829|GO:0006414|GO:0000184|GO:0016032|GO:0022625|GO:0044267	47017232	chr18	47017173	-	hs|18q21.1	NM_000985	chr18:47017232-47017173	NM_000985	Hs.374588
A_19_P00322687	2.17566	1.12146	2.17566	up	ERVMER34-1	endogenous retrovirus group MER34, member 1	FALSE	Homo sapiens endogenous retrovirus group MER34, member 1 (ERVMER34-1), transcript variant 2, mRNA [NM_001242690]	100288413	GO:0019031|GO:0016021	53617789	chr4	53617730	-	hs|4q12	NM_001242690	chr4:53617789-53617730	NM_001242690	Hs.363087
A_19_P00812340	2.21852	1.1496	2.21852	up	FTL	ferritin, light polypeptide	FALSE	Homo sapiens ferritin, light polypeptide (FTL), mRNA [NM_000146]	2512	GO:0005515|GO:0005506|GO:0006892|GO:0055072|GO:0055085|GO:0006898|GO:0005829|GO:0008199|GO:0042802|GO:0006879|GO:0008043|GO:0016020|GO:0061024|GO:0006826|GO:0070062	49469919	chr19	49469860	+	hs|19q13.33	NM_000146	chr19:49469860-49469919	NM_000146	Hs.433670
A_22_P00014837	2.65716	1.40989	2.65716	up	lnc-SLC46A2-1	lnc-SLC46A2-1:1	FALSE	LNCipedia lincRNA (lnc-SLC46A2-1), lincRNA [lnc-SLC46A2-1:1]			115631977	chr9	115631918	-	hs|9q32		chr9:115631977-115631918
A_24_P405002	2.21033	1.14426	2.21033	up	PDIK1L	PDLIM1 interacting kinase 1 like	FALSE	Homo sapiens PDLIM1 interacting kinase 1 like (PDIK1L), transcript variant 1, mRNA [NM_152835]	149420	GO:0004674|GO:0006468|GO:0005654|GO:0005524	26451746	chr1	26451687	+	hs|1p36.11	NM_152835	chr1:26451687-26451746	NM_152835	Hs.468801
A_23_P88731	2.03729	1.02665	2.03729	up	RAD51	RAD51 recombinase	FALSE	Homo sapiens RAD51 recombinase (RAD51), transcript variant 1, mRNA [NM_002875]	5888	GO:0005515|GO:0000793|GO:0048471|GO:0005634|GO:0010569|GO:0042802|GO:0006302|GO:0005739|GO:0005737|GO:0003690|GO:0003697|GO:0000724|GO:0005759|GO:0051260|GO:0007131|GO:0043142|GO:0000794|GO:0005815|GO:0070182|GO:0005730|GO:0006310|GO:0000800|GO:0000228|GO:0008022|GO:0006312|GO:0005524|GO:0071479|GO:0006974|GO:0003684|GO:0006281|GO:0007126|GO:0016605|GO:0000730|GO:0006268|GO:0005654|GO:0051106	41023666	chr15	41023607	+	hs|15q15.1	NM_002875	chr15:41023607-41023666	NM_002875	Hs.631709
A_21_P0009435	2.4812	1.31104	2.4812	up			FALSE				316937	chr18	316878	+	hs|18p11.32		chr18:316878-316937
A_22_P00022679	2.30626	1.20556	2.30626	up	lnc-CLCN6-1	lnc-CLCN6-1:2	FALSE	Q5JZE1_HUMAN (Q5JZE1) Natriuretic peptide A, partial (25%) [THC2575820]			11908136	chr1	11908077	+	hs|1p36.22		chr1:11908077-11908136
A_23_P74349	2.57088	1.36226	2.57088	up	NUF2	NUF2, NDC80 kinetochore complex component	FALSE	Homo sapiens NUF2, NDC80 kinetochore complex component (NUF2), transcript variant 1, mRNA [NM_145697]	83540	GO:0005515|GO:0003674|GO:0007067|GO:0007059|GO:0016020|GO:0000777|GO:0005634|GO:0000278|GO:0031262|GO:0000775|GO:0051301|GO:0005829	163325203	chr1	163325144	+	hs|1q23.3	NM_145697	chr1:163325144-163325203	NM_145697	Hs.651950
A_33_P3211628	2.18464	1.1274	2.18464	up	PRKRIR	protein-kinase, interferon-inducible double stranded RNA dependent inhibitor, repressor of (P58 repressor)	FALSE	Homo sapiens protein-kinase, interferon-inducible double stranded RNA dependent inhibitor, repressor of (P58 repressor) (PRKRIR), mRNA [NM_004705]	5612	GO:0007165|GO:0008285|GO:0046983|GO:0006950|GO:0005634|GO:0003677|GO:0046872	76061045	chr11	76060992	-	hs|11q13.5	NM_004705	chr11:76061045-76060992	NM_004705	Hs.503315
A_23_P91350	2.68227	1.42346	2.68227	up	GPCPD1	glycerophosphocholine phosphodiesterase GDE1 homolog (S. cerevisiae)	FALSE	Homo sapiens glycerophosphocholine phosphodiesterase GDE1 homolog (S. cerevisiae) (GPCPD1), mRNA [NM_019593]	56261	GO:0007519|GO:0044281|GO:0047389|GO:0006644|GO:2001070|GO:0046474|GO:0005829	5525220	chr20	5525161	-	hs|20p12.3	NM_019593	chr20:5525220-5525161	NM_019593	Hs.636359
A_21_P0000893	2.49462	1.31882	2.49462	up	IQCH-AS1	IQCH antisense RNA 1	FALSE	Homo sapiens IQCH antisense RNA 1 (IQCH-AS1), transcript variant 1, long non-coding RNA [NR_040051]	100506686		67696003	chr15	67695944	-	hs|15q23	NR_040051	chr15:67696003-67695944	NR_040051	Hs.656245
A_21_P0005320	2.59479	1.37562	2.59479	up	lnc-EPHB4-1	lnc-EPHB4-1:1	FALSE	LNCipedia lincRNA (lnc-EPHB4-1), lincRNA [lnc-EPHB4-1:1]			100434995	chr7	100434936	-	hs|7q22.1		chr7:100434995-100434936
A_24_P941824	2.02026	1.01454	2.02026	up	KIF3B	kinesin family member 3B	FALSE	Homo sapiens kinesin family member 3B (KIF3B), mRNA [NM_004798]	9371	GO:0005515|GO:0008017|GO:0007368|GO:0007100|GO:0016939|GO:0072383|GO:0005829|GO:0019886|GO:0008574|GO:0015630|GO:0061024|GO:0005876|GO:0090307|GO:0007052|GO:0016887|GO:0070062|GO:0007018|GO:0005813|GO:0006996|GO:0005873|GO:0032467|GO:0030496|GO:0072372|GO:0003777|GO:0005524|GO:0030705|GO:0016020|GO:0007596|GO:0008152|GO:0017048|GO:0030990|GO:0008089	30922307	chr20	30922248	+	hs|20q11.21	NM_004798	chr20:30922248-30922307	NM_004798	Hs.369670
A_21_P0000234	2.55808	1.35506	2.55808	up	SNORD38B	small nucleolar RNA, C/D box 38B	FALSE	Homo sapiens small nucleolar RNA, C/D box 38B (SNORD38B), small nucleolar RNA [NR_001457]	94163		45244130	chr1	45244071	+	hs|1p34.1	NR_001457	chr1:45244071-45244130	NR_001457
A_21_P0007464	2.78868	1.47958	2.78868	up			FALSE	Metastasis-associated lung adenocarcinoma transcript 1 [Source:UniProtKB/Swiss-Prot;Acc:Q9UHZ2] [ENST00000625158]			65269831	chr11	65269772	-	hs|11q13.1		chr11:65269831-65269772		Hs.621695
A_23_P24275	3.03616	1.60225	3.03616	up	IDI2-AS1	IDI2 antisense RNA 1	FALSE	Homo sapiens IDI2 antisense RNA 1 (IDI2-AS1), transcript variant 4, long non-coding RNA [NR_027709]	55853		1090057	chr10	1089998	+	hs|10p15.3	NR_027709	chr10:1089998-1090057	NR_027709	Hs.728538
A_23_P59261	2.53742	1.34336	2.53742	up	TPBG	trophoblast glycoprotein	FALSE	Homo sapiens trophoblast glycoprotein (TPBG), transcript variant 1, mRNA [NM_006670]	7162	GO:0009986|GO:0005887|GO:0005783|GO:0007155	83076120	chr6	83076061	+	hs|6q14.1	NM_006670	chr6:83076061-83076120	NM_006670	Hs.82128
A_21_P0001923	3.06623	1.61647	3.06623	up			FALSE				147607878	chr2	147606877	+	hs|2q22.3		chr2:147606877-147607878
A_23_P151209	2.0283	1.02027	2.0283	up	CSRNP2	cysteine-serine-rich nuclear protein 2	FALSE	Homo sapiens cysteine-serine-rich nuclear protein 2 (CSRNP2), transcript variant 1, mRNA [NM_030809]	81566	GO:0043565|GO:0005515|GO:0003700|GO:0019902|GO:0045944|GO:0010923|GO:0006915|GO:0005634|GO:0001228|GO:0006351	51455350	chr12	51455291	-	hs|12q13.12	NM_030809	chr12:51455350-51455291	NM_030809	Hs.524425
A_23_P136232	2.10921	1.0767	2.10921	up	IMPAD1	inositol monophosphatase domain containing 1	FALSE	Homo sapiens inositol monophosphatase domain containing 1 (IMPAD1), mRNA [NM_017813]	54928	GO:0052833|GO:0052832|GO:0005794|GO:0006021|GO:0008441|GO:0009791|GO:0046872|GO:0046854|GO:0001958|GO:0002063|GO:0016020|GO:0016311|GO:0008254|GO:0016021|GO:0030204|GO:0008934|GO:0042733	57875698	chr8	57875639	-	hs|8q12.1	NM_017813	chr8:57875698-57875639	NM_017813	Hs.438689
A_33_P3297923	2.3862	1.25471	2.3862	up	TPRN	taperin	FALSE	Homo sapiens taperin (TPRN), mRNA [NM_001128228]	286262	GO:0003674|GO:0019902|GO:0007605|GO:0032420	140086128	chr9	140086069	-	hs|9q34.3	NM_001128228	chr9:140086128-140086069	NM_001128228	Hs.323445
A_23_P77048	2.07592	1.05375	2.07592	up	SLC25A29	solute carrier family 25 (mitochondrial carnitine/acylcarnitine carrier), member 29	FALSE	Homo sapiens solute carrier family 25 (mitochondrial carnitine/acylcarnitine carrier), member 29 (SLC25A29), transcript variant 1, mRNA [NM_001039355]	123096	GO:0005743|GO:0016021|GO:0015227	100757547	chr14	100757488	-	hs|14q32.2	NM_001039355	chr14:100757547-100757488	NM_001039355	Hs.578109
A_33_P3375790	11.0146	3.46135	11.0146	up	RFPL4AL1	ret finger protein-like 4A-like 1	FALSE	Homo sapiens ret finger protein-like 4A-like 1 (RFPL4AL1), mRNA [NM_001277397]	729974	GO:0008270	56284455	chr19	56284396	+	hs|19q13.42	NM_001277397	chr19:56284396-56284455	NM_001277397	Hs.631553
A_33_P3227904	4.36941	2.12744	4.36941	up	SLC25A34	solute carrier family 25, member 34	FALSE	Homo sapiens solute carrier family 25, member 34 (SLC25A34), mRNA [NM_207348]	284723	GO:0006810|GO:0005743|GO:0016021	16067883	chr1	16067824	+	hs|1p36.21	NM_207348	chr1:16067824-16067883	NM_207348	Hs.631867
A_22_P00020726	4.0861	2.03072	4.0861	up	lnc-ZNF8-1	lnc-ZNF8-1:1	FALSE	ALU8_HUMAN (P39195) Alu subfamily SX sequence contamination warning entry, partial (8%) [THC2532393]			58788870	chr19	58788811	+	hs|19q13.43		chr19:58788811-58788870
A_33_P3288754	2.38117	1.25167	2.38117	up	C19orf48	chromosome 19 open reading frame 48	FALSE	Homo sapiens chromosome 19 open reading frame 48 (C19orf48), transcript variant 3, mRNA [NM_001290149]	84798		51301021	chr19	51300962	-	hs|19q13.33	NM_001290149	chr19:51301021-51300962	NM_001290149	Hs.256301
A_33_P3232173	2.27691	1.18708	2.27691	up	PSPC1	paraspeckle component 1	FALSE	paraspeckle component 1 [Source:HGNC Symbol;Acc:HGNC:20320] [ENST00000338910]	55269	GO:0005515|GO:0005730|GO:0001047|GO:0006351|GO:0016363|GO:0005737|GO:0042382|GO:0000166|GO:0016607|GO:0042752|GO:0005654|GO:0048511|GO:0045892	20276734	chr13	20276675	-	hs|13q12.11		chr13:20276734-20276675	XM_006719844	Hs.690094
A_22_P00012251	2.1225	1.08577	2.1225	up			FALSE	AGENCOURT_6701594 NIH_MGC_41 Homo sapiens cDNA clone IMAGE:5481557 5', mRNA sequence [BM915382]			64014650	chr11	64014591	-	hs|11q13.1	BM915382	chr11:64014650-64014591		Hs.697228
A_24_P201404	2.33734	1.22487	2.33734	up	C11orf54	chromosome 11 open reading frame 54	FALSE	Homo sapiens chromosome 11 open reading frame 54 (C11orf54), transcript variant 4, mRNA [NM_014039]	28970	GO:0005515|GO:0008152|GO:0016788|GO:0008270|GO:0005634|GO:0070062	93496122	chr11	93496063	+	hs|11q21	NM_014039	chr11:93496063-93496122	NM_014039	Hs.8360
A_24_P481783	2.07248	1.05136	2.07248	up	UBAP1L	ubiquitin associated protein 1-like	FALSE	Homo sapiens ubiquitin associated protein 1-like (UBAP1L), mRNA [NM_001163692]	390595		65385408	chr15	65385349	-	hs|15q22.31	NM_001163692	chr15:65385408-65385349	NM_001163692	Hs.659256
A_33_P3262020	2.63137	1.39582	2.63137	up	C8G	complement component 8, gamma polypeptide	FALSE	Homo sapiens complement component 8, gamma polypeptide (C8G), mRNA [NM_000606]	733	GO:0006957|GO:0030449|GO:0005579|GO:0001848|GO:0045087|GO:0019835|GO:0006958|GO:0072562|GO:0005576|GO:0032403|GO:0019841|GO:0070062	139841419	chr9	139841360	+	hs|9q34.3	NM_000606	chr9:139841360-139841419	NM_000606	Hs.1285
A_21_P0000494	2.75038	1.45963	2.75038	up	SNORA16B	small nucleolar RNA, H/ACA box 16B	FALSE	Homo sapiens small nucleolar RNA, H/ACA box 16B (SNORA16B), small nucleolar RNA [NR_004389]	692157		212526292	chr1	212526233	+	hs|1q32.3	NR_004389	chr1:212526233-212526292	NR_004389	Hs.707958
A_21_P0013393	19.3964	4.27772	19.3964	up	LOC102723946	uncharacterized LOC102723946	FALSE	ZN695_HUMAN (Q8IW36) Zinc finger protein 695 (Zinc finger protein SBZF3), partial (8%) [THC2641926]	102723946		93694020	chr7	93693961	+	hs|7q21.3		chr7:93693961-93694020
A_19_P00802607	2.47632	1.3082	2.47632	up	lnc-HK2-1	lnc-HK2-1:1	FALSE	LNCipedia lincRNA (lnc-HK2-1), lincRNA [lnc-HK2-1:1]			75169863	chr2	75169804	+	hs|2p12		chr2:75169804-75169863
A_19_P00318780	2.15049	1.10467	2.15049	up			FALSE				133828128	chr5	133828069	+	hs|5q31.1		chr5:133828069-133828128
A_22_P00007687	2.31343	1.21003	2.31343	up	LINC00240	long intergenic non-protein coding RNA 240	FALSE	Homo sapiens long intergenic non-protein coding RNA 240 (LINC00240), long non-coding RNA [NR_026775]	100133205		26991620	chr6	26991561	+	hs|6p22.2	NR_026775	chr6:26991561-26991620	NR_026775	Hs.526951
A_33_P3416882	2.00604	1.00435	2.00604	up	ARL9	ADP-ribosylation factor-like 9	FALSE	Homo sapiens ADP-ribosylation factor-like 9 (ARL9), mRNA [NM_206919]	132946	GO:0005622|GO:0007264|GO:0005525	57390015	chr4	57389956	+	hs|4q12	NM_206919	chr4:57389956-57390015	NM_206919	Hs.444449
A_23_P36724	6.46982	2.69373	6.46982	up	FBXL14	F-box and leucine-rich repeat protein 14	FALSE	Homo sapiens F-box and leucine-rich repeat protein 14 (FBXL14), mRNA [NM_152441]	144699	GO:0005515|GO:0005737|GO:0004842|GO:0005794|GO:0042787|GO:0005654	1675231	chr12	1675172	-	hs|12p13.33	NM_152441	chr12:1675231-1675172	NM_152441	Hs.367956
A_33_P3256773	2.46498	1.30157	2.46498	up	INIP	INTS3 and NABP interacting protein	FALSE	Homo sapiens INTS3 and NABP interacting protein (INIP), mRNA [NM_021218]	58493	GO:0005515|GO:0006281|GO:0010212|GO:0070876|GO:0005654|GO:0005634|GO:0006974	115449528	chr9	115449469	-	hs|9q32	NM_021218	chr9:115449528-115449469	NM_021218	Hs.658575
A_21_P0014781	2.11347	1.07961	2.11347	up	FAM220A	family with sequence similarity 220, member A	FALSE	Homo sapiens family with sequence similarity 220, member A (FAM220A), mRNA [NM_001037163]	84792	GO:0005634	6370065	chr7	6370006	-	hs|7p22.1	NM_001037163	chr7:6370065-6370006	NM_001037163	Hs.696146
A_23_P252201	3.01615	1.59271	3.01615	up	EAF2	ELL associated factor 2	FALSE	Homo sapiens ELL associated factor 2 (EAF2), mRNA [NM_018456]	55840	GO:0060770|GO:0005515|GO:0030308|GO:0000977|GO:0016607|GO:0045944|GO:0032783|GO:0006915|GO:0001228|GO:0008023|GO:0006351	121591624	chr3	121591565	+	hs|3q13.33	NM_018456	chr3:121591565-121591624	NM_018456	Hs.477325
A_33_P3403254	2.22834	1.15597	2.22834	up	ZNF878	zinc finger protein 878	FALSE	Homo sapiens zinc finger protein 878 (ZNF878), mRNA [NM_001080404]	729747	GO:0006355|GO:0005634|GO:0003676|GO:0046872|GO:0006351	12154860	chr19	12154801	-	hs|19p13.2	NM_001080404	chr19:12154860-12154801	NM_001080404	Hs.704229
A_22_P00002440	2.15189	1.1056	2.15189	up	lnc-C14orf79-1	lnc-C14orf79-1:1	FALSE	LNCipedia lincRNA (lnc-C14orf79-1), lincRNA [lnc-C14orf79-1:1]			105543786	chr14	105543727	+	hs|14q32.33		chr14:105543727-105543786
A_24_P450596	2.46045	1.29892	2.46045	up	ZNF850	zinc finger protein 850	FALSE	Homo sapiens zinc finger protein 850 (ZNF850), transcript variant 1, mRNA [NM_001193552]	342892	GO:0006355|GO:0005634|GO:0003677|GO:0046872|GO:0006351	37234678	chr19	37234619	-	hs|19q13.12	NM_001193552	chr19:37234678-37234619	NM_001193552	Hs.406307
A_33_P3400152	2.03859	1.02757	2.03859	up	ENTPD1-AS1	ENTPD1 antisense RNA 1	FALSE	Homo sapiens ENTPD1 antisense RNA 1 (ENTPD1-AS1), long non-coding RNA [NR_038444]	728558		97636366	chr10	97636307	-	hs|10q24.1	NR_038444	chr10:97636366-97636307	NR_038444	Hs.538374
A_33_P3888365	2.15074	1.10483	2.15074	up	RSBN1	round spermatid basic protein 1	FALSE	Homo sapiens round spermatid basic protein 1 (RSBN1), mRNA [NM_018364]	54665	GO:0005634	114308057	chr1	114307998	-	hs|1p13.2	NM_018364	chr1:114308057-114307998	NM_018364	Hs.486285
A_33_P3416937	2.83832	1.50504	2.83832	up	FAM206A	family with sequence similarity 206, member A	FALSE	family with sequence similarity 206, member A [Source:HGNC Symbol;Acc:HGNC:1364] [ENST00000374624]	54942	GO:0005515|GO:0016607	111712863	chr9	111712804	+	hs|9q31.3	BG213342	chr9:111712804-111712863		Hs.736735
A_22_P00009162	2.38428	1.25355	2.38428	up	LMO7	LIM domain 7	FALSE	Homo sapiens LIM domain 7 (LMO7), transcript variant 1, mRNA [NM_005358]	4008	GO:0005737|GO:0004842|GO:0016567|GO:0023051|GO:0000151|GO:0008270|GO:0005634|GO:0030155|GO:0005925	76195980	chr13	76195921	+	hs|13q22.2	NM_005358	chr13:76195921-76195980	NM_005358	Hs.207631
A_21_P0000037	2.40696	1.26721	2.40696	up	ZSCAN12	zinc finger and SCAN domain containing 12	FALSE	Homo sapiens zinc finger and SCAN domain containing 12 (ZSCAN12), transcript variant 1, mRNA [NM_001163391]	9753	GO:0006355|GO:0003700|GO:0005634|GO:0003677|GO:0046872|GO:0006351	28356786	chr6	28356727	-	hs|6p22.1	NM_001163391	chr6:28356786-28356727	NM_001163391	Hs.134816
A_24_P256337	2.05939	1.04222	2.05939	up	ZNF644	zinc finger protein 644	FALSE	Homo sapiens zinc finger protein 644 (ZNF644), transcript variant 1, mRNA [NM_201269]	84146	GO:0006355|GO:0005634|GO:0003677|GO:0046872|GO:0006351	91381899	chr1	91381840	-	hs|1p22.2	NM_201269	chr1:91381899-91381840	NM_201269	Hs.745048
A_23_P145984	4.87341	2.28493	4.87341	up	TSPAN12	tetraspanin 12	FALSE	Homo sapiens tetraspanin 12 (TSPAN12), mRNA [NM_012338]	23554	GO:0042813|GO:0016020|GO:0005887|GO:0045765|GO:0010842|GO:0016021|GO:0001525|GO:0007166	120427465	chr7	120427406	-	hs|7q31.31	NM_012338	chr7:120427465-120427406	NM_012338	Hs.16529
A_22_P00018036	2.04556	1.0325	2.04556	up	lnc-ZNF236-1	lnc-ZNF236-1:1	FALSE	LNCipedia lincRNA (lnc-ZNF236-1), lincRNA [lnc-ZNF236-1:1]			74689197	chr18	74689138	+	hs|18q23		chr18:74689138-74689197
A_24_P243749	2.68788	1.42647	2.68788	up	PDK4	pyruvate dehydrogenase kinase, isozyme 4	FALSE	Homo sapiens pyruvate dehydrogenase kinase, isozyme 4 (PDK4), mRNA [NM_002612]	5166	GO:0008286|GO:0005743|GO:0045124|GO:0010565|GO:0044281|GO:2000811|GO:0006885|GO:0010906|GO:0005739|GO:0071398|GO:0042594|GO:0006090|GO:0005759|GO:0006006|GO:0044237|GO:0009267|GO:0004740|GO:0010510|GO:0072593|GO:0042593|GO:0046320|GO:0005524|GO:0004672|GO:0042304|GO:0006468	95213366	chr7	95213307	-	hs|7q21.3	NM_002612	chr7:95213366-95213307	NM_002612	Hs.8364
A_33_P3416448	2.44074	1.28732	2.44074	up	BTBD7	BTB (POZ) domain containing 7	FALSE	Homo sapiens BTB (POZ) domain containing 7 (BTBD7), transcript variant 1, mRNA [NM_001002860]	55727	GO:0060693|GO:0007275|GO:0005634	93709105	chr14	93709046	-	hs|14q32.12	NM_001002860	chr14:93709105-93709046	NM_001002860	Hs.525549
A_24_P932736	2.95373	1.56254	2.95373	up	HMBOX1	homeobox containing 1	FALSE	homeobox containing 1 [Source:HGNC Symbol;Acc:HGNC:26137] [ENST00000397358]	79618	GO:0005515|GO:0005737|GO:0005654|GO:0005634|GO:0045893|GO:0045892|GO:0003677|GO:0006351	28910521	chr8	28910462	+	hs|8p12	XM_005273639	chr8:28910462-28910521	XM_005273639
A_23_P403284	2.30027	1.20181	2.30027	up	OTX1	orthodenticle homeobox 1	FALSE	Homo sapiens orthodenticle homeobox 1 (OTX1), transcript variant 1, mRNA [NM_014562]	5013	GO:0022037|GO:0001077|GO:0042472|GO:0048852|GO:0045944|GO:0030901|GO:0005634|GO:0009952|GO:0000978	63284248	chr2	63284189	+	hs|2p15	NM_014562	chr2:63284189-63284248	NM_014562	Hs.734360
A_33_P3375910	2.22324	1.15267	2.22324	up			FALSE				73760698	chr17	73760639	-	hs|17q25.1		chr17:073760698-073760639
A_23_P139143	3.70305	1.88871	3.70305	up	STX3	syntaxin 3	FALSE	Homo sapiens syntaxin 3 (STX3), transcript variant 1, mRNA [NM_004177]	6809	GO:0005515|GO:0043005|GO:0008284|GO:0005886|GO:0050544|GO:0042581|GO:0031201|GO:0042582|GO:0060291|GO:0006886|GO:0030425|GO:0031175|GO:0030426|GO:0016324|GO:0050921|GO:0005911|GO:0000149|GO:2000010|GO:0031629|GO:0048278|GO:0070062|GO:0005773|GO:0030027|GO:0008021|GO:0045785|GO:0005484|GO:0016021	59569484	chr11	59569425	+	hs|11q12.1	NM_004177	chr11:59569425-59569484	NM_004177	Hs.180711
A_33_P3347417	2.85095	1.51144	2.85095	up	SPEN	spen family transcriptional repressor	FALSE	Homo sapiens spen family transcriptional repressor (SPEN), mRNA [NM_015001]	23013	GO:0001191|GO:0005515|GO:0003700|GO:0003714|GO:0000122|GO:0006351|GO:0000166|GO:0003697|GO:0007219|GO:0050769|GO:0017053|GO:0001085|GO:0016032|GO:0005654|GO:0045893|GO:0045892|GO:0070062	16255167	chr1	16255108	+	hs|1p36.13	NM_015001	chr1:16255108-16255167	NM_015001	Hs.744843
A_33_P3240263	2.22214	1.15195	2.22214	up	POMP	proteasome maturation protein	FALSE	Homo sapiens proteasome maturation protein (POMP), mRNA [NM_015932]	51371	GO:0043248|GO:0005515|GO:0005737|GO:0005783|GO:0031090|GO:0005654|GO:0005829	29252838	chr13	29252779	+	hs|13q12.3	NM_015932	chr13:29252779-29252838	NM_015932	Hs.268742
A_33_P3214343	2.83103	1.50133	2.83103	up			FALSE	Q1W9F5_9CHON (Q1W9F5) NADH dehydrogenase subunit 2, partial (5%) [THC2601170]			111445793	chr3	111445734	+	hs|3q13.2		chr3:111445734-111445793
A_23_P328836	2.82153	1.49648	2.82153	up	LCOR	ligand dependent nuclear receptor corepressor	FALSE	Homo sapiens ligand dependent nuclear receptor corepressor (LCOR), transcript variant 1, mRNA [NM_032440]	84458	GO:0003700|GO:0006366|GO:0005634|GO:0000122|GO:0003677|GO:0008134	98718065	chr10	98718006	+	hs|10q24.1	NM_032440	chr10:98718006-98718065	NM_032440	Hs.745068
A_21_P0013394	17.1737	4.10213	17.1737	up	LOC102723946	uncharacterized LOC102723946	FALSE		102723946		93695967	chr7	93695908	+	hs|7q21.3		chr7:93695908-93695967		Hs.657859
A_23_P3371	2.7856	1.47799	2.7856	up	RASGRF1	Ras protein-specific guanine nucleotide-releasing factor 1	FALSE	Homo sapiens Ras protein-specific guanine nucleotide-releasing factor 1 (RASGRF1), transcript variant 1, mRNA [NM_002891]	5923	GO:0043005|GO:0035020|GO:0005886|GO:0007616|GO:0007264|GO:0008283|GO:2000310|GO:0007268|GO:0046579|GO:0046578|GO:0032863|GO:0031175|GO:0005829|GO:0030426|GO:0005085|GO:0007165|GO:0048168|GO:0032320|GO:0048167|GO:0035254|GO:0005089|GO:0005088	79254554	chr15	79254495	-	hs|15q25.1	NM_002891	chr15:79254554-79254495	NM_002891	Hs.459035
A_24_P60972	3.24937	1.70016	3.24937	up	TSTD2	thiosulfate sulfurtransferase (rhodanese)-like domain containing 2	FALSE	Homo sapiens thiosulfate sulfurtransferase (rhodanese)-like domain containing 2 (TSTD2), mRNA [NM_139246]	158427	GO:0008150|GO:0003674|GO:0005575	100362808	chr9	100362749	-	hs|9q22.33	NM_139246	chr9:100362808-100362749	NM_139246	Hs.723236
A_23_P46725	2.55236	1.35183	2.55236	up	EPC1	enhancer of polycomb homolog 1 (Drosophila)	FALSE	Homo sapiens enhancer of polycomb homolog 1 (Drosophila) (EPC1), transcript variant 1, mRNA [NM_025209]	80314	GO:0031965|GO:0006325|GO:0005634|GO:0000122|GO:0006351|GO:0032777|GO:0043967|GO:0045944|GO:0043968|GO:0045814|GO:0035267|GO:0005654|GO:0045893|GO:0045892|GO:0004402|GO:0040008	32557968	chr10	32557909	-	hs|10p11.22	NM_025209	chr10:32557968-32557909	NM_025209	Hs.167805
A_32_P139894	2.37746	1.24942	2.37746	up	ABL2	ABL proto-oncogene 2, non-receptor tyrosine kinase	FALSE	Homo sapiens ABL proto-oncogene 2, non-receptor tyrosine kinase (ABL2), transcript variant b, mRNA [NM_007314]	27	GO:0005515|GO:0006909|GO:0051353|GO:0071300|GO:0046632|GO:2000145|GO:2000096|GO:0030155|GO:2000249|GO:0051015|GO:0007173|GO:0007411|GO:0030100|GO:0042127|GO:0050885|GO:0070374|GO:0043123|GO:0038083|GO:0051017|GO:0035640|GO:0022408|GO:0000287|GO:0021587|GO:0018108|GO:0001891|GO:0030027|GO:0031234|GO:0097062|GO:0008542|GO:0045087|GO:0010976|GO:0010506|GO:0035024|GO:0015629|GO:0007204|GO:0005829|GO:…	179068871	chr1	179068812	-	hs|1q25.2	NM_007314	chr1:179068871-179068812	NM_007314	Hs.159472
A_22_P00018308	2.24402	1.16608	2.24402	up	lnc-ZNF841-1	lnc-ZNF841-1:1	FALSE	Homo sapiens full length insert cDNA clone ZD41C11. [AF086256]			52561807	chr19	52561748	-	hs|19q13.41	AF086256	chr19:52561807-52561748		Hs.660152
A_24_P380330	5.49584	2.45834	5.49584	up	PANK3	pantothenate kinase 3	FALSE	Homo sapiens pantothenate kinase 3 (PANK3), mRNA [NM_024594]	79646	GO:0004594|GO:0016310|GO:0005737|GO:0015937|GO:0005524	167982931	chr5	167982872	-	hs|5q34	NM_024594	chr5:167982931-167982872	NM_024594	Hs.591729
A_23_P37375	2.38135	1.25178	2.38135	up	RPS6KA5	ribosomal protein S6 kinase, 90kDa, polypeptide 5	FALSE	Homo sapiens ribosomal protein S6 kinase, 90kDa, polypeptide 5 (RPS6KA5), transcript variant 1, mRNA [NM_004755]	9252	GO:0005515|GO:0034142|GO:0005634|GO:0001818|GO:0051403|GO:0035066|GO:0035556|GO:0002756|GO:0005737|GO:0051092|GO:0006954|GO:0007173|GO:0007411|GO:0045944|GO:0002755|GO:0034138|GO:0070498|GO:0048011|GO:0006355|GO:0038124|GO:0000287|GO:0038123|GO:0034134|GO:0016572|GO:0002224|GO:0005524|GO:0043990|GO:0032793|GO:0033129|GO:0004672|GO:0004674|GO:0045087|GO:0043987|GO:0043988|GO:0035666|GO:0034166|GO:…	91338075	chr14	91338016	-	hs|14q32.11	NM_004755	chr14:91338075-91338016	NM_004755	Hs.510225
A_23_P40174	10.3359	3.3696	10.3359	up	MMP9	matrix metallopeptidase 9 (gelatinase B, 92kDa gelatinase, 92kDa type IV collagenase)	FALSE	Homo sapiens matrix metallopeptidase 9 (gelatinase B, 92kDa gelatinase, 92kDa type IV collagenase) (MMP9), mRNA [NM_004994]	4318	GO:0005515|GO:0051549|GO:0005518|GO:0035987|GO:0050900|GO:2001258|GO:0005615|GO:0042802|GO:0022617|GO:0007411|GO:0030198|GO:0030574|GO:0006508|GO:0030225|GO:1900122|GO:0070062|GO:0043065|GO:0048013|GO:0007566|GO:0005578|GO:0005576|GO:0001501|GO:0004175|GO:0001503|GO:0008270|GO:0004222	44645180	chr20	44645121	+	hs|20q13.12	NM_004994	chr20:44645121-44645180	NM_004994	Hs.297413
A_22_P00021338	2.04876	1.03475	2.04876	up	GPATCH2L	G patch domain containing 2-like	FALSE	Homo sapiens G patch domain containing 2-like (GPATCH2L), transcript variant 1, mRNA [NM_017926]	55668	GO:0005515	76673220	chr14	76673161	+	hs|14q24.3	NM_017926	chr14:76673161-76673220	NM_017926	Hs.410231
A_24_P207150	2.02826	1.02024	2.02826	up	UBE3A	ubiquitin protein ligase E3A	FALSE	Homo sapiens ubiquitin protein ligase E3A (UBE3A), transcript variant 3, mRNA [NM_130839]	7337	GO:0005515|GO:0006511|GO:0000502|GO:0004842|GO:0060736|GO:0016874|GO:0003713|GO:2000058|GO:0005634|GO:0014068|GO:0051865|GO:0005829|GO:0001541|GO:0005737|GO:0042787|GO:0007420|GO:0045944|GO:0006508|GO:0042752|GO:0016032|GO:0070936|GO:0035037|GO:0030521	25582924	chr15	25582865	-	hs|15q11.2	NM_130839	chr15:25582924-25582865	NM_130839	Hs.598862
A_22_P00000861	2.52051	1.33372	2.52051	up	lnc-AGPAT6-1	lnc-AGPAT6-1:2	FALSE	Q78E45_MOUSE (Q78E45) Erythroid ankyrin (Fragment), partial (59%) [THC2523852]			41519126	chr8	41519067	+	hs|8p11.21		chr8:41519067-41519126
A_23_P213441	2.1774	1.12261	2.1774	up	UTP15	UTP15, U3 small nucleolar ribonucleoprotein, homolog (S. cerevisiae)	FALSE	Homo sapiens UTP15, U3 small nucleolar ribonucleoprotein, homolog (S. cerevisiae) (UTP15), transcript variant 1, mRNA [NM_032175]	84135	GO:0000462|GO:0005737|GO:0030515|GO:0030054|GO:0045943|GO:0032040|GO:0005730|GO:0005634|GO:0034455	72877740	chr5	72877681	+	hs|5q13.2	NM_032175	chr5:72877681-72877740	NM_032175	Hs.406703
A_32_P14762	14.0674	3.81428	14.0674	up	OOEP	oocyte expressed protein	FALSE	Homo sapiens oocyte expressed protein (OOEP), mRNA [NM_001080507]	441161	GO:0009880|GO:0009566|GO:0043234|GO:0007566|GO:0003723|GO:0045177|GO:0035088|GO:0006468|GO:0005938|GO:0001701|GO:0043623	74078413	chr6	74078354	-	hs|6q13	NM_001080507	chr6:74078413-74078354	NM_001080507	Hs.671212
A_22_P00012654	4.77327	2.25498	4.77327	up	ZNF341-AS1	ZNF341 antisense RNA 1	FALSE	Homo sapiens ZNF341 antisense RNA 1 (ZNF341-AS1), long non-coding RNA [NR_110623]	101929746		32375312	chr20	32375253	-	hs|20q11.22	NR_110623	chr20:32375312-32375253	NR_110623
A_33_P3349455	2.79806	1.48442	2.79806	up			FALSE	neurobeachin pseudogene 3 [Source:HGNC Symbol;Acc:HGNC:40004] [ENST00000420638]			16084263	chr22	16084204	-	hs|22q11.1		chr22:16084263-16084204
A_23_P14915	2.63174	1.39602	2.63174	up	CSNK2A2	casein kinase 2, alpha prime polypeptide	FALSE	Homo sapiens casein kinase 2, alpha prime polypeptide (CSNK2A2), mRNA [NM_001896]	1459	GO:0005515|GO:0031519|GO:0006355|GO:0006915|GO:0005634|GO:0005524|GO:0006351|GO:0005829|GO:0047485|GO:0004674|GO:0007411|GO:0006468|GO:0071174|GO:0000278|GO:0016055	58192239	chr16	58192180	-	hs|16q21	NM_001896	chr16:58192239-58192180	NM_001896	Hs.82201
A_24_P80181	2.7233	1.44536	2.7233	up	TMEM127	transmembrane protein 127	FALSE	Homo sapiens transmembrane protein 127 (TMEM127), transcript variant 1, mRNA [NM_017849]	55654	GO:0003674|GO:0032007|GO:0017137|GO:0005737|GO:0008285|GO:0005886|GO:0007032|GO:0016021|GO:0005769	96916740	chr2	96916681	-	hs|2q11.2	NM_017849	chr2:96916740-96916681	NM_017849	Hs.164303
A_23_P417383	2.49031	1.31633	2.49031	up	ASPRV1	aspartic peptidase, retroviral-like 1	FALSE	Homo sapiens aspartic peptidase, retroviral-like 1 (ASPRV1), mRNA [NM_152792]	151516	GO:0016485|GO:0006508|GO:0043588|GO:0016021|GO:0004190	70187305	chr2	70187246	-	hs|2p13.3	NM_152792	chr2:70187305-70187246	NM_152792	Hs.516253
A_33_P3247848	2.72377	1.4456	2.72377	up	ZNF814	zinc finger protein 814	FALSE	Homo sapiens zinc finger protein 814 (ZNF814), mRNA [NM_001144989]	730051	GO:0005622|GO:0006355|GO:0003700|GO:0003676|GO:0046872	58380814	chr19	58380755	-	hs|19q13.43	NM_001144989	chr19:58380814-58380755	NM_001144989	Hs.634143
A_33_P3241646	3.62369	1.85746	3.62369	up	PANK3	pantothenate kinase 3	FALSE	Homo sapiens pantothenate kinase 3 (PANK3), mRNA [NM_024594]	79646	GO:0004594|GO:0016310|GO:0005737|GO:0015937|GO:0005524	167986045	chr5	167984576	-	hs|5q34	NM_024594	chr5:167986045-167984576	NM_024594	Hs.591729
A_24_P122921	3.56557	1.83413	3.56557	up	BCL2L11	BCL2-like 11 (apoptosis facilitator)	FALSE	Homo sapiens BCL2-like 11 (apoptosis facilitator) (BCL2L11), transcript variant 1, mRNA [NM_138621]	10018	GO:0008017|GO:0005515|GO:0034976|GO:0030879|GO:0048538|GO:0007283|GO:0048536|GO:0097141|GO:0097140|GO:0043525|GO:1900740|GO:0043029|GO:0002262|GO:0048066|GO:0032464|GO:0070242|GO:2001244|GO:0060139|GO:0001701|GO:0045787|GO:0043280|GO:0048070|GO:0007420|GO:0019898|GO:0001783|GO:0001782|GO:0005741|GO:0005829|GO:0043583|GO:2000271|GO:0090200|GO:0042475|GO:0046620|GO:0048011|GO:0043065|GO:0008630|GO:…	111925951	chr2	111925892	+	hs|2q13	NM_138621	chr2:111925892-111925951	NM_138621	Hs.469658
A_22_P00022871	3.72835	1.89854	3.72835	up	LOC101928894	uncharacterized LOC101928894	FALSE	Homo sapiens uncharacterized LOC101928894 (LOC101928894), long non-coding RNA [NR_120565]	101928894		46196241	chr11	46196182	+	hs|11p11.2	NR_120565	chr11:46196182-46196241	NR_120565	Hs.552679
A_33_P3407985	2.23289	1.15891	2.23289	up	TMEM99	transmembrane protein 99	FALSE	Homo sapiens transmembrane protein 99 (TMEM99), transcript variant 1, mRNA [NM_001195386]	147184	GO:0016021	38992522	chr17	38992463	+	hs|17q21.2	NM_001195386	chr17:38992463-38992522	NM_001195386	Hs.744059
A_23_P11984	3.22411	1.6889	3.22411	up	SLC6A9	solute carrier family 6 (neurotransmitter transporter, glycine), member 9	FALSE	Homo sapiens solute carrier family 6 (neurotransmitter transporter, glycine), member 9 (SLC6A9), transcript variant 2, mRNA [NM_201649]	6536	GO:0015375|GO:0015816|GO:0016020|GO:0005886|GO:0005887|GO:0005328|GO:0006836|GO:0006810|GO:0055085|GO:0003333	44466646	chr1	44466499	-	hs|1p34.1	NM_201649	chr1:44466646-44466499	NM_201649	Hs.442590
A_23_P206612	2.49702	1.32021	2.49702	up	USP31	ubiquitin specific peptidase 31	FALSE	Homo sapiens ubiquitin specific peptidase 31 (USP31), mRNA [NM_020718]	57478	GO:0004197|GO:0016579|GO:0004843|GO:0061136|GO:0043161|GO:0005634	23079412	chr16	23079354	-	hs|16p12.2	NM_020718	chr16:23079412-23079354	NM_020718	Hs.183817
A_24_P23625	2.80829	1.48969	2.80829	up	HS3ST3B1	heparan sulfate (glucosamine) 3-O-sulfotransferase 3B1	FALSE	Homo sapiens heparan sulfate (glucosamine) 3-O-sulfotransferase 3B1 (HS3ST3B1), transcript variant 1, mRNA [NM_006041]	9953	GO:0000139|GO:0005975|GO:0005887|GO:0033872|GO:0009405|GO:0044281|GO:0015012|GO:0008467|GO:0030203|GO:0015015|GO:0006024	14252186	chr17	14252127	+	hs|17p12	NM_006041	chr17:14252127-14252186	NM_006041	Hs.48384
A_19_P00804723	2.94041	1.55602	2.94041	up	RPS24	ribosomal protein S24	FALSE	Homo sapiens ribosomal protein S24 (RPS24), transcript variant d, mRNA [NM_001142285]	6229	GO:0000462|GO:0010467|GO:0006364|GO:0015935|GO:0019058|GO:0034101|GO:0005634|GO:0006412|GO:0006413|GO:0006414|GO:0005829|GO:0005737|GO:0000184|GO:0000166|GO:0016032|GO:0042274|GO:0003735|GO:0006614|GO:0019083|GO:0005730|GO:0006415|GO:0016020|GO:0022627|GO:0031369|GO:0044267	79816134	chr10	79816075	+	hs|10q22.3	NM_001142285	chr10:79816075-79816134	NM_001142285	Hs.280130
A_32_P75357	2.50574	1.32524	2.50574	up	KLHL14	kelch-like family member 14	FALSE	kelch-like family member 14 [Source:HGNC Symbol;Acc:HGNC:29266] [ENST00000358095]	57565	GO:0043005|GO:0005783|GO:0043025|GO:0005789|GO:0005829	30321918	chr18	30314177	-	hs|18q12.1	BC021267	chr18:30321918-30314177		Hs.446164
A_23_P411881	2.14916	1.10377	2.14916	up	PIBF1	progesterone immunomodulatory binding factor 1	FALSE	Homo sapiens progesterone immunomodulatory binding factor 1 (PIBF1), mRNA [NM_006346]	10464	GO:0005515|GO:0005813	73590051	chr13	73573119	+	hs|13q22.1	NM_006346	chr13:73573119-73590051	NM_006346	Hs.441926
A_33_P3276784	2.53181	1.34017	2.53181	up			FALSE				2312343	chr16	2312284	+	hs|16p13.3		chr16:2312284-2312343
A_33_P3695899	2.02564	1.01838	2.02564	up	FLJ31104	uncharacterized LOC441072	FALSE	Homo sapiens uncharacterized LOC441072 (FLJ31104), long non-coding RNA [NR_102755]	441072		55299388	chr5	55299329	+	hs|5q11.2	NR_102755	chr5:55299329-55299388	NR_102755	Hs.482141
A_32_P163089	2.2816	1.19005	2.2816	up	C12orf75	chromosome 12 open reading frame 75	FALSE	Homo sapiens chromosome 12 open reading frame 75 (C12orf75), mRNA [NM_001145199]	387882		105761274	chr12	105760440	+	hs|12q23.3	NM_001145199	chr12:105760440-105761274	NM_001145199	Hs.368938
A_22_P00007547	3.23798	1.69509	3.23798	up	LOC101929147	uncharacterized LOC101929147	FALSE	Homo sapiens uncharacterized LOC101929147 (LOC101929147), transcript variant 4, long non-coding RNA [NR_125977]	101929147		119683416	chr1	119683357	+	hs|1p12	NR_125977	chr1:119683357-119683416	NR_125977	Hs.697821
A_33_P3276927	2.49964	1.32172	2.49964	up			FALSE				18889389	chr21	18889330	-	hs|21q21.1		chr21:018889389-018889330
A_23_P147786	5.49365	2.45776	5.49365	up	RIMS2	regulating synaptic membrane exocytosis 2	FALSE	Homo sapiens regulating synaptic membrane exocytosis 2 (RIMS2), transcript variant 2, mRNA [NM_014677]	9699	GO:0005515|GO:0097151|GO:0048786|GO:0017137|GO:0030054|GO:2000463|GO:0048791|GO:0006886|GO:0046872|GO:0044325|GO:0010628|GO:0042734|GO:0017156|GO:0017157|GO:0019933|GO:0042391|GO:0030073|GO:0070062	105263958	chr8	105263899	+	hs|8q22.3	NM_014677	chr8:105263899-105263958	NM_014677	Hs.655271
A_21_P0008623	3.55137	1.82838	3.55137	up			FALSE				41202517	chr15	41202458	+	hs|15q15.1		chr15:41202458-41202517
A_22_P00011936	2.72158	1.44444	2.72158	up			FALSE				111536522	chr4	111536463	-	hs|4q25		chr4:111536522-111536463
A_22_P00018159	3.05541	1.61136	3.05541	up	LOC728485	uncharacterized LOC728485	FALSE	Homo sapiens uncharacterized LOC728485 (LOC728485), mRNA [NM_001294306]	728485		37266451	chr19	37266392	+	hs|19q13.12	NM_001294306	chr19:37266392-37266451	NM_001294306	Hs.157101
A_23_P115838	2.62444	1.39201	2.62444	up	C10orf12	chromosome 10 open reading frame 12	FALSE	Homo sapiens chromosome 10 open reading frame 12 (C10orf12), mRNA [NM_015652]	26148		98745115	chr10	98745056	+	hs|10q24.1	NM_015652	chr10:98745056-98745115	NM_015652	Hs.427927
A_24_P131589	3.64007	1.86397	3.64007	up	CD86	CD86 molecule	FALSE	Homo sapiens CD86 molecule (CD86), transcript variant 2, mRNA [NM_006889]	942	GO:0005515|GO:0008284|GO:0005886|GO:0045404|GO:0031295|GO:0007267|GO:0001878|GO:0043231|GO:0042104|GO:0051607|GO:0006955|GO:0002309|GO:0007173|GO:0016032|GO:0004872|GO:0043011|GO:0034341|GO:0045630|GO:0070062|GO:0048011|GO:0043017|GO:0009986|GO:0048015|GO:0042493|GO:0007568|GO:0005102|GO:0002224|GO:0015026|GO:0045086|GO:0042113|GO:0071248|GO:0042110|GO:0071222|GO:0071345|GO:0008543|GO:0045087|GO:…	121839305	chr3	121839246	+	hs|3q13.33	NM_006889	chr3:121839246-121839305	NM_006889	Hs.171182
A_23_P385063	2.9825	1.57652	2.9825	up	DNAJB6	DnaJ (Hsp40) homolog, subfamily B, member 6	FALSE	Homo sapiens DnaJ (Hsp40) homolog, subfamily B, member 6 (DNAJB6), transcript variant 1, mRNA [NM_058246]	10049	GO:0005515|GO:0090084|GO:0048471|GO:0030018|GO:0045109|GO:0051087|GO:0005634|GO:0032781|GO:0005829|GO:0005737|GO:0016020|GO:0006457|GO:0031072|GO:0005654|GO:0051082|GO:0043154|GO:0001671	157209629	chr7	157209570	+	hs|7q36.3	NM_058246	chr7:157209570-157209629	NM_058246	Hs.490745
A_23_P126103	2.73682	1.4525	2.73682	up	CTH	cystathionine gamma-lyase	FALSE	Homo sapiens cystathionine gamma-lyase (CTH), transcript variant 1, mRNA [NM_001902]	1491	GO:0005515|GO:0019344|GO:0005516|GO:0070814|GO:0019346|GO:2001234|GO:0006534|GO:0005634|GO:0044540|GO:0044281|GO:0005829|GO:0030968|GO:0018272|GO:0034641|GO:0005737|GO:0051092|GO:0051289|GO:0004123|GO:0043123|GO:0070062|GO:0016846|GO:0047982|GO:0080146|GO:0000096|GO:0000098|GO:0030170|GO:0044524|GO:0005654	70905100	chr1	70905041	+	hs|1p31.1	NM_001902	chr1:70905041-70905100	NM_001902	Hs.19904
A_23_P320578	5.43391	2.44199	5.43391	up	RGS16	regulator of G-protein signaling 16	FALSE	Homo sapiens regulator of G-protein signaling 16 (RGS16), mRNA [NM_002928]	6004	GO:0043547|GO:0005515|GO:0005516|GO:0005737|GO:0008277|GO:0005886|GO:0038032|GO:0007601|GO:0005096	182567930	chr1	182567871	-	hs|1q25.3	NM_002928	chr1:182567930-182567871	NM_002928	Hs.413297
A_24_P178444	2.63795	1.39942	2.63795	up			FALSE				107048024	chr11	107047965	+	hs|11q22.3		chr11:107047965-107048024
A_33_P3336113	3.3981	1.76473	3.3981	up	TIGD3	tigger transposable element derived 3	FALSE	Homo sapiens tigger transposable element derived 3 (TIGD3), mRNA [NM_145719]	220359	GO:0005634|GO:0003677	65124673	chr11	65124614	+	hs|11q13.1	NM_145719	chr11:65124614-65124673	NM_145719	Hs.632121
A_32_P63848	2.13247	1.09252	2.13247	up	OXCT1	3-oxoacid CoA transferase 1	FALSE	Homo sapiens 3-oxoacid CoA transferase 1 (OXCT1), mRNA [NM_000436]	5019	GO:0014823|GO:0007584|GO:0035774|GO:0045471|GO:0042493|GO:0044281|GO:0042803|GO:0005739|GO:0007507|GO:0042594|GO:0046952|GO:0007420|GO:0005759|GO:0046950|GO:0008260|GO:0009725|GO:0060612|GO:0044255|GO:0042182	41730530	chr5	41730471	-	hs|5p13.1	NM_000436	chr5:41730530-41730471	NM_000436	Hs.278277
A_23_P152791	2.49886	1.32127	2.49886	up	SLC16A6	solute carrier family 16, member 6	FALSE	Homo sapiens solute carrier family 16, member 6 (SLC16A6), transcript variant 2, mRNA [NM_004694]	9120	GO:0015718|GO:0034220|GO:0016020|GO:0005887|GO:0008028|GO:0016021|GO:0015293	66264963	chr17	66264904	-	hs|17q24.2	NM_004694	chr17:66264963-66264904	NM_004694	Hs.42645
A_33_P3390580	2.83569	1.5037	2.83569	up	CCDC144A	coiled-coil domain containing 144A	FALSE	Homo sapiens coiled-coil domain containing 144A (CCDC144A), transcript variant 1, mRNA [NM_014695]	9720		16608669	chr17	16608610	+	hs|17p11.2	NM_014695	chr17:16608610-16608669	NM_014695	Hs.745246
A_23_P411353	7.90189	2.9822	7.90189	up	ZCCHC5	zinc finger, CCHC domain containing 5	FALSE	Homo sapiens zinc finger, CCHC domain containing 5 (ZCCHC5), mRNA [NM_152694]	203430	GO:0008270|GO:0003676	77911923	chrX	77911864	-	hs|Xq21.1	NM_152694	chrX:77911923-77911864	NM_152694	Hs.134873
A_33_P3226985	2.07157	1.05073	2.07157	up	CDK5R1	cyclin-dependent kinase 5, regulatory subunit 1 (p35)	FALSE	Homo sapiens cyclin-dependent kinase 5, regulatory subunit 1 (p35) (CDK5R1), mRNA [NM_003885]	8851	GO:0005515|GO:0031594|GO:0009790|GO:0071158|GO:0031175|GO:0043231|GO:0007413|GO:0043525|GO:0018105|GO:0016301|GO:0007411|GO:0018107|GO:0021722|GO:0032956|GO:0043025|GO:0061001|GO:0045296|GO:0019901|GO:0005509|GO:0090314|GO:0014069|GO:0021549|GO:0007213|GO:0070507|GO:0035235|GO:0046875|GO:0007420|GO:0005654|GO:0048511|GO:0043539|GO:0045892|GO:0004693|GO:0030424|GO:0048471|GO:0071902|GO:0005886|GO:…	30818227	chr17	30818168	+	hs|17q11.2	NM_003885	chr17:30818168-30818227	NM_003885	Hs.500015
A_24_P61864	2.32904	1.21973	2.32904	up	CCDC47	coiled-coil domain containing 47	FALSE	Homo sapiens coiled-coil domain containing 47 (CCDC47), mRNA [NM_020198]	57003	GO:0005515|GO:0006983|GO:0016020|GO:0005783|GO:0005509|GO:0016021|GO:0009791|GO:0001649|GO:0055074	61833873	chr17	61833696	-	hs|17q23.3	NM_020198	chr17:61833873-61833696	NM_020198	Hs.202011
A_23_P85783	11.9812	3.5827	11.9812	up	PHGDH	phosphoglycerate dehydrogenase	FALSE	Homo sapiens phosphoglycerate dehydrogenase (PHGDH), mRNA [NM_006623]	26227	GO:0010468|GO:0021510|GO:0019530|GO:0008652|GO:0009055|GO:0044281|GO:0070314|GO:0031175|GO:0005829|GO:0034641|GO:0004617|GO:0051287|GO:0021782|GO:0007420|GO:0021915|GO:0006544|GO:0006564|GO:0006566|GO:0070062|GO:0055114|GO:0006541|GO:0009448	120285588	chr1	120285529	+	hs|1p12	NM_006623	chr1:120285529-120285588	NM_006623	Hs.487296
A_33_P3301469	2.22645	1.15474	2.22645	up	ANKRD30BL	ankyrin repeat domain 30B-like	FALSE	Homo sapiens ankyrin repeat domain 30B-like (ANKRD30BL), transcript variant 1, non-coding RNA [NR_027019]	554226		132905224	chr2	132905165	-	hs|2q21.2	NR_027019	chr2:132905224-132905165	NR_027019	Hs.380689
A_19_P00315804	6.33917	2.66429	6.33917	up	VLDLR-AS1	VLDLR antisense RNA 1	FALSE	Homo sapiens VLDLR antisense RNA 1 (VLDLR-AS1), long non-coding RNA [NR_015375]	401491		2536421	chr9	2536362	-	hs|9p24.2		chr9:2536421-2536362	NR_015375	Hs.416043
A_22_P00007852	2.93541	1.55356	2.93541	up			FALSE	DA924359 SMINT2 Homo sapiens cDNA clone SMINT2010841 5', mRNA sequence [DA924359]			22254312	chr18	22254253	+	hs|18q11.2	DA924359	chr18:22254253-22254312		Hs.579531
A_32_P101031	2.23149	1.15801	2.23149	up	LYPD1	LY6/PLAUR domain containing 1	FALSE	Homo sapiens LY6/PLAUR domain containing 1 (LYPD1), transcript variant 1, mRNA [NM_144586]	116372	GO:0005886|GO:0031225	133402490	chr2	133402431	-	hs|2q21.2	NM_144586	chr2:133402490-133402431	NM_144586	Hs.432395
A_23_P167595	2.18391	1.12691	2.18391	up	UBE2B	ubiquitin-conjugating enzyme E2B	FALSE	Homo sapiens ubiquitin-conjugating enzyme E2B (UBE2B), mRNA [NM_003337]	7320	GO:0005515|GO:0006344|GO:0006511|GO:0004842|GO:0000790|GO:0006513|GO:0016567|GO:0033522|GO:0005886|GO:0033503|GO:0005657|GO:0007288|GO:0016874|GO:0005634|GO:0007283|GO:0006301|GO:0070534|GO:0005737|GO:0019787|GO:0070193|GO:0060070|GO:0000785|GO:0009411|GO:0043951|GO:0031625|GO:0001741|GO:0000209|GO:0001666|GO:0043066|GO:0032869|GO:0042493|GO:0070076|GO:0010845|GO:0050821|GO:0005524|GO:0001701|GO:…	133726697	chr5	133726638	+	hs|5q31.1	NM_003337	chr5:133726638-133726697	NM_003337	Hs.612096
A_23_P46149	2.53356	1.34117	2.53356	up	GPR137B	G protein-coupled receptor 137B	FALSE	Homo sapiens G protein-coupled receptor 137B (GPR137B), mRNA [NM_003272]	7107	GO:0016020|GO:0005887|GO:0005765	236371934	chr1	236371875	+	hs|1q42.3	NM_003272	chr1:236371875-236371934	NM_003272	Hs.498160
A_19_P00322948	3.81056	1.93	3.81056	up	SNHG6	small nucleolar RNA host gene 6 (non-protein coding)	FALSE	Homo sapiens small nucleolar RNA host gene 6 (non-protein coding) (SNHG6), long non-coding RNA [NR_002599]	641638		67834908	chr8	67834849	-	hs|8q13.1	NR_002599	chr8:67834908-67834849	NR_002599	Hs.372680
A_22_P00005099	2.73873	1.45351	2.73873	up	SHANK2	SH3 and multiple ankyrin repeat domains 2	FALSE	SH3 and multiple ankyrin repeat domains 2 [Source:HGNC Symbol;Acc:HGNC:14295] [ENST00000445654]	22941	GO:0005515|GO:0043005|GO:0060170|GO:0017124|GO:0008328|GO:0030054|GO:0005886|GO:0005883|GO:0060291|GO:0060292|GO:0031526|GO:0030426|GO:0016324|GO:0030160|GO:0043197|GO:0045211|GO:0043025|GO:0007613|GO:0030534|GO:0007612|GO:0035640|GO:0014069|GO:0005575|GO:0071625|GO:0007416|GO:0001917|GO:0035255|GO:0035176|GO:0001750	70416726	chr11	70416667	-	hs|11q13.4		chr11:70416726-70416667
A_33_P3406505	3.00617	1.58793	3.00617	up	ELL	elongation factor RNA polymerase II	FALSE	Homo sapiens elongation factor RNA polymerase II (ELL), mRNA [NM_006532]	8178	GO:0005515|GO:0010467|GO:0006368|GO:0015030|GO:0006366|GO:0019902|GO:0035327|GO:0001701|GO:0008023|GO:0050434|GO:0042796|GO:0032786|GO:0016607|GO:0035363|GO:0010923|GO:0045945|GO:0042795|GO:0032968|GO:0016032|GO:0005654	18561746	chr19	18561687	-	hs|19p13.11	NM_006532	chr19:18561746-18561687	NM_006532	Hs.515260
A_33_P3242493	2.11954	1.08375	2.11954	up	PIBF1	progesterone immunomodulatory binding factor 1	FALSE	Homo sapiens progesterone immunomodulatory binding factor 1 (PIBF1), mRNA [NM_006346]	10464	GO:0005515|GO:0005813	73357858	chr13	73357799	+	hs|13q22.1	NM_006346	chr13:73357799-73357858	NM_006346	Hs.441926
A_23_P24751	2.09589	1.06757	2.09589	up	TTC9C	tetratricopeptide repeat domain 9C	FALSE	Homo sapiens tetratricopeptide repeat domain 9C (TTC9C), mRNA [NM_173810]	283237		62505854	chr11	62505795	+	hs|11q12.3	NM_173810	chr11:62505795-62505854	NM_173810	Hs.31704
A_33_P3283626	2.61355	1.38601	2.61355	up	RNPC3	RNA-binding region (RNP1, RRM) containing 3	FALSE	Homo sapiens cDNA FLJ77710 complete cds. [AK289844]	55599	GO:0008380|GO:0006397|GO:0000166|GO:0003723|GO:0005654|GO:0005634|GO:0005689	104068571	chr1	104068512	+	hs|1p21.1	AK289844	chr1:104068512-104068571		Hs.632423
A_33_P3642648	2.14081	1.09816	2.14081	up	ZNF460	zinc finger protein 460	FALSE	Homo sapiens zinc finger protein 460 (ZNF460), mRNA [NM_006635]	10794	GO:0006355|GO:0005634|GO:0003677|GO:0046872|GO:0006351	57805100	chr19	57805041	+	hs|19q13.43	NM_006635	chr19:57805041-57805100	NM_006635	Hs.99971
A_23_P19624	2.9603	1.56575	2.9603	up	BMP6	bone morphogenetic protein 6	FALSE	Homo sapiens bone morphogenetic protein 6 (BMP6), mRNA [NM_001718]	654	GO:0051216|GO:0001654|GO:0050714|GO:0060395|GO:0005615|GO:0006879|GO:0030539|GO:0005737|GO:0006955|GO:0006954|GO:0045944|GO:0043408|GO:0010039|GO:0032026|GO:0032332|GO:0032526|GO:0050679|GO:0014823|GO:0030501|GO:0046982|GO:0001822|GO:0031988|GO:0010862|GO:0051384|GO:0042981|GO:0003323|GO:0030509|GO:2000860|GO:0005160|GO:0005125|GO:0001649|GO:0045669|GO:0001958|GO:0001501|GO:0001938|GO:0070700|GO:…	7881454	chr6	7881395	+	hs|6p24.3	NM_001718	chr6:7881395-7881454	NM_001718	Hs.285671
A_24_P754817	2.95318	1.56227	2.95318	up	EFTUD1	elongation factor Tu GTP binding domain containing 1	FALSE	Homo sapiens elongation factor Tu GTP binding domain containing 1 (EFTUD1), transcript variant 1, mRNA [NM_024580]	79631	GO:0006184|GO:0042256|GO:0003924|GO:0043022|GO:0005525|GO:0003746|GO:0006414	82530841	chr15	82530782	-	hs|15q25.2	NM_024580	chr15:82530841-82530782	NM_024580	Hs.459114
A_22_P00016144	3.20122	1.67862	3.20122	up	PSMA3-AS1	PSMA3 antisense RNA 1	FALSE	Homo sapiens PSMA3 antisense RNA 1 (PSMA3-AS1), transcript variant 2, long non-coding RNA [NR_029435]	379025		58764800	chr14	58764741	-	hs|14q23.1	NR_029435	chr14:58764800-58764741	NR_029435	Hs.531089
A_23_P203013	2.57127	1.36248	2.57127	up	NPAT	nuclear protein, ataxia-telangiectasia locus	FALSE	Homo sapiens nuclear protein, ataxia-telangiectasia locus (NPAT), mRNA [NM_002519]	4863	GO:0005515|GO:0010468|GO:0015030|GO:0003714|GO:0003713|GO:0005634|GO:0008022|GO:0006351|GO:0005737|GO:0000083|GO:0047485|GO:0005654|GO:0045893	108028826	chr11	108028767	-	hs|11q22.3	NM_002519	chr11:108028826-108028767	NM_002519	Hs.171061
A_23_P379794	2.31121	1.20865	2.31121	up	PIGW	phosphatidylinositol glycan anchor biosynthesis, class W	FALSE	Homo sapiens phosphatidylinositol glycan anchor biosynthesis, class W (PIGW), mRNA [NM_178517]	284098	GO:0006501|GO:0016746|GO:0016254|GO:0005789|GO:0016021|GO:0072659|GO:0044267|GO:0043687|GO:0006505	34894427	chr17	34894368	+	hs|17q12	NM_178517	chr17:34894368-34894427	NM_178517	Hs.378885
A_33_P3280044	2.02246	1.01611	2.02246	up	ANKRD11	ankyrin repeat domain 11	FALSE	Homo sapiens ankyrin repeat domain 11 (ANKRD11), transcript variant 1, mRNA [NM_001256182]	29123	GO:0060348|GO:0005737|GO:0060325|GO:0035264|GO:0005886|GO:0001894|GO:0048705|GO:0042475|GO:0005654|GO:0005634|GO:0001701	89351907	chr16	89351848	-	hs|16q24.3	NM_001256182	chr16:89351907-89351848	NM_001256182	Hs.740440
A_33_P3371402	2.41491	1.27197	2.41491	up	FAM223A	family with sequence similarity 223, member A (non-protein coding)	FALSE	Homo sapiens family with sequence similarity 223, member A (non-protein coding) (FAM223A), long non-coding RNA [NR_027401]	100132967		153861054	chrX	153860995	-	hs|Xq28	NR_027401	chrX:153861054-153860995	NR_027401	Hs.391764
A_21_P0000369	2.54941	1.35016	2.54941	up	SNORA16A	small nucleolar RNA, H/ACA box 16A	FALSE	Homo sapiens small nucleolar RNA, H/ACA box 16A (SNORA16A), small nucleolar RNA [NR_003035]	692073		28907491	chr1	28907432	-	hs|1p35.3	NR_003035	chr1:28907491-28907432	NR_003035	Hs.632377
A_33_P3259740	3.60282	1.84913	3.60282	up	LOC400661	uncharacterized LOC400661	FALSE	Homo sapiens uncharacterized LOC400661 (LOC400661), long non-coding RNA [NR_122073]	400661		74402460	chr18	74402401	+	hs|18q23	NR_122073	chr18:74402401-74402460	NR_122073	Hs.514963
A_23_P85209	2.29726	1.19991	2.29726	up	IL13RA2	interleukin 13 receptor, alpha 2	FALSE	Homo sapiens interleukin 13 receptor, alpha 2 (IL13RA2), mRNA [NM_000640]	3598	GO:0007165|GO:0004896|GO:0019221|GO:0016021|GO:0004871|GO:0005615	114238650	chrX	114238591	-	hs|Xq23	NM_000640	chrX:114238650-114238591	NM_000640	Hs.336046
A_33_P3413905	3.23313	1.69293	3.23313	up	ADM2	adrenomedullin 2	FALSE	Homo sapiens adrenomedullin 2 (ADM2), transcript variant 1, mRNA [NM_024866]	79924	GO:0010628|GO:0007631|GO:0005179|GO:0007586|GO:0006468|GO:0005576|GO:0045776|GO:0007189|GO:0001525|GO:0032403|GO:0045766	50924866	chr22	50924807	+	hs|22q13.33	NM_024866	chr22:50924807-50924866	NM_024866	Hs.449099
A_23_P420256	2.32716	1.21857	2.32716	up	C2orf43	chromosome 2 open reading frame 43	FALSE	Homo sapiens chromosome 2 open reading frame 43 (C2orf43), transcript variant 1, mRNA [NM_021925]	60526		20885301	chr2	20885242	-	hs|2p24.1	NM_021925	chr2:20885301-20885242	NM_021925	Hs.187823
A_23_P133923	2.04613	1.03289	2.04613	up	GPANK1	G patch domain and ankyrin repeats 1	FALSE	Homo sapiens G patch domain and ankyrin repeats 1 (GPANK1), transcript variant 2, mRNA [NM_033177]	7918	GO:0003676	31629940	chr6	31629881	-	hs|6p21.33	NM_033177	chr6:31629940-31629881	NM_033177	Hs.247478
A_23_P50508	25.0641	4.64755	25.0641	up	PLA2G4C	phospholipase A2, group IVC (cytosolic, calcium-independent)	FALSE	Homo sapiens phospholipase A2, group IVC (cytosolic, calcium-independent) (PLA2G4C), transcript variant 1, mRNA [NM_003706]	8605	GO:0019369|GO:0007567|GO:0036149|GO:0044281|GO:0005635|GO:0005829|GO:0035556|GO:0005543|GO:0006954|GO:0016020|GO:0047499|GO:0005789|GO:0005654|GO:0046475|GO:0006644|GO:0005938|GO:0036151|GO:0046474|GO:0036152	48551307	chr19	48551248	-	hs|19q13.33	NM_003706	chr19:48551307-48551248	NM_003706	Hs.631562
A_23_P130764	2.00406	1.00293	2.00406	up	KCNJ14	potassium channel, inwardly rectifying subfamily J, member 14	FALSE	Homo sapiens potassium channel, inwardly rectifying subfamily J, member 14 (KCNJ14), mRNA [NM_013348]	3770	GO:0005242|GO:0005886|GO:0008076|GO:0043025|GO:0010107|GO:0007268|GO:0034765|GO:0030425	48968518	chr19	48968459	+	hs|19q13.33	NM_013348	chr19:48968459-48968518	NM_013348	Hs.745133
A_33_P3397147	2.73477	1.45142	2.73477	up	FAM168B	family with sequence similarity 168, member B	FALSE	Homo sapiens family with sequence similarity 168, member B (FAM168B), mRNA [NM_001009993]	130074	GO:0030424|GO:0048471|GO:0005886|GO:0016021|GO:0070062	131829488	chr2	131829429	-	hs|2q21.1	NM_001009993	chr2:131829488-131829429	NM_001009993	Hs.534679
A_33_P3325355	2.29829	1.20056	2.29829	up	TOMM34	translocase of outer mitochondrial membrane 34	FALSE	Homo sapiens translocase of outer mitochondrial membrane 34 (TOMM34), mRNA [NM_006809]	10953	GO:0005737|GO:0016020|GO:0031072|GO:0006626|GO:0005741|GO:0005654|GO:0005634|GO:0016021	43571030	chr20	43570971	-	hs|20q13.12	NM_006809	chr20:43571030-43570971	NM_006809	Hs.517066
A_33_P3274397	4.89663	2.29179	4.89663	up	CHM	choroideremia (Rab escort protein 1)	FALSE	Homo sapiens choroideremia (Rab escort protein 1) (CHM), transcript variant 2, mRNA [NM_001145414]	1121	GO:0043547|GO:0017137|GO:0018344|GO:0005968|GO:0001568|GO:0006612|GO:0004663|GO:0007601|GO:0050896|GO:0005829|GO:0005096	85224229	chrX	85224170	-	hs|Xq21.2	NM_001145414	chrX:85224229-85224170	NM_001145414	Hs.496449
A_33_P3419865	3.5707	1.83621	3.5707	up	lnc-C5orf42-2	lnc-C5orf42-2:1	FALSE	Homo sapiens cDNA FLJ10039 fis, clone HEMBA1000975. [AK000901]			36864662	chr5	36864603	-	hs|5p13.2		chr5:36864662-36864603
A_33_P3299319	5.64336	2.49655	5.64336	up	RPL28	ribosomal protein L28	FALSE	Homo sapiens ribosomal protein L28 (RPL28), transcript variant 5, mRNA [NM_001136137]	6158	GO:0005515|GO:0010467|GO:0003735|GO:0019083|GO:0003723|GO:0006614|GO:0019058|GO:0006415|GO:0006412|GO:0044297|GO:0030425|GO:0006413|GO:0005829|GO:0006414|GO:0005737|GO:0000184|GO:0016020|GO:0016032|GO:0022625|GO:0044267|GO:0070062	55899087	chr19	55899028	+	hs|19q13.42	NM_001136137	chr19:55899028-55899087	NM_001136137	Hs.652114
A_33_P3362148	2.17485	1.12092	2.17485	up	TTC28-AS1	TTC28 antisense RNA 1	FALSE	Homo sapiens TTC28 antisense RNA 1 (TTC28-AS1), transcript variant 1, long non-coding RNA [NR_026963]	284900		28398598	chr22	28398539	+	hs|22q12.1	NR_026963	chr22:28398539-28398598	NR_026963	Hs.602319
A_21_P0000075	2.01559	1.0112	2.01559	up	SAP25	Sin3A-associated protein, 25kDa	FALSE	Homo sapiens Sin3A-associated protein, 25kDa (SAP25), mRNA [NM_001168682]	100316904	GO:0006355|GO:0005737|GO:0005634|GO:0006351	100169908	chr7	100169849	-	hs|7q22.1	NM_001168682	chr7:100169908-100169849	NM_001168682	Hs.633863
A_24_P40626	3.49733	1.80626	3.49733	up	GREM2	gremlin 2, DAN family BMP antagonist	FALSE	Homo sapiens gremlin 2, DAN family BMP antagonist (GREM2), mRNA [NM_022469]	64388	GO:0060300|GO:0010172|GO:0038098|GO:0036122|GO:0019221|GO:0048263|GO:0005576|GO:0030509|GO:0008201|GO:0005615|GO:0005125|GO:0042803	240654036	chr1	240653977	-	hs|1q43	NM_022469	chr1:240654036-240653977	NM_022469	Hs.98206
A_24_P371399	3.24851	1.69978	3.24851	up	C3orf58	chromosome 3 open reading frame 58	FALSE	Homo sapiens chromosome 3 open reading frame 58 (C3orf58), transcript variant 1, mRNA [NM_173552]	205428	GO:0030126|GO:0000139|GO:0014066|GO:0005615|GO:0060038	143710497	chr3	143710438	+	hs|3q24	NM_173552	chr3:143710438-143710497	NM_173552	Hs.288954
A_23_P109881	2.15451	1.10736	2.15451	up	ITIH4	inter-alpha-trypsin inhibitor heavy chain family, member 4	FALSE	Homo sapiens inter-alpha-trypsin inhibitor heavy chain family, member 4 (ITIH4), transcript variant 1, mRNA [NM_002218]	3700	GO:0010951|GO:0005515|GO:0005737|GO:0005886|GO:0004866|GO:0004867|GO:0030212|GO:0072562|GO:0005576|GO:0006953|GO:0034097|GO:0070062	52847378	chr3	52847319	-	hs|3p21.1	NM_002218	chr3:52847378-52847319	NM_002218	Hs.709406
A_21_P0009375	2.03024	1.02165	2.03024	up	lnc-CYB5D2-1	lnc-CYB5D2-1:2	FALSE	LNCipedia lincRNA (lnc-CYB5D2-1), lincRNA [lnc-CYB5D2-1:2]			4063651	chr17	4063592	+	hs|17p13.2		chr17:4063592-4063651
A_32_P142818	2.29762	1.20014	2.29762	up	DLX1	distal-less homeobox 1	FALSE	Homo sapiens distal-less homeobox 1 (DLX1), transcript variant 1, mRNA [NM_178120]	1745	GO:0045746|GO:0021544|GO:0048706|GO:0005634|GO:0009954|GO:0000122|GO:0043565|GO:0021766|GO:0043524|GO:0003682|GO:0048715|GO:0042475|GO:0021893|GO:0021882	172954050	chr2	172953991	+	hs|2q31.1	NM_178120	chr2:172953991-172954050	NM_178120	Hs.407015
A_32_P118250	2.28088	1.18959	2.28088	up	DHRS4-AS1	DHRS4 antisense RNA 1	FALSE	Homo sapiens DHRS4 antisense RNA 1 (DHRS4-AS1), transcript variant 1, long non-coding RNA [NR_023921]	55449		24408397	chr14	24408338	-	hs|14q11.2	NR_023921	chr14:24408397-24408338	NR_023921	Hs.569361
A_33_P3847514	2.43592	1.28447	2.43592	up	C6orf141	chromosome 6 open reading frame 141	FALSE	Homo sapiens chromosome 6 open reading frame 141 (C6orf141), mRNA [NM_001145652]	135398		49519355	chr6	49519296	+	hs|6p12.3	NM_001145652	chr6:49519296-49519355	NM_001145652	Hs.722010
A_24_P194755	2.37508	1.24798	2.37508	up	MUM1	melanoma associated antigen (mutated) 1	FALSE	Homo sapiens melanoma associated antigen (mutated) 1 (MUM1), transcript variant 1, mRNA [NM_032853]	84939	GO:0005515|GO:0006281|GO:0006325|GO:0031491|GO:0005634	1360590	chr19	1360531	+	hs|19p13.3	NM_032853	chr19:1360531-1360590	NM_032853	Hs.515016
A_23_P382045	2.15752	1.10938	2.15752	up	TULP4	tubby like protein 4	FALSE	Homo sapiens tubby like protein 4 (TULP4), transcript variant 1, mRNA [NM_020245]	56995	GO:0035556|GO:0006355|GO:0005737|GO:0016567|GO:0003700|GO:0007584	158932721	chr6	158932662	+	hs|6q25.3	NM_020245	chr6:158932662-158932721	NM_020245	Hs.486993
A_32_P83845	9.84518	3.29942	9.84518	up	HEY1	hes-related family bHLH transcription factor with YRPW motif 1	FALSE	Homo sapiens hes-related family bHLH transcription factor with YRPW motif 1 (HEY1), transcript variant 2, mRNA [NM_001040708]	23462	GO:0005515|GO:0000988|GO:2001212|GO:0035912|GO:0003700|GO:0000983|GO:0006366|GO:0003184|GO:0005634|GO:2000678|GO:0060317|GO:0061314|GO:0005737|GO:0007219|GO:0009948|GO:0045944|GO:0003222|GO:0060716|GO:0046983|GO:2000820|GO:0045746|GO:0003199|GO:0003198|GO:0060412|GO:0060411|GO:0060842|GO:0003203|GO:0001525|GO:0000122|GO:0003208|GO:0003190|GO:0035939|GO:0071385|GO:0060347|GO:0045669|GO:0002076|GO:…	80676371	chr8	80676312	-	hs|8q21.13	NM_001040708	chr8:80676371-80676312	NM_001040708	Hs.234434
A_23_P55706	3.37122	1.75327	3.37122	up	RELB	v-rel avian reticuloendotheliosis viral oncogene homolog B	FALSE	Homo sapiens v-rel avian reticuloendotheliosis viral oncogene homolog B (RELB), mRNA [NM_006509]	5971	GO:0005515|GO:0003700|GO:0006366|GO:0000981|GO:0007249|GO:0005829|GO:0005737|GO:0006954|GO:0019882|GO:0045944|GO:0043011|GO:0034097|GO:0033256|GO:0000977|GO:0005815|GO:0071470|GO:0003714|GO:0001047|GO:0000122|GO:0032922|GO:0038061|GO:0045063|GO:0003682|GO:0045087|GO:0005654	45541444	chr19	45541385	+	hs|19q13.32	NM_006509	chr19:45541385-45541444	NM_006509	Hs.654402
A_24_P364236	2.94003	1.55583	2.94003	up	NDUFC2	NADH dehydrogenase (ubiquinone) 1, subcomplex unknown, 2, 14.5kDa	FALSE	Homo sapiens NADH dehydrogenase (ubiquinone) 1, subcomplex unknown, 2, 14.5kDa (NDUFC2), transcript variant 1, mRNA [NM_004549]	4718	GO:0022904|GO:0005737|GO:0005747|GO:0006120|GO:0005743|GO:0044281|GO:0016021|GO:0008137|GO:0044237	77779494	chr11	77779435	-	hs|11q14.1	NM_004549	chr11:77779494-77779435	NM_004549	Hs.407860
A_33_P3235761	2.23514	1.16037	2.23514	up	LOC284023	uncharacterized LOC284023	FALSE	Homo sapiens uncharacterized LOC284023 (LOC284023), long non-coding RNA [NR_024349]	284023		7818263	chr17	7818204	-	hs|17p13.1	NR_024349	chr17:7818263-7818204	NR_024349	Hs.744470
A_33_P3257165	2.8908	1.53147	2.8908	up	YPEL1	yippee-like 1 (Drosophila)	FALSE	Homo sapiens yippee-like 1 (Drosophila) (YPEL1), mRNA [NM_013313]	29799	GO:0005634	22065026	chr22	22064967	-	hs|22q11.21	NM_013313	chr22:22065026-22064967	NM_013313	Hs.517436
A_22_P00016190	6.81687	2.76911	6.81687	up	LOC101928955	uncharacterized LOC101928955	FALSE	PREDICTED: Homo sapiens uncharacterized LOC101928955 (LOC101928955), ncRNA [XR_243168]	101928955		63191692	chr15	63191633	+	hs|15q22.2	XR_243168	chr15:63191633-63191692	XR_243168	Hs.369398
A_24_P239606	4.06197	2.02218	4.06197	up	GADD45B	growth arrest and DNA-damage-inducible, beta	FALSE	Homo sapiens growth arrest and DNA-damage-inducible, beta (GADD45B), mRNA [NM_015675]	4616	GO:0005515|GO:0043065|GO:0006950|GO:0046330|GO:0006915|GO:0005634|GO:0007275|GO:0030154|GO:0000186|GO:0005737|GO:0000185|GO:1900745|GO:0051726|GO:0006469	2478237	chr19	2478178	+	hs|19p13.3	NM_015675	chr19:2478178-2478237	NM_015675	Hs.110571
A_24_P64039	2.44221	1.28819	2.44221	up	AP3M2	adaptor-related protein complex 3, mu 2 subunit	FALSE	Homo sapiens adaptor-related protein complex 3, mu 2 subunit (AP3M2), transcript variant 2, mRNA [NM_006803]	10947	GO:0048490|GO:0030131|GO:0005794|GO:0008089|GO:0030119|GO:0006886|GO:0030659	42028500	chr8	42028441	+	hs|8p11.21	NM_006803	chr8:42028441-42028500	NM_006803	Hs.654529
A_23_P158829	2.97927	1.57496	2.97927	up	ARRB2	arrestin, beta 2	FALSE	Homo sapiens arrestin, beta 2 (ARRB2), transcript variant 1, mRNA [NM_004313]	409	GO:0005515|GO:0006366|GO:0051928|GO:0032715|GO:0034122|GO:0032691|GO:0050731|GO:0042699|GO:0015031|GO:0032403|GO:0031623|GO:0031762|GO:0007219|GO:0045211|GO:0031398|GO:0007179|GO:0070374|GO:0031397|GO:0031625|GO:0034260|GO:0051019|GO:0019904|GO:0060765|GO:0030168|GO:0014069|GO:0032720|GO:0002031|GO:0002032|GO:0031826|GO:0031691|GO:0031692|GO:0032226|GO:0007420|GO:0019899|GO:0051897|GO:0016567|GO:…	4624587	chr17	4624528	+	hs|17p13.2	NM_004313	chr17:4624528-4624587	NM_004313	Hs.435811
A_23_P320553	7.50462	2.90778	7.50462	up	PPFIA3	protein tyrosine phosphatase, receptor type, f polypeptide (PTPRF), interacting protein (liprin), alpha 3	FALSE	Homo sapiens protein tyrosine phosphatase, receptor type, f polypeptide (PTPRF), interacting protein (liprin), alpha 3 (PPFIA3), transcript variant 1, mRNA [NM_003660]	8541	GO:0005515|GO:0048786|GO:0009986|GO:0007268|GO:0048172|GO:0014047|GO:0007269|GO:0005829	49653797	chr19	49653738	+	hs|19q13.33	NM_003660	chr19:49653738-49653797	NM_003660	Hs.413748
A_24_P185205	2.81739	1.49436	2.81739	up	TP53I13	tumor protein p53 inducible protein 13	FALSE	Homo sapiens tumor protein p53 inducible protein 13 (TP53I13), mRNA [NM_138349]	90313	GO:0005737|GO:0005886|GO:0016021	27899404	chr17	27899345	+	hs|17q11.2	NM_138349	chr17:27899345-27899404	NM_138349	Hs.514050
A_23_P74981	2.64733	1.40454	2.64733	up	ZNF670	zinc finger protein 670	FALSE	Homo sapiens zinc finger protein 670 (ZNF670), transcript variant 1, mRNA [NM_033213]	93474	GO:0005515|GO:0006355|GO:0005634|GO:0003677|GO:0046872|GO:0006351	247200908	chr1	247200849	-	hs|1q44	NM_033213	chr1:247200908-247200849	NM_033213	Hs.732305
A_22_P00009106	3.73371	1.90061	3.73371	up	FAM155A-IT1	FAM155A intronic transcript 1 (non-protein coding)	FALSE	Homo sapiens FAM155A intronic transcript 1 (non-protein coding) (FAM155A-IT1), long non-coding RNA [NR_046848]	100874375		108440786	chr13	108440727	-	hs|13q33.3	NR_046848	chr13:108440786-108440727	NR_046848	Hs.653972
A_33_P3340154	2.02723	1.01951	2.02723	up	DGCR14	DiGeorge syndrome critical region gene 14	FALSE	Homo sapiens DiGeorge syndrome critical region gene 14 (DGCR14), mRNA [NM_022719]	8220	GO:0005515|GO:0003674|GO:0000398|GO:0005634|GO:0071013|GO:0007399	19117975	chr22	19117916	-	hs|22q11.21	NM_022719	chr22:19117975-19117916	NM_022719	Hs.517407
A_33_P3271711	2.72519	1.44636	2.72519	up			FALSE				4856040	chr3	4855981	-	hs|3p26.1		chr3:004856040-004855981
A_33_P3240843	2.23356	1.15935	2.23356	up	TMEM71	transmembrane protein 71	FALSE	Homo sapiens transmembrane protein 71 (TMEM71), transcript variant 1, mRNA [NM_144649]	137835	GO:0016021	133734346	chr8	133734287	-	hs|8q24.22	NM_144649	chr8:133734346-133734287	NM_144649	Hs.293842
A_23_P108437	2.02178	1.01562	2.02178	up	FZD5	frizzled class receptor 5	FALSE	Homo sapiens frizzled class receptor 5 (FZD5), mRNA [NM_003468]	7855	GO:0005515|GO:0017147|GO:0048471|GO:2000810|GO:0008285|GO:0005886|GO:0060715|GO:0090263|GO:0060670|GO:0044332|GO:0031076|GO:0000578|GO:0045944|GO:0030182|GO:0060716|GO:0060718|GO:0048469|GO:0043507|GO:0008595|GO:0071219|GO:0060070|GO:0031625|GO:0032729|GO:0042813|GO:0033077|GO:0009986|GO:0019901|GO:0004930|GO:0060561|GO:0001525|GO:0031077|GO:0007186|GO:0000139|GO:0031901|GO:0016021|GO:0005923|GO:…	208627844	chr2	208627785	-	hs|2q33.3	NM_003468	chr2:208627844-208627785	NM_003468	Hs.17631
A_33_P3389113	3.28827	1.71733	3.28827	up	TRAF3IP2-AS1	TRAF3IP2 antisense RNA 1	FALSE	Homo sapiens TRAF3IP2 antisense RNA 1 (TRAF3IP2-AS1), transcript variant 1, long non-coding RNA [NR_034108]	643749		111919840	chr6	111919781	+	hs|6q21	NR_034108	chr6:111919781-111919840	NR_034108	Hs.486228
A_33_P3216933	2.03227	1.02309	2.03227	up	SIK2	salt-inducible kinase 2	FALSE	Homo sapiens salt-inducible kinase 2 (SIK2), mRNA [NM_015191]	23235	GO:0035556|GO:0008286|GO:0005515|GO:0005737|GO:0046777|GO:0000287|GO:0004674|GO:0046626|GO:0006468|GO:0005634|GO:0005524	111597629	chr11	111597570	+	hs|11q23.1	NM_015191	chr11:111597570-111597629	NM_015191	Hs.269128
A_24_P734953	3.00837	1.58898	3.00837	up	TRNP1	TMF1-regulated nuclear protein 1	FALSE	Homo sapiens TMF1-regulated nuclear protein 1 (TRNP1), mRNA [NM_001013642]	388610	GO:0061351|GO:0007049|GO:0006355|GO:0005719|GO:0042127|GO:0021696|GO:0051726|GO:0005634|GO:0003677|GO:0006351	27326560	chr1	27326501	+	hs|1p36.11	NM_001013642	chr1:27326501-27326560	NM_001013642	Hs.355747
A_22_P00012112	4.43298	2.14828	4.43298	up	LOC100287896	uncharacterized LOC100287896	FALSE	PREDICTED: Homo sapiens uncharacterized LOC100287896 (LOC100287896), misc_RNA [XR_132892]	100287896		74204957	chr11	74204898	+	hs|11q13.4	XR_132892	chr11:74204898-74204957	XR_132892	Hs.720935
A_21_P0005049	3.15222	1.65637	3.15222	up	lnc-SLC22A16-1	lnc-SLC22A16-1:1	FALSE	LNCipedia lincRNA (lnc-SLC22A16-1), lincRNA [lnc-SLC22A16-1:1]			110858856	chr6	110858797	-	hs|6q21		chr6:110858856-110858797
A_21_P0014486	4.4963	2.16874	4.4963	up			FALSE	Homo sapiens cDNA FLJ27511 fis, clone TST08407. [AK131021]			25426238	chr3	25426179	-	hs|3p24.2	AK131021	chr3:25426238-25426179		Hs.536687
A_22_P00001667	2.13185	1.0921	2.13185	up	RALY	RALY heterogeneous nuclear ribonucleoprotein	FALSE	Homo sapiens RALY heterogeneous nuclear ribonucleoprotein (RALY), transcript variant 1, mRNA [NM_016732]	22913	GO:0005515|GO:0000166|GO:0000398|GO:0003723|GO:0005634|GO:0071013	32669754	chr20	32669695	+	hs|20q11.22	NM_016732	chr20:32669695-32669754	NM_016732	Hs.136947
A_23_P62840	2.02093	1.01502	2.02093	up	YRDC	yrdC N(6)-threonylcarbamoyltransferase domain containing	FALSE	Homo sapiens yrdC N(6)-threonylcarbamoyltransferase domain containing (YRDC), mRNA [NM_024640]	79693	GO:0005739|GO:0003725|GO:0016020|GO:0051051	38268909	chr1	38268850	-	hs|1p34.3	NM_024640	chr1:38268909-38268850	NM_024640	Hs.301564
A_33_P3243449	2.13615	1.09501	2.13615	up	CD70	CD70 molecule	FALSE	Homo sapiens CD70 molecule (CD70), mRNA [NM_001252]	970	GO:0005515|GO:0005164|GO:0005886|GO:0008283|GO:0005102|GO:0007267|GO:0097191|GO:0002020|GO:0005125|GO:0005615|GO:0007165|GO:0006955|GO:0005887|GO:0070062	6585926	chr19	6585867	-	hs|19p13.3	NM_001252	chr19:6585926-6585867	NM_001252	Hs.501497
A_21_P0005727	2.72549	1.44651	2.72549	up	LINC01111	long intergenic non-protein coding RNA 1111	FALSE	Homo sapiens long intergenic non-protein coding RNA 1111 (LINC01111), long non-coding RNA [NR_105006]	101926978		77436562	chr8	77436503	+	hs|8q21.11	NR_105006	chr8:77436503-77436562	NR_105006	Hs.615028
A_33_P3394789	2.51754	1.33201	2.51754	up	LOC100653296	uncharacterized LOC100653296	FALSE	PREDICTED: Homo sapiens uncharacterized LOC100653296 (LOC100653296), misc_RNA [XR_424298]	100653296		79243	chr12	79184	+	hs|12p13.33	XR_424298	chr12:79184-79243	XR_424298
A_23_P62099	2.09713	1.06842	2.09713	up	MAGEC2	melanoma antigen family C, 2	FALSE	Homo sapiens melanoma antigen family C, 2 (MAGEC2), mRNA [NM_016249]	51438	GO:0005515|GO:0005737|GO:0051443|GO:0005634|GO:0044257|GO:0031625	141290382	chrX	141290323	-	hs|Xq27.2	NM_016249	chrX:141290382-141290323	NM_016249	Hs.123536
A_23_P130735	3.21501	1.68482	3.21501	up	SLC6A16	solute carrier family 6, member 16	FALSE	Homo sapiens solute carrier family 6, member 16 (SLC6A16), mRNA [NM_014037]	28968	GO:0005622|GO:0005328|GO:0005326|GO:0006836|GO:0016021|GO:0055085	49793142	chr19	49793083	-	hs|19q13.33	NM_014037	chr19:49793142-49793083	NM_014037	Hs.130949
A_33_P6812270	2.24424	1.16623	2.24424	up	LOC100506844	uncharacterized LOC100506844	FALSE	Homo sapiens uncharacterized LOC100506844 (LOC100506844), long non-coding RNA [NR_038269]	100506844		58325370	chr12	58325311	-	hs|12q14.1	NR_038269	chr12:58325370-58325311	NR_038269	Hs.90286
A_24_P312692	2.40216	1.26433	2.40216	up	API5	apoptosis inhibitor 5	FALSE	Homo sapiens apoptosis inhibitor 5 (API5), transcript variant 2, mRNA [NM_006595]	8539	GO:0005515|GO:0043066|GO:0005737|GO:0016020|GO:0017134|GO:2000270|GO:0006915|GO:0005681|GO:0005654|GO:0005634	43365426	chr11	43365367	+	hs|11p12	NM_006595	chr11:43365367-43365426	NM_006595	Hs.435771
A_24_P28722	2.05093	1.03628	2.05093	up	RSAD2	radical S-adenosyl methionine domain containing 2	FALSE	Homo sapiens radical S-adenosyl methionine domain containing 2 (RSAD2), mRNA [NM_080657]	91543	GO:2000553|GO:0005515|GO:0005783|GO:0019221|GO:0005743|GO:0005741|GO:0003824|GO:0043621|GO:0046872|GO:0005739|GO:0051607|GO:0060337|GO:0030278|GO:0016032|GO:0045071|GO:0005811|GO:0005794|GO:0051539|GO:0034157|GO:0043367|GO:0009615|GO:0035710|GO:0001503|GO:0008152|GO:0005789|GO:0050709|GO:0034165	7037259	chr2	7037200	+	hs|2p25.2	NM_080657	chr2:7037200-7037259	NM_080657	Hs.17518
A_22_P00011653	21.823	4.44778	21.823	up	LOC102724626	uncharacterized LOC102724626	FALSE	PREDICTED: Homo sapiens uncharacterized LOC102724626 (LOC102724626), ncRNA [XR_427345]	102724626		57640584	chr3	57640525	+	hs|3p14.3	XR_427345	chr3:57640525-57640584	XR_427345
A_19_P00800206	2.69293	1.42917	2.69293	up	LOC400958	uncharacterized LOC400958	FALSE	Homo sapiens uncharacterized LOC400958 (LOC400958), long non-coding RNA [NR_036586]	400958		65129780	chr2	65129721	-	hs|2p14		chr2:65129780-65129721	NR_036586	Hs.591565
A_22_P00005709	2.07204	1.05105	2.07204	up			FALSE				73403096	chr7	73403037	+	hs|7q11.23		chr7:73403037-73403096
A_21_P0001902	3.29743	1.72134	3.29743	up	LOC101928173	uncharacterized LOC101928173	FALSE	PREDICTED: Homo sapiens uncharacterized LOC101928173 (LOC101928173), transcript variant X2, ncRNA [XR_245039]	101928173		112268567	chr2	112268508	+	hs|2q13	XR_245039	chr2:112268508-112268567	XR_245039
A_33_P3239455	2.19126	1.13176	2.19126	up	GTF2IRD2B	GTF2I repeat domain containing 2B	FALSE	Homo sapiens GTF2I repeat domain containing 2B (GTF2IRD2B), mRNA [NM_001003795]	389524	GO:0006355|GO:0005634|GO:0003677|GO:0006351	74554834	chr7	74554775	+	hs|7q11.23	NM_001003795	chr7:74554775-74554834	NM_001003795	Hs.647039
A_33_P3247165	3.4265	1.77674	3.4265	up	CT62	cancer/testis antigen 62	FALSE	Homo sapiens cancer/testis antigen 62 (CT62), mRNA [NM_001102658]	196993		71402732	chr15	71402673	-	hs|15q23	NM_001102658	chr15:71402732-71402673	NM_001102658	Hs.646533
A_23_P393620	3.36905	1.75234	3.36905	up	TFPI2	tissue factor pathway inhibitor 2	FALSE	Homo sapiens tissue factor pathway inhibitor 2 (TFPI2), transcript variant 1, mRNA [NM_006528]	7980	GO:0010951|GO:0007596|GO:0004867|GO:0005578|GO:0005634|GO:0005201	93516634	chr7	93516575	-	hs|7q21.3	NM_006528	chr7:93516634-93516575	NM_006528	Hs.438231
A_33_P3364836	2.2693	1.18225	2.2693	up			FALSE				2476201	chr19	2476142	-	hs|19p13.3		chr19:002476201-002476142
A_33_P3315021	2.21649	1.14828	2.21649	up	RPL23AP7	ribosomal protein L23a pseudogene 7	FALSE	ribosomal protein L23a pseudogene 7 [Source:HGNC Symbol;Acc:HGNC:17336] [ENST00000416673]	118433		114368431	chr2	114368372	-	hs|2q13		chr2:114368431-114368372		Hs.720253
A_22_P00022299	3.0622	1.61457	3.0622	up			FALSE	Q8WXS3_HUMAN (Q8WXS3) BAALC 1-5-6-8, partial (10%) [THC2670949]			220579390	chr2	220579331	+	hs|2q35		chr2:220579331-220579390
A_33_P3347147	2.70675	1.43656	2.70675	up	SUPT3H	suppressor of Ty 3 homolog (S. cerevisiae)	FALSE	Homo sapiens suppressor of Ty 3 homolog (S. cerevisiae) (SUPT3H), transcript variant 2, mRNA [NM_181356]	8464	GO:0016578|GO:0006355|GO:0005669|GO:0046982|GO:0006357|GO:0006366|GO:0030914|GO:0003713|GO:0006325|GO:0005634|GO:0003677|GO:0033276|GO:0043966|GO:0000124|GO:0005654|GO:0045893|GO:0004402	45290676	chr6	45290617	-	hs|6p21.1	NM_181356	chr6:45290676-45290617	NM_181356	Hs.368325
A_23_P314642	2.17414	1.12045	2.17414	up	ZNF280C	zinc finger protein 280C	FALSE	Homo sapiens zinc finger protein 280C (ZNF280C), mRNA [NM_017666]	55609	GO:0006355|GO:0005634|GO:0003677|GO:0046872|GO:0006351	129337091	chrX	129337032	-	hs|Xq26.1	NM_017666	chrX:129337091-129337032	NM_017666	Hs.308418
A_24_P942354	2.00296	1.00213	2.00296	up	PITPNA	phosphatidylinositol transfer protein, alpha	FALSE	Homo sapiens phosphatidylinositol transfer protein, alpha (PITPNA), mRNA [NM_006224]	5306	GO:0006629|GO:0005737|GO:0015914|GO:0008526|GO:0008525|GO:0007411|GO:0007601|GO:0070062|GO:0008289	1421436	chr17	1421377	-	hs|17p13.3	NM_006224	chr17:1421436-1421377	NM_006224	Hs.429819
A_23_P423457	2.04005	1.02861	2.04005	up	SERINC5	serine incorporator 5	FALSE	Homo sapiens serine incorporator 5 (SERINC5), transcript variant 2, mRNA [NM_178276]	256987	GO:0006665|GO:0015194|GO:0005794|GO:0043209|GO:0042552|GO:0015825|GO:0005789|GO:0051347|GO:0016021|GO:0008654|GO:0006658|GO:0070062	79473218	chr5	79473159	-	hs|5q14.1	NM_178276	chr5:79473218-79473159	NM_178276	Hs.288232
A_21_P0000387	2.78233	1.47629	2.78233	up	SNORD90	small nucleolar RNA, C/D box 90	FALSE	Homo sapiens small nucleolar RNA, C/D box 90 (SNORD90), small nucleolar RNA [NR_003071]	692206		125642551	chr9	125642492	-	hs|9q33.2	NR_003071	chr9:125642551-125642492	NR_003071	Hs.693253
A_33_P3268695	2.71377	1.4403	2.71377	up	ZNF503	zinc finger protein 503	FALSE	Homo sapiens zinc finger protein 503 (ZNF503), transcript variant 1, mRNA [NM_032772]	84858	GO:0061351|GO:0006355|GO:0008285|GO:0010629|GO:0070315|GO:0005634|GO:0003676|GO:0046872|GO:0006351	77158823	chr10	77158764	-	hs|10q22.2	NM_032772	chr10:77158823-77158764	NM_032772	Hs.195710
A_33_P3287562	2.00707	1.00509	2.00707	up	BCAP29	B-cell receptor-associated protein 29	FALSE	Homo sapiens B-cell receptor-associated protein 29 (BCAP29), transcript variant 2, mRNA [NM_018844]	55973	GO:0006888|GO:0016020|GO:0005789|GO:0006915|GO:0016021|GO:0006886|GO:0001649|GO:0070973	107260891	chr7	107260832	+	hs|7q22.3	NM_018844	chr7:107260832-107260891	NM_018844	Hs.303787
A_24_P339858	5.42955	2.44083	5.42955	up	TSPEAR-AS2	TSPEAR antisense RNA 2	FALSE	Homo sapiens TSPEAR antisense RNA 2 (TSPEAR-AS2), transcript variant 1, long non-coding RNA [NR_026547]	114043		45938628	chr21	45938569	+	hs|21q22.3	NR_026547	chr21:45938569-45938628	NR_026547	Hs.592163
A_33_P3261222	6.04202	2.59503	6.04202	up	MTMR7	myotubularin related protein 7	FALSE	Homo sapiens myotubularin related protein 7 (MTMR7), mRNA [NM_004686]	9108	GO:0006470|GO:0016020|GO:0006661|GO:0046855|GO:0046856|GO:0044281|GO:0006644|GO:0035335|GO:0004725|GO:0005829	17155625	chr8	17155566	-	hs|8p22	NM_004686	chr8:17155625-17155566	NM_004686	Hs.625674
A_24_P830667	2.49639	1.31984	2.49639	up	RPL21	ribosomal protein L21	FALSE	Homo sapiens ribosomal protein L21 (RPL21), mRNA [NM_000982]	6144	GO:0010467|GO:0003735|GO:0019083|GO:0003723|GO:0006614|GO:0019058|GO:0005730|GO:0006415|GO:0006412|GO:0006413|GO:0005829|GO:0006414|GO:0005737|GO:0000184|GO:0016020|GO:0016032|GO:0022625|GO:0044267	27829379	chr13	27828361	+	hs|13q12.2	NM_000982	chr13:27828361-27829379	NM_000982	Hs.381123
A_24_P370096	2.18861	1.13002	2.18861	up	ZNF230	zinc finger protein 230	FALSE	Homo sapiens zinc finger protein 230 (ZNF230), mRNA [NM_006300]	7773	GO:0006355|GO:0005634|GO:0003677|GO:0046872|GO:0006351	44514997	chr19	44514938	+	hs|19q13.31	NM_006300	chr19:44514938-44514997	NM_006300	Hs.193583
A_23_P87500	2.11799	1.08269	2.11799	up	ORMDL2	ORMDL sphingolipid biosynthesis regulator 2	FALSE	Homo sapiens ORMDL sphingolipid biosynthesis regulator 2 (ORMDL2), mRNA [NM_014182]	29095	GO:0005783|GO:0006672|GO:0005789|GO:0016021|GO:0090155	56214196	chr12	56214137	+	hs|12q13.2	NM_014182	chr12:56214137-56214196	NM_014182	Hs.534450
A_21_P0000208	2.11851	1.08305	2.11851	up	SNORD22	small nucleolar RNA, C/D box 22	FALSE	Homo sapiens small nucleolar RNA, C/D box 22 (SNORD22), small nucleolar RNA [NR_000008]	9304		62620499	chr11	62620440	-	hs|11q12.3	NR_000008	chr11:62620499-62620440	NR_000008	Hs.744737
A_23_P426944	2.81805	1.4947	2.81805	up	PAX9	paired box 9	FALSE	Homo sapiens paired box 9 (PAX9), mRNA [NM_006194]	5083	GO:0005515|GO:0000977|GO:0071363|GO:0060325|GO:0007492|GO:0045944|GO:0042481|GO:0042476|GO:0005634|GO:0001228|GO:0045892|GO:0006351	37145611	chr14	37145552	+	hs|14q13.3	NM_006194	chr14:37145552-37145611	NM_006194	Hs.132576
A_24_P344516	2.21819	1.14938	2.21819	up	ZNF702P	zinc finger protein 702, pseudogene	FALSE	Homo sapiens zinc finger protein 702, pseudogene (ZNF702P), non-coding RNA [NR_003578]	79986	GO:0006355|GO:0005634|GO:0003677|GO:0046872|GO:0006351	53472175	chr19	53472116	-	hs|19q13.41		chr19:53472175-53472116	NR_003578	Hs.714428
A_23_P212050	2.95416	1.56275	2.95416	up	BCHE	butyrylcholinesterase	FALSE	Homo sapiens butyrylcholinesterase (BCHE), mRNA [NM_000055]	590	GO:0033265|GO:0003990|GO:0008285|GO:0042493|GO:0004104|GO:0072562|GO:0051384|GO:0005576|GO:0043279|GO:0003824|GO:0014016|GO:0019695|GO:0042802|GO:0051593|GO:0001540|GO:0016020|GO:0050805|GO:0005641|GO:0050783|GO:0005788|GO:0007612|GO:0019899|GO:0044267	165490878	chr3	165490819	-	hs|3q26.1	NM_000055	chr3:165490878-165490819	NM_000055	Hs.420483
A_33_P3289113	2.07427	1.0526	2.07427	up	COX11	COX11 cytochrome c oxidase copper chaperone	FALSE	cytochrome c oxidase assembly homolog 11 (yeast) [Source:HGNC Symbol;Acc:HGNC:2261] [ENST00000572088]	1353	GO:0005739|GO:0008535|GO:0007585|GO:0005507|GO:0004129|GO:0005743|GO:0009055|GO:0033132|GO:0016021	53029524	chr17	53029465	-	hs|17q22	AK124809	chr17:53029524-53029465		Hs.591171
A_24_P290354	2.11047	1.07756	2.11047	up	ZFAND5	zinc finger, AN1-type domain 5	FALSE	Homo sapiens zinc finger, AN1-type domain 5 (ZFAND5), transcript variant c, mRNA [NM_006007]	7763	GO:0005515|GO:0048705|GO:0005575|GO:0001701|GO:0003677|GO:0003674|GO:0008150|GO:0010761|GO:0003016|GO:0005737|GO:0048745|GO:0060324|GO:0008270|GO:0048008|GO:0001944	74966352	chr9	74966322	-	hs|9q21.13	NM_006007	chr9:74966352-74966322	NM_006007	Hs.406096
A_22_P00003932	2.25748	1.17471	2.25748	up	CFLAR	CASP8 and FADD-like apoptosis regulator	FALSE	Homo sapiens CASP8 and FADD-like apoptosis regulator (CFLAR), transcript variant 8, mRNA [NM_001202519]	8837	GO:0005515|GO:2001237|GO:2001239|GO:0031265|GO:0031264|GO:0002020|GO:0032403|GO:0005829|GO:0005737|GO:0051092|GO:0006508|GO:0016032|GO:0043403|GO:0043123|GO:0060544|GO:0043066|GO:0006919|GO:0006915|GO:0014732|GO:0005123|GO:0004197|GO:0007519|GO:0035877|GO:0045121|GO:0014842|GO:0008047|GO:0014866	202031951	chr2	202031892	+	hs|2q33.1	NM_001202519	chr2:202031892-202031951	NM_001202519	Hs.390736
A_33_P3302280	2.57432	1.36419	2.57432	up	PDIK1L	PDLIM1 interacting kinase 1 like	FALSE	Homo sapiens PDLIM1 interacting kinase 1 like (PDIK1L), transcript variant 3, mRNA [NM_001243533]	149420	GO:0004674|GO:0006468|GO:0005654|GO:0005524	26450372	chr1	26450313	+	hs|1p36.11	NM_001243533	chr1:26450313-26450372	NM_001243533	Hs.468801
A_23_P217938	2.6629	1.413	2.6629	up	SPHAR	S-phase response (cyclin related)	FALSE	Homo sapiens S-phase response (cyclin related) (SPHAR), mRNA [NM_006542]	10638	GO:0006260	229441230	chr1	229441171	+	hs|1q42.13	NM_006542	chr1:229441171-229441230	NM_006542	Hs.296169
A_23_P329573	2.28526	1.19236	2.28526	up	ITGB2	integrin, beta 2 (complement component 3 receptor 3 and 4 subunit)	FALSE	Homo sapiens integrin, beta 2 (complement component 3 receptor 3 and 4 subunit) (ITGB2), transcript variant 1, mRNA [NM_000211]	3689	GO:0005515|GO:0034142|GO:0005886|GO:0050730|GO:0008360|GO:0034687|GO:0007267|GO:0050900|GO:0035987|GO:0032403|GO:0046872|GO:0045429|GO:0051092|GO:0006954|GO:0001948|GO:0030101|GO:0030198|GO:0007159|GO:0034113|GO:0007155|GO:0050839|GO:0070062|GO:0008305|GO:0046982|GO:0009986|GO:0019901|GO:0002523|GO:0007568|GO:0030593|GO:0006915|GO:0002224|GO:0031982|GO:0045766|GO:0043235|GO:0030369|GO:0007160|GO:…	46305985	chr21	46305926	-	hs|21q22.3	NM_000211	chr21:46305985-46305926	NM_000211	Hs.375957
A_24_P14010	2.00571	1.00411	2.00571	up	NMT1	N-myristoyltransferase 1	FALSE	Homo sapiens N-myristoyltransferase 1 (NMT1), mRNA [NM_021079]	4836	GO:0030054|GO:0005886|GO:0007603|GO:0006915|GO:0004379|GO:0022400|GO:0015629|GO:0001701|GO:0018008|GO:0097193|GO:0005829|GO:0005737|GO:1900740|GO:0016032|GO:0016056|GO:0019898	43186367	chr17	43186308	+	hs|17q21.31	NM_021079	chr17:43186308-43186367	NM_021079	Hs.532790
A_32_P80255	2.86125	1.51664	2.86125	up	DDX6	DEAD (Asp-Glu-Ala-Asp) box helicase 6	FALSE	Homo sapiens DEAD (Asp-Glu-Ala-Asp) box helicase 6 (DDX6), transcript variant 2, mRNA [NM_001257191]	1656	GO:0005515|GO:0003724|GO:0010467|GO:0033962|GO:0010494|GO:0019904|GO:0004386|GO:0043928|GO:0005524|GO:0043231|GO:0005829|GO:0016442|GO:0005737|GO:0016020|GO:0000932|GO:0000288	118618713	chr11	118618654	-	hs|11q23.3	NM_001257191	chr11:118618713-118618654	NM_001257191	Hs.408461
A_23_P213319	4.29872	2.10391	4.29872	up	ADAMTS6	ADAM metallopeptidase with thrombospondin type 1 motif, 6	FALSE	Homo sapiens ADAM metallopeptidase with thrombospondin type 1 motif, 6 (ADAMTS6), mRNA [NM_197941]	11174	GO:0006508|GO:0005578|GO:0008270|GO:0004222|GO:0008237	64444890	chr5	64444831	-	hs|5q12.3	NM_197941	chr5:64444890-64444831	NM_197941	Hs.482291
A_23_P157352	2.38745	1.25547	2.38745	up	MRPS33	mitochondrial ribosomal protein S33	FALSE	Homo sapiens mitochondrial ribosomal protein S33 (MRPS33), transcript variant 1, mRNA [NM_016071]	51650	GO:0070124|GO:0070125|GO:0070126|GO:0032543|GO:0006996|GO:0003735|GO:0005743|GO:0006412|GO:0005763	140710258	chr7	140706316	-	hs|7q34	NM_016071	chr7:140710258-140706316	NM_016071	Hs.416207
A_23_P209320	2.10802	1.07589	2.10802	up	PER2	period circadian clock 2	FALSE	Homo sapiens period circadian clock 2 (PER2), mRNA [NM_022817]	8864	GO:0005515|GO:0043130|GO:0048471|GO:0042826|GO:0006094|GO:0019249|GO:0035257|GO:0070345|GO:0005634|GO:2000678|GO:0000989|GO:0019229|GO:0001222|GO:0005737|GO:0050767|GO:0051726|GO:0006631|GO:0004871|GO:0031397|GO:0070063|GO:0051946|GO:0036002|GO:0019900|GO:0070932|GO:0000976|GO:0060567|GO:0005978|GO:0003713|GO:0005730|GO:0001047|GO:0000122|GO:0006351|GO:0032922|GO:0007165|GO:0050872|GO:0050796|GO:…	239152876	chr2	239152817	-	hs|2q37.3	NM_022817	chr2:239152876-239152817	NM_022817	Hs.58756
A_24_P126628	2.31066	1.2083	2.31066	up	TMEM194A	transmembrane protein 194A	FALSE	Homo sapiens transmembrane protein 194A (TMEM194A), transcript variant 2, mRNA [NM_015257]	23306	GO:0008150|GO:0003674|GO:0016021	57450095	chr12	57450036	-	hs|12q13.3	NM_015257	chr12:57450095-57450036	NM_015257	Hs.591040
A_23_P208880	2.09079	1.06405	2.09079	up	UHRF1	ubiquitin-like with PHD and ring finger domains 1	FALSE	Homo sapiens ubiquitin-like with PHD and ring finger domains 1 (UHRF1), transcript variant 2, mRNA [NM_013282]	29128	GO:2000373|GO:0005515|GO:0000987|GO:0000792|GO:0010467|GO:0004842|GO:0000790|GO:0008327|GO:0003700|GO:0000791|GO:0008283|GO:0005657|GO:0016874|GO:0005634|GO:0035064|GO:0016363|GO:0042802|GO:0042393|GO:0010216|GO:0042787|GO:0045944|GO:0016574|GO:0000122|GO:0031493|GO:0006351|GO:0051865|GO:0032776|GO:0032270|GO:0007049|GO:0006281|GO:0040029|GO:0008270|GO:0010390	4962124	chr19	4962065	+	hs|19p13.3	NM_013282	chr19:4962065-4962124	NM_013282	Hs.108106
A_22_P00000609	2.27969	1.18884	2.27969	up	lnc-ACOT1-1	lnc-ACOT1-1:1	FALSE	Homo sapiens cDNA clone IMAGE:4994945. [BC019855]			73989641	chr14	73989582	+	hs|14q24.3	BC019855	chr14:73989582-73989641		Hs.660837
A_33_P3876985	2.25818	1.17516	2.25818	up	DESI2	desumoylating isopeptidase 2	FALSE	Homo sapiens desumoylating isopeptidase 2 (DESI2), transcript variant 1, mRNA [NM_016076]	51029	GO:0005737|GO:0006508|GO:0008233	244855321	chr1	244855262	+	hs|1q44	NM_016076	chr1:244855262-244855321	NM_016076	Hs.498317
A_33_P3405424	3.56172	1.83257	3.56172	up	IL4I1	interleukin 4 induced 1	FALSE	Homo sapiens interleukin 4 induced 1 (IL4I1), transcript variant 1, mRNA [NM_152899]	259307	GO:0001716|GO:0005576|GO:0005764|GO:0055114	50392976	chr19	50392917	-	hs|19q13.33	NM_152899	chr19:50392976-50392917	NM_152899	Hs.741750
A_23_P259863	2.84172	1.50677	2.84172	up	CD177	CD177 molecule	FALSE	Homo sapiens CD177 molecule (CD177), mRNA [NM_020406]	57126	GO:0005886|GO:0007596|GO:0031225|GO:0050900|GO:0070062	43866608	chr19	43866549	+	hs|19q13.31	NM_020406	chr19:43866549-43866608	NM_020406	Hs.232165
A_33_P3309924	2.98501	1.57773	2.98501	up	HDAC2	histone deacetylase 2	FALSE	Homo sapiens histone deacetylase 2 (HDAC2), transcript variant 1, mRNA [NM_001527]	3066	GO:0000792|GO:0005515|GO:0010467|GO:0000790|GO:0003700|GO:0005657|GO:0006325|GO:0042220|GO:0034605|GO:0016581|GO:0016580|GO:0031072|GO:0045347|GO:0001103|GO:0043044|GO:0019213|GO:0031492|GO:0001047|GO:0000122|GO:0045786|GO:0000978|GO:0016358|GO:0032922|GO:0033558|GO:0043234|GO:0032967|GO:0035851|GO:0010977|GO:0000980|GO:0005654|GO:0045893|GO:0019899|GO:0045892|GO:0042733|GO:0008134|GO:0006344|GO:…	114257403	chr6	114257344	-	hs|6q21	NM_001527	chr6:114257403-114257344	NM_001527	Hs.3352
A_22_P00012987	3.13618	1.64901	3.13618	up	lnc-RFC4-1	lnc-RFC4-1:1	FALSE	Homo sapiens eukaryotic translation initiation factor 4A, isoform 2, mRNA (cDNA clone IMAGE:5269135). [BC039344]			186499630	chr3	186499571	-	hs|3q27.3	BC039344	chr3:186499630-186499571		Hs.599481
A_23_P115105	2.23304	1.15901	2.23304	up	SZRD1	SUZ RNA binding domain containing 1	FALSE	Homo sapiens SUZ RNA binding domain containing 1 (SZRD1), transcript variant 1, mRNA [NM_001114600]	26099		16722857	chr1	16722798	+	hs|1p36.13	NM_001114600	chr1:16722798-16722857	NM_001114600	Hs.252967
A_22_P00002141	2.24424	1.16623	2.24424	up			FALSE	BPI fold containing family B, member 9, pseudogene [Source:HGNC Symbol;Acc:HGNC:16109] [ENST00000420264]			31941815	chr20	31941756	+	hs|20q11.21		chr20:31941756-31941815		Hs.528157
A_23_P415633	2.58189	1.36843	2.58189	up	SGK494	uncharacterized serine/threonine-protein kinase SgK494	FALSE	Homo sapiens uncharacterized serine/threonine-protein kinase SgK494 (SGK494), mRNA [NM_001174103]	124923	GO:0004674|GO:0006468|GO:0005524	26935213	chr17	26935154	-	hs|17q11.2	NM_001174103	chr17:26935213-26935154	NM_001174103	Hs.729077
A_24_P209113	2.33467	1.22322	2.33467	up	NDFIP1	Nedd4 family interacting protein 1	FALSE	Homo sapiens Nedd4 family interacting protein 1 (NDFIP1), mRNA [NM_030571]	80762	GO:0005515|GO:0048302|GO:0045732|GO:0048471|GO:0032713|GO:0032410|GO:0002761|GO:0048294|GO:0042130|GO:0006879|GO:0045619|GO:0002829|GO:0031398|GO:0004871|GO:0043123|GO:0005938|GO:0050699|GO:0005576|GO:0051224|GO:0007165|GO:0000139|GO:0050728|GO:0010629|GO:0016021|GO:0043162|GO:0010008	141511829	chr5	141511454	+	hs|5q31.3	NM_030571	chr5:141511454-141511829	NM_030571	Hs.9788
A_33_P3389188	2.12139	1.08501	2.12139	up	TFAM	transcription factor A, mitochondrial	FALSE	Homo sapiens transcription factor A, mitochondrial (TFAM), transcript variant 2, mRNA [NM_001270782]	7019	GO:0042645|GO:0005515|GO:0010467|GO:0006996|GO:0003700|GO:0008301|GO:0006356|GO:0006391|GO:0005634|GO:0006390|GO:0000978|GO:0005829|GO:0005739|GO:0006261|GO:0001077|GO:0045944|GO:0031072|GO:0003682|GO:0005759|GO:0033108|GO:0006338|GO:0007005|GO:0045893|GO:0070363	60148019	chr10	60147960	+	hs|10q21.1	NM_001270782	chr10:60147960-60148019	NM_001270782	Hs.594250
A_21_P0000390	3.34758	1.74312	3.34758	up	SNORD92	small nucleolar RNA, C/D box 92	FALSE	Homo sapiens small nucleolar RNA, C/D box 92 (SNORD92), small nucleolar RNA [NR_003074]	692209		29136611	chr2	29136552	+	hs|2p23.2	NR_003074	chr2:29136552-29136611	NR_003074
A_24_P226108	3.28615	1.7164	3.28615	up	RBM47	RNA binding motif protein 47	FALSE	Homo sapiens RNA binding motif protein 47 (RBM47), transcript variant 2, mRNA [NM_019027]	54502	GO:0000166|GO:0002244|GO:0005634	40428153	chr4	40428094	-	hs|4p14	NM_019027	chr4:40428153-40428094	NM_019027	Hs.518727
A_33_P3257050	2.28084	1.18956	2.28084	up			FALSE	zinc finger and BTB domain containing 12 pseudogene 1 [Source:HGNC Symbol;Acc:HGNC:37702] [ENST00000314232]			39772003	chr4	39771944	-	hs|4p14		chr4:39772003-39771944
A_24_P333733	2.2519	1.17114	2.2519	up	ATP6V0A1	ATPase, H+ transporting, lysosomal V0 subunit a1	FALSE	Homo sapiens ATPase, H+ transporting, lysosomal V0 subunit a1 (ATP6V0A1), transcript variant 3, mRNA [NM_005177]	535	GO:0008286|GO:0005515|GO:0005886|GO:0043231|GO:0006879|GO:0000220|GO:0033572|GO:0005737|GO:0007035|GO:0046961|GO:0030670|GO:0051117|GO:0090382|GO:0070062|GO:0042470|GO:0015986|GO:0005794|GO:0070072|GO:0051701|GO:0055085|GO:0015991|GO:0005654|GO:0016021|GO:0010008|GO:0016471	40674535	chr17	40674476	+	hs|17q21.2	NM_005177	chr17:40674476-40674535	NM_005177	Hs.463074
A_32_P18072	4.84298	2.27589	4.84298	up	lnc-RLBP1-1	lnc-RLBP1-1:1	FALSE	LNCipedia lincRNA (lnc-RLBP1-1), lincRNA [lnc-RLBP1-1:1]			89631033	chr15	89630974	-	hs|15q26.1		chr15:89631033-89630974
A_33_P3219601	3.6912	1.88409	3.6912	up	ABL2	ABL proto-oncogene 2, non-receptor tyrosine kinase	FALSE	Homo sapiens ABL proto-oncogene 2, non-receptor tyrosine kinase (ABL2), transcript variant b, mRNA [NM_007314]	27	GO:0005515|GO:0006909|GO:0051353|GO:0071300|GO:0046632|GO:2000145|GO:2000096|GO:0030155|GO:2000249|GO:0051015|GO:0007173|GO:0007411|GO:0030100|GO:0042127|GO:0050885|GO:0070374|GO:0043123|GO:0038083|GO:0051017|GO:0035640|GO:0022408|GO:0000287|GO:0021587|GO:0018108|GO:0001891|GO:0030027|GO:0031234|GO:0097062|GO:0008542|GO:0045087|GO:0010976|GO:0010506|GO:0035024|GO:0015629|GO:0007204|GO:0005829|GO:…	179076912	chr1	179076853	-	hs|1q25.2	NM_007314	chr1:179076912-179076853	NM_007314	Hs.159472
A_33_P3387646	3.35406	1.74591	3.35406	up	LOC643201	centrosomal protein 192kDa pseudogene	FALSE	Homo sapiens centrosomal protein 192kDa pseudogene (LOC643201), non-coding RNA [NR_036494]	643201		175602897	chr5	175602838	-	hs|5q35.2	NR_036494	chr5:175602897-175602838	NR_036494	Hs.390285
A_21_P0000265	2.05155	1.03671	2.05155	up	SNORA45A	small nucleolar RNA, H/ACA box 45A	FALSE	Homo sapiens small nucleolar RNA, H/ACA box 45A (SNORA45A), small nucleolar RNA [NR_002580]	619562		8705903	chr11	8705844	+	hs|11p15.4	NR_002580	chr11:8705844-8705903	NR_002580	Hs.745527
A_23_P133739	7.7296	2.95039	7.7296	up	HUS1B	HUS1 checkpoint homolog b (S. pombe)	FALSE	Homo sapiens HUS1 checkpoint homolog b (S. pombe) (HUS1B), mRNA [NM_148959]	135458	GO:0030896|GO:0006281|GO:0005730|GO:0000077	656192	chr6	656133	-	hs|6p25.3	NM_148959	chr6:656192-656133	NM_148959	Hs.669039
A_32_P55860	2.32491	1.21718	2.32491	up	SKA2	spindle and kinetochore associated complex subunit 2	FALSE	Homo sapiens spindle and kinetochore associated complex subunit 2 (SKA2), transcript variant 1, mRNA [NM_182620]	348235	GO:0008017|GO:0005515|GO:0007067|GO:0000940|GO:0007059|GO:0031110|GO:0005876|GO:0000278|GO:0051301|GO:0005829	57208653	chr17	57196809	-	hs|17q22	NM_182620	chr17:57208653-57196809	NM_182620	Hs.463607
A_21_P0001153	2.0712	1.05046	2.0712	up	LOC100131564	uncharacterized LOC100131564	FALSE	Homo sapiens uncharacterized LOC100131564 (LOC100131564), long non-coding RNA [NR_034089]	100131564		93804969	chr1	93804829	-	hs|1p22.1	NR_034089	chr1:93804969-93804829	NR_034089	Hs.732666
A_33_P3415633	2.0272	1.01949	2.0272	up	TMEM136	transmembrane protein 136	FALSE	Homo sapiens transmembrane protein 136 (TMEM136), transcript variant 1, mRNA [NM_001198670]	219902	GO:0016021	120201099	chr11	120201040	+	hs|11q23.3	NM_001198670	chr11:120201040-120201099	NM_001198670	Hs.643516
A_22_P00017766	2.07835	1.05544	2.07835	up			FALSE	DA103928 BRACE3 Homo sapiens cDNA clone BRACE3017094 5', mRNA sequence [DA103928]			61798337	chr20	61798278	-	hs|20q13.33	DA103928	chr20:61798337-61798278		Hs.232573
A_23_P416711	10.2735	3.36086	10.2735	up	ST6GALNAC3	ST6 (alpha-N-acetyl-neuraminyl-2,3-beta-galactosyl-1,3)-N-acetylgalactosaminide alpha-2,6-sialyltransferase 3	FALSE	Homo sapiens ST6 (alpha-N-acetyl-neuraminyl-2,3-beta-galactosyl-1,3)-N-acetylgalactosaminide alpha-2,6-sialyltransferase 3 (ST6GALNAC3), transcript variant 1, mRNA [NM_152996]	256435	GO:0006677|GO:0009100|GO:0008373|GO:0006687|GO:0000139|GO:0016021|GO:0006488|GO:0044267|GO:0043687|GO:0018279	77096602	chr1	77096543	+	hs|1p31.1	NM_152996	chr1:77096543-77096602	NM_152996	Hs.337040
A_23_P134517	3.24455	1.69802	3.24455	up	PURB	purine-rich element binding protein B	FALSE	Homo sapiens purine-rich element binding protein B (PURB), mRNA [NM_033224]	5814	GO:0003700|GO:0003690|GO:0003697|GO:0046332|GO:0045637|GO:0005654|GO:0005634|GO:0000122|GO:0003729|GO:0005662|GO:0006351|GO:0008134	44922674	chr7	44922615	-	hs|7p13	NM_033224	chr7:44922674-44922615	NM_033224	Hs.349150
A_33_P3211804	2.20843	1.14302	2.20843	up	RUNX1	runt-related transcription factor 1	FALSE	Homo sapiens runt-related transcription factor 1 (RUNX1), transcript variant 2, mRNA [NM_001001890]	861	GO:0005515|GO:0003700|GO:0071560|GO:0005634|GO:0042803|GO:0043231|GO:0031069|GO:2000872|GO:0071336|GO:0005737|GO:0045944|GO:0030854|GO:0070491|GO:0030099|GO:0030853|GO:0035162|GO:0030097|GO:0000975|GO:0000977|GO:0046982|GO:0005509|GO:0060216|GO:0009966|GO:0001228|GO:0007417|GO:0005524|GO:0003677|GO:0001701|GO:0045766|GO:0006351|GO:0005604|GO:0001889|GO:0071425|GO:0001501|GO:0048935|GO:0005654|GO:…	36164142	chr21	36164083	-	hs|21q22.12	NM_001001890	chr21:36164142-36164083	NM_001001890	Hs.149261
A_33_P3306068	4.74126	2.24527	4.74126	up	MYCL	v-myc avian myelocytomatosis viral oncogene lung carcinoma derived homolog	FALSE	Homo sapiens v-myc avian myelocytomatosis viral oncogene lung carcinoma derived homolog (MYCL), transcript variant 1, mRNA [NM_001033081]	4610	GO:0006355|GO:0003700|GO:0046983|GO:0005634|GO:0003677	40361179	chr1	40361120	-	hs|1p34.2	NM_001033081	chr1:40361179-40361120	NM_001033081	Hs.437922
A_22_P00014972	5.08151	2.34526	5.08151	up	LOC101928156	uncharacterized LOC101928156	FALSE	PREDICTED: Homo sapiens uncharacterized LOC101928156 (LOC101928156), ncRNA [XR_241404]	101928156		217385497	chr2	217385438	+	hs|2q35	XR_241404	chr2:217385438-217385497	XR_241404
A_33_P3417086	2.43968	1.28669	2.43968	up	NIPAL1	NIPA-like domain containing 1	FALSE	Homo sapiens NIPA-like domain containing 1 (NIPAL1), mRNA [NM_207330]	152519	GO:0015693|GO:0015095|GO:0016021	48039075	chr4	48039016	+	hs|4p12	NM_207330	chr4:48039016-48039075	NM_207330	Hs.134190
A_33_P3264895	2.98831	1.57933	2.98831	up	RHEBL1	Ras homolog enriched in brain like 1	FALSE	Homo sapiens Ras homolog enriched in brain like 1 (RHEBL1), transcript variant 2, mRNA [NM_001303126]	121268	GO:0031929|GO:0006184|GO:0005737|GO:0051092|GO:0016020|GO:0007264|GO:0005525|GO:0046872|GO:0012505	49458528	chr12	49458469	-	hs|12q13.12	NM_001303126	chr12:49458528-49458469	NM_001303126	Hs.159013
A_33_P3373750	2.13642	1.09519	2.13642	up	BRD4	bromodomain containing 4	FALSE	Homo sapiens bromodomain containing 4 (BRD4), transcript variant short, mRNA [NM_014299]	23476	GO:0005515|GO:0000790|GO:2000002|GO:0001833|GO:0005634|GO:0002039|GO:0005737|GO:0000083|GO:0007059|GO:0045944|GO:0016032|GO:0070577|GO:0006338|GO:0044154|GO:0043123|GO:0000794|GO:0008024|GO:0005694|GO:0050727|GO:0003677|GO:0006351|GO:0006974|GO:0010971|GO:0043983|GO:0003682|GO:0032968|GO:0043388|GO:0005654|GO:0006468	15357906	chr19	15357847	-	hs|19p13.12	NM_014299	chr19:15357906-15357847	NM_014299	Hs.187763
A_33_P3283863	2.74626	1.45747	2.74626	up	TENM1	teneurin transmembrane protein 1	FALSE	Homo sapiens teneurin transmembrane protein 1 (TENM1), transcript variant 1, mRNA [NM_001163278]	10178	GO:0048471|GO:0008285|GO:0005886|GO:0005783|GO:0051491|GO:0005634|GO:0016363|GO:0042803|GO:0006955|GO:0005737|GO:0033138|GO:0030838|GO:0007218|GO:0043406|GO:0005856|GO:0008201|GO:0005794|GO:0046982|GO:0006359|GO:0005576|GO:0090316|GO:0006351|GO:0007399|GO:0016607|GO:0005887	123512026	chrX	123511967	-	hs|Xq25	NM_001163278	chrX:123512026-123511967	NM_001163278	Hs.23796
A_33_P3280796	3.03616	1.60225	3.03616	up	LMO7	LIM domain 7	FALSE	PREDICTED: Homo sapiens LIM domain 7 (LMO7), transcript variant X22, mRNA [XM_005266396]	4008	GO:0005737|GO:0004842|GO:0016567|GO:0023051|GO:0000151|GO:0008270|GO:0005634|GO:0030155|GO:0005925	76210624	chr13	76210565	+	hs|13q22.2	XM_005266396	chr13:76210565-76210624	XM_005266396	Hs.207631
A_21_P0002772	3.16992	1.66445	3.16992	up			FALSE				142850733	chr3	142850674	+	hs|3q24		chr3:142850674-142850733		Hs.529249
A_23_P38505	2.33197	1.22155	2.33197	up	CXCL16	chemokine (C-X-C motif) ligand 16	FALSE	Homo sapiens chemokine (C-X-C motif) ligand 16 (CXCL16), transcript variant 1, mRNA [NM_022059]	58191	GO:0008009|GO:0030335|GO:0005886|GO:0030307|GO:0005576|GO:0005615|GO:0006898|GO:0010818|GO:0005041|GO:0071222|GO:0006935|GO:0016020|GO:0034612|GO:0034341|GO:0016021|GO:0034097|GO:0005044	4637619	chr17	4637560	-	hs|17p13.2	NM_022059	chr17:4637619-4637560	NM_022059	Hs.745037
A_33_P3370015	2.73954	1.45393	2.73954	up			FALSE	transmembrane protein 256 pseudogene 1 [Source:HGNC Symbol;Acc:HGNC:45087] [ENST00000430550]			71283234	chr10	71283175	-	hs|10q22.1		chr10:71283234-71283175
A_22_P00000015	2.16595	1.115	2.16595	up	lnc-RP1-177G6.2.1-2	lnc-RP1-177G6.2.1-2:1	FALSE	17d9 Human retina cDNA randomly primed sublibrary Homo sapiens cDNA, mRNA sequence [W25978]			139866809	chrX	139866750	+	hs|Xq27.1	AK054921	chrX:139866750-139866809		Hs.660820
A_33_P3379916	2.03886	1.02776	2.03886	up	GLS	glutaminase	FALSE	Homo sapiens glutaminase (GLS), transcript variant 1, mRNA [NM_014905]	2744	GO:0005515|GO:0006537|GO:0007268|GO:0008652|GO:0044281|GO:0014047|GO:0007269|GO:0005829|GO:0005739|GO:0034641|GO:0002087|GO:0001967|GO:0051289|GO:0005759|GO:0004359|GO:0006543	191829775	chr2	191829716	+	hs|2q32.2	NM_014905	chr2:191829716-191829775	NM_014905	Hs.116448
A_33_P3410194	2.06884	1.04882	2.06884	up			FALSE	H3 histone, family 3B (H3.3B) [Source:HGNC Symbol;Acc:HGNC:4765] [ENST00000254810]			73772926	chr17	73772867	-	hs|17q25.1	AK054591	chr17:73772926-73772867		Hs.180877
A_22_P00002686	2.21923	1.15006	2.21923	up	lnc-C1orf86-1	lnc-C1orf86-1:1	FALSE	Homo sapiens cDNA FLJ14128 fis, clone MAMMA1002590. [AK024190]			2114233	chr1	2114174	-	hs|1p36.33	AK024190	chr1:2114233-2114174		Hs.742283
A_33_P3218951	2.02505	1.01796	2.02505	up	RPA1	replication protein A1, 70kDa	FALSE	Homo sapiens replication protein A1, 70kDa (RPA1), mRNA [NM_002945]	6117	GO:0005515|GO:0008284|GO:0005634|GO:0046872|GO:0006302|GO:0034605|GO:0000082|GO:0006271|GO:0048873|GO:0003697|GO:0000723|GO:0000724|GO:0000722|GO:0006297|GO:0006298|GO:0005662|GO:0030097|GO:0006310|GO:0000800|GO:0001701|GO:0003684|GO:0006260|GO:0006261|GO:0007126|GO:0006281|GO:0006283|GO:0016605|GO:0003682|GO:0000730|GO:0006284|GO:0005654|GO:0006289|GO:0001673|GO:0000718|GO:0000278|GO:0032201|GO:…	1802773	chr17	1802714	+	hs|17p13.3	NM_002945	chr17:1802714-1802773	NM_002945	Hs.461925
A_21_P0000340	2.03458	1.02473	2.03458	up	SNORA60	small nucleolar RNA, H/ACA box 60	FALSE	Homo sapiens small nucleolar RNA, H/ACA box 60 (SNORA60), small nucleolar RNA [NR_002986]	677837		37078147	chr20	37078088	+	hs|20q11.23	NR_002986	chr20:37078088-37078147	NR_002986	Hs.706159
A_24_P383523	3.19444	1.67556	3.19444	up	SAMD4A	sterile alpha motif domain containing 4A	FALSE	Homo sapiens sterile alpha motif domain containing 4A (SAMD4A), transcript variant 1, mRNA [NM_015589]	23034	GO:0017148|GO:0005737|GO:0030054|GO:0045202|GO:0045727|GO:0030371|GO:0030425	55255783	chr14	55255724	+	hs|14q22.2	NM_015589	chr14:55255724-55255783	NM_015589	Hs.98259
A_22_P00004712	2.26016	1.17642	2.26016	up	LOC100506844	uncharacterized LOC100506844	FALSE	Homo sapiens uncharacterized LOC100506844 (LOC100506844), long non-coding RNA [NR_038269]	100506844		58329728	chr12	58329669	-	hs|12q14.1	NR_038269	chr12:58329728-58329669	NR_038269	Hs.90286
A_22_P00018422	2.46956	1.30425	2.46956	up			FALSE	prickle homolog 2 (Drosophila) [Source:HGNC Symbol;Acc:HGNC:20340] [ENST00000569824]			64430217	chr3	64430158	-	hs|3p14.1		chr3:64430217-64430158		Hs.581368
A_22_P00005781	3.62053	1.8562	3.62053	up	lnc-ENTHD1-1	lnc-ENTHD1-1:1	FALSE	Homo sapiens cDNA clone IMAGE:5269351. [BC038752]			40439592	chr22	40439533	-	hs|22q13.1	BC038752	chr22:40439592-40439533		Hs.474880
A_23_P21485	2.56315	1.35792	2.56315	up	PID1	phosphotyrosine interaction domain containing 1	FALSE	Homo sapiens phosphotyrosine interaction domain containing 1 (PID1), transcript variant 1, mRNA [NM_017933]	55022	GO:0070346|GO:2000045|GO:0071398|GO:0005737|GO:0045944|GO:0044320|GO:0071356|GO:0045444|GO:0071354|GO:2001170|GO:0090298|GO:2001171|GO:0046627|GO:0051881|GO:0010628|GO:2001274|GO:0006112|GO:0070584|GO:0071345|GO:0090005|GO:0001933|GO:0005654|GO:2000377|GO:0010635|GO:2000379	229889030	chr2	229888971	-	hs|2q36.3	NM_017933	chr2:229889030-229888971	NM_017933	Hs.745038
A_22_P00017772	4.4333	2.14838	4.4333	up	lnc-YWHAZ-1	lnc-YWHAZ-1:1	FALSE	Homo sapiens full length insert cDNA clone ZD79H01. [AF086429]			101925579	chr8	101925520	-	hs|8q22.3	AF086429	chr8:101925579-101925520		Hs.58429
A_24_P120934	3.70605	1.88988	3.70605	up	GADD45G	growth arrest and DNA-damage-inducible, gamma	FALSE	Homo sapiens growth arrest and DNA-damage-inducible, gamma (GADD45G), mRNA [NM_006705]	10912	GO:0005515|GO:0043065|GO:0006950|GO:0046330|GO:0006915|GO:0005634|GO:0007275|GO:0030154|GO:0000186|GO:0005737|GO:0000185|GO:1900745|GO:0051726|GO:0006469	92220948	chr9	92220889	+	hs|9q22.2	NM_006705	chr9:92220889-92220948	NM_006705	Hs.9701
A_21_P0013555	3.22444	1.68905	3.22444	up			FALSE				13487506	chr9	13487447	+	hs|9p23		chr9:13487447-13487506		Hs.522002
A_33_P3268487	3.48698	1.80198	3.48698	up	ABAT	4-aminobutyrate aminotransferase	FALSE	Homo sapiens 4-aminobutyrate aminotransferase (ABAT), transcript variant 2, mRNA [NM_000663]	18	GO:0043005|GO:0001666|GO:0003867|GO:0045471|GO:0042493|GO:0048148|GO:0007268|GO:0045776|GO:0047298|GO:0042803|GO:0007269|GO:0005739|GO:0032145|GO:0032144|GO:0005759|GO:0010039|GO:0030170|GO:0009450|GO:0007626|GO:0042135|GO:0007620|GO:0070062|GO:0035094	8878317	chr16	8878258	+	hs|16p13.2	NM_000663	chr16:8878258-8878317	NM_000663	Hs.336768
A_21_P0010773	3.50651	1.81003	3.50651	up	FLJ43315	asparagine synthetase pseudogene	FALSE	Homo sapiens asparagine synthetase pseudogene (FLJ43315), non-coding RNA [NR_033856]	644316		86204	chrUn_gl000211	86145	+		NR_033856	chrUn_gl000211:86145-86204	NR_033856	Hs.632789
A_33_P3287195	2.13401	1.09357	2.13401	up			FALSE	Homo sapiens clone FP18376 unknown mRNA. [AY129018]			118478268	chr12	118478209	+	hs|12q24.23	AY129018	chr12:118478209-118478268		Hs.742116
A_33_P3396326	2.28566	1.19261	2.28566	up			FALSE	ALU1_HUMAN (P39188) Alu subfamily J sequence contamination warning entry, partial (7%) [THC2739199]			93351843	chr15	93351784	+	hs|15q26.1		chr15:93351784-93351843
A_22_P00022417	2.22953	1.15674	2.22953	up	lnc-SFI1-1	lnc-SFI1-1:2	FALSE	Q6PJR2_HUMAN (Q6PJR2) EIF4ENIF1 protein (Fragment), partial (18%) [THC2534086]			31860190	chr22	31860131	+	hs|22q12.2		chr22:31860131-31860190
A_21_P0002541	3.80663	1.92851	3.80663	up	lnc-TNP1-2	lnc-TNP1-2:1	FALSE	LNCipedia lincRNA (lnc-TNP1-2), lincRNA [lnc-TNP1-2:1]			217726622	chr2	217726563	-	hs|2q35		chr2:217726622-217726563
A_33_P3394727	2.36105	1.23943	2.36105	up	KHDRBS3	KH domain containing, RNA binding, signal transduction associated 3	FALSE	Homo sapiens KH domain containing, RNA binding, signal transduction associated 3 (KHDRBS3), mRNA [NM_006558]	10656	GO:0005515|GO:0017124|GO:0006355|GO:0003723|GO:0005654|GO:0005634|GO:0007283|GO:0006351	136569795	chr8	136569736	+	hs|8q24.23	NM_006558	chr8:136569736-136569795	NM_006558	Hs.444558
A_33_P3320772	2.11124	1.07809	2.11124	up	ATXN1	ataxin 1	FALSE	Homo sapiens ataxin 1 (ATXN1), transcript variant 1, mRNA [NM_000332]	6310	GO:0005515|GO:0008344|GO:0005634|GO:0043621|GO:0016363|GO:0042802|GO:0043231|GO:0008266|GO:0005737|GO:0045944|GO:0042272|GO:0051168|GO:0006396|GO:0048286|GO:0060079|GO:0000122|GO:0008022|GO:0003677|GO:0006351|GO:0042326|GO:0034046|GO:0043569|GO:0008542|GO:0003682|GO:0005654|GO:0045892|GO:0042405	16306614	chr6	16306555	-	hs|6p22.3	NM_000332	chr6:16306614-16306555	NM_000332	Hs.434961
A_21_P0000847	2.60286	1.3801	2.60286	up	LOC100630918	uncharacterized LOC100630918	FALSE	Homo sapiens uncharacterized LOC100630918 (LOC100630918), long non-coding RNA [NR_038942]	100630918		85764776	chr2	85764717	-	hs|2p11.2	NR_038942	chr2:85764776-85764717	NR_038942	Hs.66049
A_33_P3406821	3.00597	1.58783	3.00597	up			FALSE				152388001	chrX	152387942	-	hs|Xq28		chrX:152388001-152387942
A_33_P3401673	2.31301	1.20977	2.31301	up	GIT1	G protein-coupled receptor kinase interacting ArfGAP 1	FALSE	Homo sapiens G protein-coupled receptor kinase interacting ArfGAP 1 (GIT1), transcript variant 2, mRNA [NM_014030]	28964	GO:0005515|GO:0032465|GO:0048013|GO:0016235|GO:0005829|GO:0043547|GO:0008060|GO:0005737|GO:0008277|GO:0016020|GO:0007411|GO:0032312|GO:0008270|GO:0005925	27909793	chr17	27909734	-	hs|17q11.2	NM_014030	chr17:27909793-27909734	NM_014030	Hs.514051
A_33_P3241051	2.39863	1.26221	2.39863	up	ADAMTS17	ADAM metallopeptidase with thrombospondin type 1 motif, 17	FALSE	Homo sapiens ADAM metallopeptidase with thrombospondin type 1 motif, 17 (ADAMTS17), mRNA [NM_139057]	170691	GO:0006508|GO:0005578|GO:0008270|GO:0004222	100511813	chr15	100511754	-	hs|15q26.3	NM_139057	chr15:100511813-100511754	NM_139057	Hs.513200
A_33_P3306287	2.03923	1.02803	2.03923	up	METTL16	methyltransferase like 16	FALSE	Homo sapiens methyltransferase like 16 (METTL16), mRNA [NM_024086]	79066	GO:0008168|GO:0032259	2371115	chr17	2371056	-	hs|17p13.3	NM_024086	chr17:2371115-2371056	NM_024086	Hs.632237
A_21_P0006672	3.20709	1.68127	3.20709	up	lnc-ZNF37A-3	lnc-ZNF37A-3:2	FALSE	Q96CB5_HUMAN (Q96CB5) C8orf44 protein, partial (23%) [THC2579940]			38724662	chr10	38724603	+	hs|10p11.1		chr10:38724603-38724662
A_33_P3305093	2.62975	1.39493	2.62975	up	ZGLP1	zinc finger, GATA-like protein 1	FALSE	Homo sapiens zinc finger, GATA-like protein 1 (ZGLP1), mRNA [NM_001103167]	100125288	GO:0043565|GO:0003700|GO:0008270|GO:0007275|GO:0005634|GO:0007283|GO:0000122|GO:0048599|GO:0006351	10415811	chr19	10415752	-	hs|19p13.2	NM_001103167	chr19:10415811-10415752	NM_001103167	Hs.709296
A_23_P350555	3.97295	1.99021	3.97295	up	TCP10L	t-complex 10-like	FALSE	Homo sapiens t-complex 10-like (TCP10L), mRNA [NM_144659]	140290	GO:0005515|GO:0001106|GO:0070491|GO:0005634|GO:0000122|GO:0043621|GO:0006351|GO:0042802	33949064	chr21	33949005	-	hs|21q22.11	NM_144659	chr21:33949064-33949005	NM_144659	Hs.728804
A_21_P0008352	3.17858	1.66838	3.17858	up	lnc-EXD2-1	lnc-EXD2-1:2	FALSE	Q21RF1_9BURK (Q21RF1) Biotin--acetyl-CoA-carboxylase ligase, partial (6%) [THC2728144]			69448265	chr14	69448206	+	hs|14q24.1		chr14:69448206-69448265
A_22_P00016259	2.18396	1.12695	2.18396	up	LOC100131564	uncharacterized LOC100131564	FALSE	Homo sapiens uncharacterized LOC100131564 (LOC100131564), long non-coding RNA [NR_034089]	100131564		93791440	chr1	93791381	-	hs|1p22.1	NR_034089	chr1:93791440-93791381	NR_034089	Hs.732666
A_33_P3402615	2.91313	1.54257	2.91313	up	SLC6A9	solute carrier family 6 (neurotransmitter transporter, glycine), member 9	FALSE	Homo sapiens solute carrier family 6 (neurotransmitter transporter, glycine), member 9 (SLC6A9), transcript variant 2, mRNA [NM_201649]	6536	GO:0015375|GO:0015816|GO:0016020|GO:0005886|GO:0005887|GO:0005328|GO:0006836|GO:0006810|GO:0055085|GO:0003333	44462221	chr1	44462162	-	hs|1p34.1	NM_201649	chr1:44462221-44462162	NM_201649	Hs.442590
A_33_P3423570	2.1134	1.07956	2.1134	up	METRN	meteorin, glial cell differentiation regulator	FALSE	Homo sapiens meteorin, glial cell differentiation regulator (METRN), mRNA [NM_024042]	79006	GO:0010001|GO:0050772|GO:0005615	767478	chr16	767419	+	hs|16p13.3	NM_024042	chr16:767419-767478	NM_024042	Hs.533772
A_23_P40059	2.26763	1.18118	2.26763	up	PMS1	PMS1 postmeiotic segregation increased 1 (S. cerevisiae)	FALSE	Homo sapiens PMS1 postmeiotic segregation increased 1 (S. cerevisiae) (PMS1), transcript variant 1, mRNA [NM_000534]	5378	GO:0032389|GO:0030983|GO:0003697|GO:0042493|GO:0005634|GO:0006298|GO:0016887|GO:0005524|GO:0003677	190738235	chr2	190732610	+	hs|2q32.2	NM_000534	chr2:190732610-190738235	NM_000534	Hs.111749
A_33_P3312842	3.44141	1.783	3.44141	up	ZNRF2	zinc and ring finger 2, E3 ubiquitin protein ligase	FALSE	Homo sapiens zinc and ring finger 2, E3 ubiquitin protein ligase (ZNRF2), mRNA [NM_147128]	223082	GO:0042734|GO:0005737|GO:0030054|GO:0016567|GO:0005886|GO:0016874|GO:0008270|GO:0005765|GO:0030659|GO:0010008	30407286	chr7	30407227	+	hs|7p14.3	NM_147128	chr7:30407227-30407286	NM_147128	Hs.263912
A_33_P3326285	2.00326	1.00235	2.00326	up	GAS5	growth arrest-specific 5 (non-protein coding)	FALSE	Homo sapiens growth arrest-specific 5 (non-protein coding) (GAS5), long non-coding RNA [NR_002578]	60674		173833108	chr1	173833049	-	hs|1q25.1	NR_002578	chr1:173833108-173833049	NR_002578	Hs.531856
A_33_P3239634	2.94347	1.55752	2.94347	up	NFYA	nuclear transcription factor Y, alpha	FALSE	Homo sapiens nuclear transcription factor Y, alpha (NFYA), transcript variant 1, mRNA [NM_002505]	4800	GO:0005515|GO:0006355|GO:0003700|GO:0006366|GO:0044212|GO:2000648|GO:0005634|GO:0044281|GO:0003677|GO:2000036|GO:0001221|GO:0016602|GO:0032993|GO:0045944|GO:0005654|GO:0048511|GO:0001046|GO:0045893|GO:0044255	41066735	chr6	41066676	+	hs|6p21.1	NM_002505	chr6:41066676-41066735	NM_002505	Hs.10441
A_33_P3242062	2.0602	1.04278	2.0602	up			FALSE				125451751	chr9	125451692	+	hs|9q33.2		chr9:125451692-125451751
A_33_P3265075	2.35481	1.23561	2.35481	up	PAAF1	proteasomal ATPase-associated factor 1	FALSE	Homo sapiens proteasomal ATPase-associated factor 1 (PAAF1), transcript variant 1, mRNA [NM_001267803]	80227	GO:0005515|GO:0000502|GO:0016032	73638779	chr11	73638720	+	hs|11q13.4	NM_001267803	chr11:73638720-73638779	NM_001267803	Hs.525017
A_22_P00013416	2.76169	1.46555	2.76169	up			FALSE				97584188	chr14	97584129	-	hs|14q32.2	BM931031	chr14:97584188-97584129		Hs.574140
A_21_P0005545	2.16267	1.11281	2.16267	up	lnc-XRCC2-4	lnc-XRCC2-4:1	FALSE	LNCipedia lincRNA (lnc-XRCC2-4), lincRNA [lnc-XRCC2-4:1]			153406797	chr7	153406738	-	hs|7q36.2		chr7:153406797-153406738
A_22_P00014988	6.22073	2.63708	6.22073	up	C3orf80	chromosome 3 open reading frame 80	FALSE	Homo sapiens chromosome 3 open reading frame 80 (C3orf80), mRNA [NM_001168214]	401097	GO:0016021	159945772	chr3	159945713	+	hs|3q25.33	NM_001168214	chr3:159945713-159945772	NM_001168214	Hs.729755
A_23_P84140	2.70912	1.43782	2.70912	up	IQCB1	IQ motif containing B1	FALSE	Homo sapiens IQ motif containing B1 (IQCB1), transcript variant 3, mRNA [NM_001023571]	9657	GO:0005515|GO:0005516|GO:0005813|GO:0006996|GO:0048496|GO:0045494|GO:0005829|GO:0045171|GO:0042384|GO:0015630|GO:0032391|GO:0005654|GO:0019899|GO:0070062|GO:0001750	121488976	chr3	121488917	-	hs|3q13.33	NM_001023571	chr3:121488976-121488917	NM_001023571	Hs.604110
A_21_P0001717	3.3993	1.76524	3.3993	up	lnc-NLRP3-1	lnc-NLRP3-1:1	FALSE	AGENCOURT_6411381 NIH_MGC_71 Homo sapiens cDNA clone IMAGE:5530278 5', mRNA sequence [BM457944]			247497236	chr1	247497177	+	hs|1q44		chr1:247497177-247497236		Hs.13742
A_23_P46351	2.33867	1.22569	2.33867	up	TDRKH	tudor and KH domain containing	FALSE	Homo sapiens tudor and KH domain containing (TDRKH), transcript variant 3, mRNA [NM_006862]	11022	GO:0009566|GO:0005739|GO:0010467|GO:0003723|GO:0034587|GO:0071546|GO:0031047|GO:0007283|GO:0071547|GO:0030154|GO:0043046|GO:0007140	151746976	chr1	151746917	-	hs|1q21.3	NM_006862	chr1:151746976-151746917	NM_006862	Hs.144439
A_23_P78209	2.4253	1.27816	2.4253	up	MAFG	v-maf avian musculoaponeurotic fibrosarcoma oncogene homolog G	FALSE	Homo sapiens v-maf avian musculoaponeurotic fibrosarcoma oncogene homolog G (MAFG), transcript variant 1, mRNA [NM_002359]	4097	GO:0043565|GO:0006355|GO:0003700|GO:0046982|GO:0007596|GO:0042127|GO:0030641|GO:0030534|GO:0005654|GO:0045604|GO:0001701|GO:0006351	79876286	chr17	79876227	-	hs|17q25.3	NM_002359	chr17:79876286-79876227	NM_002359	Hs.744113
A_23_P50897	2.21174	1.14518	2.21174	up	NIFK	nucleolar protein interacting with the FHA domain of MKI67	FALSE	Homo sapiens nucleolar protein interacting with the FHA domain of MKI67 (NIFK), mRNA [NM_032390]	84365	GO:0005515|GO:0016072|GO:0005737|GO:0000794|GO:0006461|GO:0000166|GO:0010923|GO:0009303|GO:0003723|GO:0005730|GO:0005654|GO:0005634	122484915	chr2	122484856	-	hs|2q14.3	NM_032390	chr2:122484915-122484856	NM_032390	Hs.367842
A_33_P3409506	2.01213	1.00872	2.01213	up	C9orf85	chromosome 9 open reading frame 85	FALSE	Homo sapiens chromosome 9 open reading frame 85 (C9orf85), mRNA [NM_182505]	138241		74526752	chr9	74526696	+	hs|9q21.13	NM_182505	chr9:74526696-74526752	NM_182505	Hs.534190
A_22_P00008886	3.8753	1.95431	3.8753	up	LOC101927418	uncharacterized LOC101927418	FALSE	Homo sapiens uncharacterized LOC101927418 (LOC101927418), long non-coding RNA [NR_110050]	101927418		45381019	chr14	45380960	-	hs|14q21.2	NR_110050	chr14:45381019-45380960	NR_110050
A_23_P304450	3.40009	1.76557	3.40009	up	GATA6	GATA binding protein 6	FALSE	Homo sapiens GATA binding protein 6 (GATA6), mRNA [NM_005257]	2627	GO:0005515|GO:0060045|GO:0071773|GO:0043627|GO:0003700|GO:0006366|GO:0044212|GO:0000981|GO:0003705|GO:0003310|GO:0032911|GO:0032912|GO:0071158|GO:0060575|GO:0048645|GO:0003309|GO:0060430|GO:0055007|GO:0001103|GO:0019901|GO:0000122|GO:0070848|GO:0000979|GO:0001701|GO:0001889|GO:0060486|GO:0008270|GO:0005654|GO:0006644|GO:0045892|GO:0008134|GO:0051145|GO:0005634|GO:0051891|GO:0071371|GO:0045944|GO:…	19781852	chr18	19781793	+	hs|18q11.2	NM_005257	chr18:19781793-19781852	NM_005257	Hs.514746
A_23_P413803	2.25027	1.1701	2.25027	up	POC5	POC5 centriolar protein	FALSE	Homo sapiens POC5 centriolar protein (POC5), transcript variant 2, mRNA [NM_152408]	134359	GO:0007049|GO:0005813|GO:0005814	74973642	chr5	74970388	-	hs|5q13.3	NM_152408	chr5:74973642-74970388	NM_152408	Hs.432726
A_24_P662366	2.43881	1.28618	2.43881	up			FALSE				33259015	chr11	33258956	+	hs|11p13		chr11:033258956-033259015
A_23_P140029	2.21819	1.14938	2.21819	up	UBL3	ubiquitin-like 3	FALSE	Homo sapiens ubiquitin-like 3 (UBL3), mRNA [NM_007106]	5412	GO:0005622|GO:0005886|GO:0070062	30341389	chr13	30341330	-	hs|13q12.3	NM_007106	chr13:30341389-30341330	NM_007106	Hs.145575
A_33_P3286929	3.83597	1.93959	3.83597	up	LOC100653133	golgin subfamily A member 6-like protein 1-like	FALSE	PREDICTED: Homo sapiens golgin subfamily A member 6-like protein 1-like (LOC100653133), mRNA [XM_006726565]	100653133		32781387	chr15	32781328	-	hs|15q13.3	XM_006726565	chr15:32781387-32781328	XM_006726565
A_33_P3252083	4.23253	2.08152	4.23253	up	GRIP1	glutamate receptor interacting protein 1	FALSE	Homo sapiens glutamate receptor interacting protein 1 (GRIP1), transcript variant 1, mRNA [NM_021150]	23426	GO:0005515|GO:0043005|GO:0030054|GO:0005886|GO:0008013|GO:0005783|GO:0003713|GO:0007268|GO:0030159|GO:0050681|GO:0035259|GO:0008022|GO:0030425|GO:0016358|GO:0005829|GO:0035556|GO:0008104|GO:0045211|GO:0016023|GO:0045121|GO:0055037|GO:0045893|GO:0030521	66742859	chr12	66742800	-	hs|12q14.3	NM_021150	chr12:66742859-66742800	NM_021150	Hs.505946
A_23_P365738	2.85475	1.51336	2.85475	up	ARC	activity-regulated cytoskeleton-associated protein	FALSE	Homo sapiens activity-regulated cytoskeleton-associated protein (ARC), mRNA [NM_015193]	23237	GO:0030054|GO:0001669|GO:0005886|GO:0014069|GO:0009952|GO:0015629|GO:0006897|GO:0005737|GO:0048168|GO:0043197|GO:0007492|GO:0016477|GO:0045211|GO:0007010|GO:0022604|GO:0007612|GO:0005768	143692638	chr8	143692579	-	hs|8q24.3	NM_015193	chr8:143692638-143692579	NM_015193	Hs.40888
A_33_P3223592	2.00487	1.00351	2.00487	up	APOE	apolipoprotein E	FALSE	Homo sapiens apolipoprotein E (APOE), transcript variant 1, mRNA [NM_001302688]	348	GO:0005515|GO:0010468|GO:0006707|GO:0007603|GO:0005764|GO:0002021|GO:0005615|GO:0034361|GO:0034365|GO:0034364|GO:0034363|GO:0034362|GO:0019433|GO:0034447|GO:0033344|GO:0032868|GO:0005794|GO:0016209|GO:0007568|GO:0031232|GO:0006898|GO:0007271|GO:0034372|GO:0034374|GO:0007186|GO:0034375|GO:0042157|GO:0006641|GO:0015909|GO:0000302|GO:0042159|GO:0005319|GO:0042158|GO:0010544|GO:0005886|GO:0007263|GO:…	45412649	chr19	45412590	+	hs|19q13.32	NM_001302688	chr19:45412590-45412649	NM_001302688	Hs.654439
A_33_P3330841	2.47445	1.30711	2.47445	up	HUS1	HUS1 checkpoint homolog (S. pombe)	FALSE	Homo sapiens HUS1 checkpoint homolog (S. pombe) (HUS1), transcript variant 1, mRNA [NM_004507]	3364	GO:0005515|GO:0007093|GO:0030896|GO:0005730|GO:0005634|GO:0009790|GO:0071479|GO:0006974|GO:0006260|GO:0005737|GO:0006281|GO:0000724|GO:0001932|GO:0005654|GO:0006468|GO:0008156|GO:0000077|GO:0009411	48004060	chr7	48004001	-	hs|7p12.3	NM_004507	chr7:48004060-48004001	NM_004507	Hs.152983
A_32_P203528	4.03707	2.01331	4.03707	up	SYCE2	synaptonemal complex central element protein 2	FALSE	Homo sapiens synaptonemal complex central element protein 2 (SYCE2), mRNA [NM_001105578]	256126	GO:0000801|GO:0007130|GO:0051301	13010097	chr19	13010038	-	hs|19p13.2	NM_001105578	chr19:13010097-13010038	NM_001105578	Hs.655173
A_22_P00020400	2.72878	1.44826	2.72878	up	LOC730183	uncharacterized LOC730183	FALSE	Homo sapiens uncharacterized LOC730183 (LOC730183), mRNA [NM_001256932]	730183		30709089	chr16	30709030	-	hs|16p11.2	NM_001256932	chr16:30709089-30709030	NM_001256932	Hs.535456
A_23_P73721	2.03452	1.02469	2.03452	up	RRAGB	Ras-related GTP binding B	FALSE	Homo sapiens Ras-related GTP binding B (RRAGB), transcript variant RAGBl, mRNA [NM_016656]	10325	GO:0005515|GO:0005794|GO:0032008|GO:0003924|GO:0005634|GO:0005525|GO:0005765|GO:0005764|GO:0043231|GO:0006184|GO:0005737|GO:0071230|GO:0032561|GO:0010506|GO:0034613|GO:0019003|GO:0034448|GO:0009267	55779945	chrX	55779886	+	hs|Xp11.21	NM_016656	chrX:55779886-55779945	NM_016656	Hs.50282
A_33_P3251289	2.00118	1.00085	2.00118	up	VIMP	VCP-interacting membrane protein	FALSE	Homo sapiens VCP-interacting membrane protein (VIMP), transcript variant 2, mRNA [NM_018445]	55829	GO:0005515|GO:0005881|GO:0006983|GO:0005886|GO:0005783|GO:0032715|GO:0080164|GO:0002865|GO:0030176|GO:0030968|GO:0045184|GO:0034361|GO:0008430|GO:0046325|GO:0034362|GO:0004872|GO:0032869|GO:0016209|GO:0030970|GO:0032720|GO:2000110|GO:0030433|GO:0045719|GO:0009749|GO:0006111|GO:0071222|GO:0050728|GO:0051775|GO:0045454|GO:0034599|GO:0019899|GO:0051771	101814685	chr15	101814626	-	hs|15q26.3	NM_018445	chr15:101814685-101814626	NM_018445	Hs.32148
A_23_P62901	2.07163	1.05076	2.07163	up	BTG2	BTG family, member 2	FALSE	Homo sapiens BTG family, member 2 (BTG2), mRNA [NM_006763]	7832	GO:0005515|GO:0008306|GO:0017148|GO:0014070|GO:0021542|GO:2000178|GO:0008285|GO:0021954|GO:0060213|GO:0043434|GO:0035914|GO:0009952|GO:0031175|GO:0006351|GO:0006974|GO:0009612|GO:0043524|GO:0001077|GO:0006281|GO:0045944|GO:0051602|GO:0006479|GO:0070062	203278513	chr1	203278454	+	hs|1q32.1	NM_006763	chr1:203278454-203278513	NM_006763	Hs.519162
A_23_P142389	2.23146	1.15799	2.23146	up	LSR	lipolysis stimulated lipoprotein receptor	FALSE	Homo sapiens lipolysis stimulated lipoprotein receptor (LSR), transcript variant 2, mRNA [NM_205834]	51599	GO:0034361|GO:0001889|GO:0005886|GO:0034362|GO:0042627|GO:0016021|GO:0070062|GO:0019216	35758493	chr19	35758434	+	hs|19q13.12	NM_205834	chr19:35758434-35758493	NM_205834	Hs.466507
A_22_P00020595	6.1277	2.61535	6.1277	up	lnc-SBF2-1	lnc-SBF2-1:1	FALSE	LNCipedia lincRNA (lnc-SBF2-1), lincRNA [lnc-SBF2-1:1]			10324263	chr11	10324204	-	hs|11p15.4		chr11:10324263-10324204
A_23_P23221	5.26521	2.39649	5.26521	up	GADD45A	growth arrest and DNA-damage-inducible, alpha	FALSE	Homo sapiens growth arrest and DNA-damage-inducible, alpha (GADD45A), transcript variant 1, mRNA [NM_001924]	1647	GO:0005515|GO:0043065|GO:0007098|GO:0046330|GO:0006915|GO:0001047|GO:0005634|GO:0000079|GO:0071479|GO:0042770|GO:0005737|GO:0000185|GO:0006281|GO:1900745|GO:0007050|GO:0006469|GO:0071260|GO:2000379	68153430	chr1	68153371	+	hs|1p31.3	NM_001924	chr1:68153371-68153430	NM_001924	Hs.80409
A_23_P84651	2.52175	1.33442	2.52175	up	CNBP	CCHC-type zinc finger, nucleic acid binding protein	FALSE	Homo sapiens CCHC-type zinc finger, nucleic acid binding protein (CNBP), transcript variant 3, mRNA [NM_003418]	7555	GO:0005515|GO:0006695|GO:0003727|GO:0006355|GO:0008284|GO:0003700|GO:0005783|GO:0005634|GO:0006351|GO:0005829|GO:0003697|GO:0045944|GO:0008270|GO:0045893	128886681	chr3	128886643	-	hs|3q21.3	NM_003418	chr3:128886681-128886643	NM_003418	Hs.518249
A_33_P3291484	2.50459	1.32458	2.50459	up	ST8SIA4	ST8 alpha-N-acetyl-neuraminide alpha-2,8-sialyltransferase 4	FALSE	Homo sapiens ST8 alpha-N-acetyl-neuraminide alpha-2,8-sialyltransferase 4 (ST8SIA4), transcript variant 1, mRNA [NM_005668]	7903	GO:0003828|GO:0009311|GO:0007399|GO:0030173|GO:0000139|GO:0007411|GO:0006491|GO:0001574|GO:0006486|GO:0033691|GO:0006488|GO:0044267|GO:0006464|GO:0043687|GO:0018279	100143016	chr5	100142957	-	hs|5q21.1	NM_005668	chr5:100143016-100142957	NM_005668	Hs.308628
A_23_P56659	2.0075	1.0054	2.0075	up	DQX1	DEAQ box RNA-dependent ATPase 1	FALSE	Homo sapiens DEAQ box RNA-dependent ATPase 1 (DQX1), mRNA [NM_133637]	165545	GO:0004004|GO:0005737|GO:0000398|GO:0005681|GO:0005524	74745410	chr2	74745351	-	hs|2p13.1	NM_133637	chr2:74745410-74745351	NM_133637	Hs.191705
A_22_P00017752	3.42712	1.777	3.42712	up	lnc-YIF1A-4	lnc-YIF1A-4:1	FALSE	DB452462 RIKEN full-length enriched human cDNA library, testis Homo sapiens cDNA clone H013057J20 5', mRNA sequence [DB452462]			66032328	chr11	66032269	-	hs|11q13.2	DB452462	chr11:66032328-66032269		Hs.642249
A_23_P340333	2.07583	1.05369	2.07583	up	ITPRIP	inositol 1,4,5-trisphosphate receptor interacting protein	FALSE	Homo sapiens inositol 1,4,5-trisphosphate receptor interacting protein (ITPRIP), transcript variant 1, mRNA [NM_033397]	85450	GO:0016020|GO:0005886	106072118	chr10	106072059	-	hs|10q25.1	NM_033397	chr10:106072118-106072059	NM_033397	Hs.523252
A_33_P3419912	2.31899	1.21349	2.31899	up	GGCT	gamma-glutamylcyclotransferase	FALSE	Homo sapiens gamma-glutamylcyclotransferase (GGCT), transcript variant 2, mRNA [NM_001199815]	79017	GO:0003839|GO:0006805|GO:0006750|GO:0001836|GO:0044281|GO:0042803|GO:0070062|GO:0005829	30537446	chr7	30537387	-	hs|7p14.3	NM_001199815	chr7:30537446-30537387	NM_001199815	Hs.530024
A_33_P3356846	3.27685	1.71231	3.27685	up	MTX3	metaxin 3	FALSE	Homo sapiens metaxin 3 (MTX3), transcript variant 2, mRNA [NM_001010891]	345778	GO:0006626|GO:0005741	79284459	chr5	79284400	-	hs|5q14.1	NM_001010891	chr5:79284459-79284400	NM_001010891	Hs.531418
A_33_P3242923	3.414	1.77146	3.414	up	LINC00640	long intergenic non-protein coding RNA 640	FALSE	Homo sapiens long intergenic non-protein coding RNA 640 (LINC00640), long non-coding RNA [NR_038358]	283553		51832245	chr14	51832186	+	hs|14q22.1	NR_038358	chr14:51832186-51832245	NR_038358	Hs.325752
A_23_P67980	3.2043	1.68001	3.2043	up	KLF7	Kruppel-like factor 7 (ubiquitous)	FALSE	Homo sapiens Kruppel-like factor 7 (ubiquitous) (KLF7), transcript variant 1, mRNA [NM_003709]	8609	GO:0048813|GO:0003700|GO:0006357|GO:0007411|GO:0003713|GO:0008270|GO:0005634|GO:0045893|GO:0003677|GO:0006351	207945627	chr2	207945568	-	hs|2q33.3	NM_003709	chr2:207945627-207945568	NM_003709	Hs.59908
A_23_P76078	11.2321	3.48956	11.2321	up	IL23A	interleukin 23, alpha subunit p19	FALSE	Homo sapiens interleukin 23, alpha subunit p19 (IL23A), mRNA [NM_016584]	51561	GO:0005515|GO:2000318|GO:0042346|GO:0048771|GO:0032733|GO:0032693|GO:0042523|GO:0032735|GO:0032819|GO:0042520|GO:2000330|GO:0032816|GO:0042104|GO:0051607|GO:0006954|GO:0042098|GO:0043382|GO:0045944|GO:0002827|GO:0042102|GO:0051135|GO:0045519|GO:0032729|GO:0010535|GO:0032740|GO:0032725|GO:0032760|GO:0042517|GO:0045672|GO:0042510|GO:0005125|GO:0050829|GO:0045087|GO:0002230|GO:0001916|GO:0034105|GO:…	56734142	chr12	56734083	+	hs|12q13.3	NM_016584	chr12:56734083-56734142	NM_016584	Hs.98309
A_21_P0014568	2.19565	1.13465	2.19565	up	LOC100507616	uncharacterized LOC100507616	FALSE	PREDICTED: Homo sapiens uncharacterized LOC100507616 (LOC100507616), transcript variant X1, ncRNA [XR_110328]	100507616		92877717	chr12	92877658	+	hs|12q22	XR_110328	chr12:92877658-92877717	XR_110328	Hs.339918
A_33_P3355296	2.56492	1.35891	2.56492	up	D2HGDH	D-2-hydroxyglutarate dehydrogenase	FALSE	D-2-hydroxyglutarate dehydrogenase [Source:HGNC Symbol;Acc:HGNC:28358] [ENST00000467427]	728294	GO:0008762|GO:0050660|GO:0044281|GO:0010043|GO:0051990|GO:0010042|GO:0005739|GO:0051592|GO:0005759|GO:0006103|GO:0032026|GO:0032025|GO:0044267|GO:0044237|GO:0055114	242688365	chr2	242688306	+	hs|2q37.3	XM_006712726	chr2:242688306-242688365	XM_006712726	Hs.516813
A_33_P3287939	2.70981	1.43819	2.70981	up	FAM221A	family with sequence similarity 221, member A	FALSE	Homo sapiens family with sequence similarity 221, member A (FAM221A), transcript variant 1, mRNA [NM_199136]	340277		23737917	chr7	23737858	+	hs|7p15.3	NM_199136	chr7:23737858-23737917	NM_199136	Hs.592178
A_33_P3421243	4.05398	2.01934	4.05398	up	AFP	alpha-fetoprotein	FALSE	Homo sapiens alpha-fetoprotein (AFP), mRNA [NM_001134]	174	GO:0005737|GO:0042448|GO:0006810|GO:0001542|GO:0060395|GO:0005615|GO:0046872	74321408	chr4	74321349	+	hs|4q13.3	NM_001134	chr4:74321349-74321408	NM_001134	Hs.518808
A_23_P147025	2.52339	1.33536	2.52339	up	RAB33A	RAB33A, member RAS oncogene family	FALSE	Homo sapiens RAB33A, member RAS oncogene family (RAB33A), mRNA [NM_004794]	9363	GO:0005515|GO:0005794|GO:0005886|GO:0019882|GO:0008152|GO:2000785|GO:0003924|GO:0032482|GO:0019003|GO:0005525|GO:0006886	129318817	chrX	129318758	+	hs|Xq26.1	NM_004794	chrX:129318758-129318817	NM_004794	Hs.654356
A_21_P0011877	2.19139	1.13184	2.19139	up	LOC102725407	uncharacterized LOC102725407	FALSE		102725407		223186241	chr2	223185545	+	hs|2q36.1	XR_425533	chr2:223185545-223186241	XR_425533	Hs.732732
A_24_P36890	2.88472	1.52843	2.88472	up	RAP1GAP	RAP1 GTPase activating protein	FALSE	Homo sapiens RAP1 GTPase activating protein (RAP1GAP), transcript variant 3, mRNA [NM_002885]	5909	GO:0005515|GO:0003924|GO:0032854|GO:0042803|GO:0005829|GO:0007165|GO:0046582|GO:0000139|GO:0016020|GO:0008152|GO:0017016|GO:0005096|GO:0032318	21923469	chr1	21923410	-	hs|1p36.12	NM_002885	chr1:21923469-21923410	NM_002885	Hs.148178
A_33_P6471335	3.7099	1.89138	3.7099	up	LOC100506844	uncharacterized LOC100506844	FALSE	Homo sapiens uncharacterized LOC100506844 (LOC100506844), long non-coding RNA [NR_038269]	100506844		58325331	chr12	58325272	-	hs|12q14.1		chr12:58325331-58325272	NR_038269	Hs.90286
A_22_P00014188	3.33229	1.73651	3.33229	up			FALSE				71891141	chr17	71891082	-	hs|17q25.1		chr17:71891141-71891082
A_33_P3235098	2.26589	1.18008	2.26589	up	NUTM2D	NUT family member 2D	FALSE	Homo sapiens NUT family member 2D (NUTM2D), non-coding RNA [NR_075100]	728130		89127677	chr10	89127618	+	hs|10q23.2	NR_075100	chr10:89127618-89127677	NR_075100	Hs.701044
A_32_P326819	2.49916	1.32144	2.49916	up	KRR1	KRR1, small subunit (SSU) processome component, homolog (yeast)	FALSE	Homo sapiens KRR1, small subunit (SSU) processome component, homolog (yeast) (KRR1), mRNA [NM_007043]	11103	GO:0005515|GO:0000462|GO:0005737|GO:0016020|GO:0032040|GO:0005730|GO:0005634|GO:0045171	75892085	chr12	75892026	-	hs|12q21.2	NM_007043	chr12:75892085-75892026	NM_007043	Hs.645517
A_23_P44942	2.02565	1.01838	2.02565	up	CCDC15	coiled-coil domain containing 15	FALSE	Homo sapiens coiled-coil domain containing 15 (CCDC15), mRNA [NM_025004]	80071	GO:0005813	124910584	chr11	124910525	+	hs|11q24.2	NM_025004	chr11:124910525-124910584	NM_025004	Hs.287555
A_33_P3275651	2.07087	1.05024	2.07087	up			FALSE				55052971	chr11	55052912	-	hs|11q11		chr11:055052971-055052912
A_23_P164814	2.92721	1.54952	2.92721	up	C19orf57	chromosome 19 open reading frame 57	FALSE	Homo sapiens chromosome 19 open reading frame 57 (C19orf57), mRNA [NM_024323]	79173	GO:0005515|GO:0003674|GO:0007275|GO:0005575	13993314	chr19	13993255	-	hs|19p13.13	NM_024323	chr19:13993314-13993255	NM_024323	Hs.143288
A_33_P3619171	2.54989	1.35043	2.54989	up	PMAIP1	phorbol-12-myristate-13-acetate-induced protein 1	FALSE	Homo sapiens phorbol-12-myristate-13-acetate-induced protein 1 (PMAIP1), mRNA [NM_021127]	5366	GO:0005515|GO:0043331|GO:0010165|GO:0048147|GO:0005741|GO:0005634|GO:0001836|GO:0010907|GO:0005829|GO:0005739|GO:0051607|GO:1900740|GO:0043525|GO:0090200|GO:0042149|GO:0032461|GO:0043029|GO:0009411|GO:0046902|GO:0043065|GO:0006919|GO:0072593|GO:0071456|GO:0006915|GO:2001244|GO:0097193|GO:0043280|GO:0042771|GO:0010917|GO:0072332|GO:0043517|GO:0010498	57570750	chr18	57570691	+	hs|18q21.32	NM_021127	chr18:57570691-57570750	NM_021127	Hs.96
A_22_P00014817	2.61367	1.38608	2.61367	up	lnc-SLC39A3-1	lnc-SLC39A3-1:1	FALSE	Homo sapiens mRNA full length insert cDNA clone EUROIMAGE 46506. [AL365407]			2728589	chr19	2728530	-	hs|19p13.3	AL365407	chr19:2728589-2728530		Hs.657871
A_24_P191312	4.11331	2.0403	4.11331	up	SLC1A4	solute carrier family 1 (glutamate/neutral amino acid transporter), member 4	FALSE	Homo sapiens solute carrier family 1 (glutamate/neutral amino acid transporter), member 4 (SLC1A4), transcript variant 1, mRNA [NM_003038]	6509	GO:0005882|GO:0006821|GO:0005886|GO:0006865|GO:0005254|GO:0034590|GO:0030425|GO:0015193|GO:0015195|GO:0015194|GO:0034589|GO:0015811|GO:0043025|GO:0006835|GO:0017153|GO:0070062|GO:0006811|GO:0042470|GO:0005813|GO:0009986|GO:0005815|GO:0035249|GO:0055085|GO:0015180|GO:0050890|GO:0015184|GO:0016020|GO:0005887|GO:0015826|GO:0006868|GO:0015825|GO:0035524|GO:0015824|GO:0015186|GO:0016021|GO:0015808	65250094	chr2	65250035	+	hs|2p14	NM_003038	chr2:65250035-65250094	NM_003038	Hs.654352
A_33_P3243028	3.13822	1.64994	3.13822	up	DSPP	dentin sialophosphoprotein	FALSE	Homo sapiens dentin sialophosphoprotein (DSPP), mRNA [NM_014208]	1834	GO:0005737|GO:0001501|GO:0071460|GO:0001503|GO:0030198|GO:0005518|GO:0005509|GO:0005578|GO:0007275|GO:0005576|GO:0031214|GO:0005201	88537481	chr4	88537422	+	hs|4q22.1	NM_014208	chr4:88537422-88537481	NM_014208	Hs.678914
A_21_P0010051	2.15564	1.10812	2.15564	up	lnc-PREX1-3	lnc-PREX1-3:1	FALSE	LNCipedia lincRNA (lnc-PREX1-3), lincRNA [lnc-PREX1-3:1]			47100479	chr20	47100420	-	hs|20q13.13		chr20:47100479-47100420
A_24_P380348	2.65883	1.41079	2.65883	up	SMAP1	small ArfGAP 1	FALSE	Homo sapiens small ArfGAP 1 (SMAP1), transcript variant 1, mRNA [NM_001044305]	60682	GO:0043547|GO:0008060|GO:0005737|GO:0005886|GO:0045648|GO:0032312|GO:0030276|GO:2000369|GO:0008270	71571056	chr6	71570997	+	hs|6q13	NM_001044305	chr6:71570997-71571056	NM_001044305	Hs.485717
A_23_P88873	3.5527	1.82891	3.5527	up	GAN	gigaxonin	FALSE	Homo sapiens gigaxonin (GAN), mRNA [NM_022041]	8139	GO:0005515|GO:0003674|GO:0005737|GO:0016567|GO:0031463|GO:0005856	81413459	chr16	81413400	+	hs|16q23.2	NM_022041	chr16:81413400-81413459	NM_022041	Hs.112569
A_33_P3601163	3.8951	1.96166	3.8951	up	ILF3-AS1	ILF3 antisense RNA 1 (head to head)	FALSE	Homo sapiens ILF3 antisense RNA 1 (head to head) (ILF3-AS1), long non-coding RNA [NR_024333]	147727		10762602	chr19	10762543	-	hs|19p13.2	NR_024333	chr19:10762602-10762543	NR_024333	Hs.631616
A_22_P00007714	2.40189	1.26417	2.40189	up	lnc-HLA-DMA-1	lnc-HLA-DMA-1:1	FALSE	LNCipedia lincRNA (lnc-HLA-DMA-1), lincRNA [lnc-HLA-DMA-1:1]			32940035	chr6	32939976	-	hs|6p21.32		chr6:32940035-32939976
A_21_P0011370	2.32903	1.21973	2.32903	up	GOLGA8A	golgin A8 family, member A	FALSE	Homo sapiens golgin A8 family, member A (GOLGA8A), transcript variant 2, non-coding RNA [NR_027409]	23015	GO:0032580	34692943	chr15	34691376	-	hs|15q14	NR_027409	chr15:34692943-34691376	NR_027409	Hs.182982
A_33_P6811423	2.25987	1.17624	2.25987	up	LOC100506844	uncharacterized LOC100506844	FALSE	Homo sapiens uncharacterized LOC100506844 (LOC100506844), long non-coding RNA [NR_038269]	100506844		58325342	chr12	58325283	-	hs|12q14.1		chr12:58325342-58325283	NR_038269	Hs.90286
A_23_P429184	2.75362	1.46133	2.75362	up	GNPNAT1	glucosamine-phosphate N-acetyltransferase 1	FALSE	Homo sapiens glucosamine-phosphate N-acetyltransferase 1 (GNPNAT1), mRNA [NM_198066]	64841	GO:0005793|GO:0005770|GO:0006041|GO:0006044|GO:0006048|GO:0005829|GO:0001889|GO:0000139|GO:0004343|GO:0048029|GO:0006488|GO:0044267|GO:0010008|GO:0018279|GO:0043687	53242094	chr14	53242035	-	hs|14q22.1	NM_198066	chr14:53242094-53242035	NM_198066	Hs.478025
A_22_P00016053	3.15593	1.65806	3.15593	up	LINC01540	long intergenic non-protein coding RNA 1540	FALSE	Homo sapiens long intergenic non-protein coding RNA 1540 (LINC01540), transcript variant 2, long non-coding RNA [NR_110428]	100505592		3467201	chr18	3467142	+	hs|18p11.31	NR_110428	chr18:3467142-3467201	NR_110428	Hs.635114
A_33_P3267118	3.29293	1.71937	3.29293	up	EIF4G3	eukaryotic translation initiation factor 4 gamma, 3	FALSE	eukaryotic translation initiation factor 4 gamma, 3 [Source:HGNC Symbol;Acc:HGNC:3298] [ENST00000374933]	8672	GO:0000339|GO:0016281|GO:0019221|GO:0006446|GO:0016032|GO:0003743|GO:0008135|GO:0006413|GO:0005829	21219913	chr1	21219854	-	hs|1p36.12		chr1:21219913-21219854
A_22_P00014845	2.82992	1.50076	2.82992	up	lnc-SLC4A10-2	lnc-SLC4A10-2:1	FALSE	S79876 dipeptidyl peptidase IV {Homo sapiens} (exp=-1; wgp=0; cg=0), partial (94%) [THC2638507]			162929828	chr2	162929769	+	hs|2q24.2		chr2:162929769-162929828
A_23_P137578	2.13644	1.09521	2.13644	up	FBXO28	F-box protein 28	FALSE	Homo sapiens F-box protein 28 (FBXO28), transcript variant 1, mRNA [NM_015176]	23219		224346775	chr1	224346716	+	hs|1q42.11	NM_015176	chr1:224346716-224346775	NM_015176	Hs.64691
A_21_P0000530	2.36607	1.24249	2.36607	up	LRRC75A-AS1	LRRC75A antisense RNA 1	FALSE	Homo sapiens LRRC75A antisense RNA 1 (LRRC75A-AS1), transcript variant 27, long non-coding RNA [NR_045024]	125144	GO:0005739	16344529	chr17	16344470	+	hs|17p11.2	NR_045024	chr17:16344470-16344529	NR_045024	Hs.368934
A_21_P0013717	2.18576	1.12814	2.18576	up			FALSE	microtubule-associated protein 1 light chain 3 beta pseudogene 1 [Source:HGNC Symbol;Acc:HGNC:49783] [ENST00000438342]			19461217	chr9	19461158	-	hs|9p22.1	XM_001716795	chr9:19461217-19461158	XM_001716795
A_22_P00014533	3.83333	1.9386	3.83333	up	LINC00313	long intergenic non-protein coding RNA 313	FALSE	Homo sapiens long intergenic non-protein coding RNA 313 (LINC00313), long non-coding RNA [NR_026863]	114038		44882070	chr21	44882011	-	hs|21q22.3	NR_026863	chr21:44882070-44882011	NR_026863	Hs.592161
A_21_P0000485	3.07002	1.61825	3.07002	up	SNORD77	small nucleolar RNA, C/D box 77	FALSE	Homo sapiens small nucleolar RNA, C/D box 77 (SNORD77), small nucleolar RNA [NR_003943]	692197		173835508	chr1	173835449	-	hs|1q25.1	NR_003943	chr1:173835508-173835449	NR_003943
A_33_P3269723	3.73989	1.903	3.73989	up	ZSWIM7	zinc finger, SWIM-type containing 7	FALSE	Homo sapiens zinc finger, SWIM-type containing 7 (ZSWIM7), transcript variant 1, mRNA [NM_001042697]	125150	GO:0005515|GO:0000724|GO:0050821|GO:0008270|GO:0005634|GO:0097196	15879964	chr17	15879905	-	hs|17p12	NM_001042697	chr17:15879964-15879905	NM_001042697	Hs.593985
A_24_P216765	2.06023	1.04281	2.06023	up	TOMM20	translocase of outer mitochondrial membrane 20 homolog (yeast)	FALSE	Homo sapiens translocase of outer mitochondrial membrane 20 homolog (yeast) (TOMM20), mRNA [NM_014765]	9804	GO:0005739|GO:0005515|GO:0015450|GO:0006626|GO:0005742|GO:0044233|GO:0051082|GO:0016021|GO:0071806|GO:0044267	235277117	chr1	235275399	-	hs|1q42.3	NM_014765	chr1:235277117-235275399	NM_014765	Hs.533192
A_23_P65532	4.2305	2.08083	4.2305	up	PELI2	pellino E3 ubiquitin protein ligase family member 2	FALSE	Homo sapiens pellino E3 ubiquitin protein ligase family member 2 (PELI2), mRNA [NM_021255]	57161	GO:0005515|GO:0038124|GO:0016567|GO:0034142|GO:0038123|GO:0016874|GO:0034134|GO:0002224|GO:0005829|GO:0008063|GO:0045087|GO:0002755|GO:0001934|GO:0034166|GO:0043410|GO:0043123|GO:0034146|GO:0034162	56767525	chr14	56767466	+	hs|14q22.3	NM_021255	chr14:56767466-56767525	NM_021255	Hs.657926
A_22_P00021984	4.70913	2.23546	4.70913	up			FALSE	AGENCOURT_14534118 NIH_MGC_191 Homo sapiens cDNA clone IMAGE:30414489 5', mRNA sequence [CD641523]			31061064	chr16	31061005	+	hs|16p11.2	CD641523	chr16:31061005-31061064		Hs.513518
A_23_P334864	2.47455	1.30717	2.47455	up	FAM126B	family with sequence similarity 126, member B	FALSE	Homo sapiens family with sequence similarity 126, member B (FAM126B), mRNA [NM_173822]	285172	GO:0005622	201844541	chr2	201844482	-	hs|2q33.1	NM_173822	chr2:201844541-201844482	NM_173822	Hs.24701
A_24_P327181	3.02876	1.59873	3.02876	up	WNK4	WNK lysine deficient protein kinase 4	FALSE	Homo sapiens WNK lysine deficient protein kinase 4 (WNK4), mRNA [NM_032387]	65266	GO:0005515|GO:0006821|GO:0090188|GO:0050801|GO:0070294|GO:0005524|GO:0019869|GO:0035556|GO:0005737|GO:0008104|GO:0004674|GO:0050794|GO:0072156|GO:0006468|GO:0005923|GO:0006811	40947993	chr17	40947934	+	hs|17q21.31	NM_032387	chr17:40947934-40947993	NM_032387	Hs.105448
A_23_P67312	2.08164	1.05772	2.08164	up	ZNF136	zinc finger protein 136	FALSE	Homo sapiens zinc finger protein 136 (ZNF136), mRNA [NM_003437]	7695	GO:0005515|GO:0006366|GO:0003714|GO:0005634|GO:0000122|GO:0003677|GO:0046872	12299274	chr19	12299216	+	hs|19p13.2	NM_003437	chr19:12299216-12299274	NM_003437	Hs.479874
A_23_P100420	2.27055	1.18304	2.27055	up	ZCCHC14	zinc finger, CCHC domain containing 14	FALSE	Homo sapiens zinc finger, CCHC domain containing 14 (ZCCHC14), mRNA [NM_015144]	23174	GO:0008270|GO:0035091|GO:0003676	87440191	chr16	87440132	-	hs|16q24.2	NM_015144	chr16:87440191-87440132	NM_015144	Hs.156231
A_23_P44505	2.97608	1.57341	2.97608	up	KLF11	Kruppel-like factor 11	FALSE	Homo sapiens Kruppel-like factor 11 (KLF11), transcript variant 1, mRNA [NM_003597]	8462	GO:0043065|GO:0008285|GO:0003700|GO:0000083|GO:0044212|GO:0006366|GO:0000981|GO:0006915|GO:0005634|GO:0000122|GO:0046872	10194705	chr2	10194646	+	hs|2p25.1	NM_003597	chr2:10194646-10194705	NM_003597	Hs.12229
A_33_P3414944	2.86061	1.51632	2.86061	up	lnc-GABARAPL3-4	lnc-GABARAPL3-4:1	FALSE	LNCipedia lincRNA (lnc-GABARAPL3-4), lincRNA [lnc-GABARAPL3-4:1]			91147516	chr15	91147457	-	hs|15q26.1		chr15:91147516-91147457
A_33_P3277674	4.77946	2.25685	4.77946	up	FBXL22	F-box and leucine-rich repeat protein 22	FALSE	Homo sapiens F-box and leucine-rich repeat protein 22 (FBXL22), mRNA [NM_203373]	283807	GO:0030018|GO:0016567	63894499	chr15	63894440	+	hs|15q22.31	NM_203373	chr15:63894440-63894499	NM_203373	Hs.656997
A_23_P328740	3.38796	1.76042	3.38796	up	NEURL3	neuralized E3 ubiquitin protein ligase 3	FALSE	Homo sapiens neuralized E3 ubiquitin protein ligase 3 (NEURL3), transcript variant 2, mRNA [NM_001285486]	93082	GO:0004842|GO:0016567|GO:0016874|GO:0008270	97163478	chr2	97163419	-	hs|2q11.2	NM_001285486	chr2:97163478-97163419	NM_001285486	Hs.149219
A_23_P368259	2.10518	1.07394	2.10518	up	EID2B	EP300 interacting inhibitor of differentiation 2B	FALSE	EP300 interacting inhibitor of differentiation 2B [Source:HGNC Symbol;Acc:HGNC:26796] [ENST00000326282]	126272	GO:0006355|GO:0007517|GO:0005634|GO:0030154|GO:0006351	40022341	chr19	40022282	-	hs|19q13.2	BC009725	chr19:40022341-40022282		Hs.135181
A_33_P3237734	3.9998	1.99993	3.9998	up	DCLK2	doublecortin-like kinase 2	FALSE	Homo sapiens doublecortin-like kinase 2 (DCLK2), transcript variant 2, mRNA [NM_001040261]	166614	GO:0035556|GO:0005737|GO:0004674|GO:0006468|GO:0005856|GO:0005524	151170823	chr4	151170764	+	hs|4q31.3	NM_001040261	chr4:151170764-151170823	NM_001040261	Hs.591683
A_33_P3578325	2.90209	1.53709	2.90209	up	SNORD15A	small nucleolar RNA, C/D box 15A	FALSE	Homo sapiens small nucleolar RNA, C/D box 15A (SNORD15A), small nucleolar RNA [NR_000005]	6079		75111511	chr11	75111452	+	hs|11q13.4	NR_000005	chr11:75111452-75111511	NR_000005	Hs.689081
A_24_P20630	2.42984	1.28086	2.42984	up	LEF1	lymphoid enhancer-binding factor 1	FALSE	Homo sapiens lymphoid enhancer-binding factor 1 (LEF1), transcript variant 1, mRNA [NM_016269]	51176	GO:0005515|GO:0003700|GO:0008013|GO:0006366|GO:0030307|GO:0032714|GO:0003705|GO:0001756|GO:0001755|GO:0032713|GO:0030879|GO:0021861|GO:0032993|GO:0016202|GO:0016055|GO:0043027|GO:0021542|GO:0022407|GO:0022408|GO:0000977|GO:0022409|GO:0030335|GO:0033153|GO:0008301|GO:0021879|GO:0030331|GO:0000122|GO:0030509|GO:0000978|GO:0021873|GO:0035326|GO:0001649|GO:0043392|GO:0005654|GO:0008134|GO:0008284|GO:…	108968805	chr4	108968746	-	hs|4q25	NM_016269	chr4:108968805-108968746	NM_016269	Hs.743478
A_24_P50908	2.8426	1.50721	2.8426	up	TRIM11	tripartite motif containing 11	FALSE	tripartite motif containing 11 [Source:HGNC Symbol;Acc:HGNC:16281] [ENST00000366699]	81559	GO:0005515|GO:0004842|GO:0016567|GO:0016874|GO:0019904|GO:0032897|GO:0005634|GO:0046598|GO:0051607|GO:0005737|GO:0050768|GO:0046597|GO:0045087|GO:0008270|GO:0045892|GO:0008134	228583602	chr1	228583543	-	hs|1q42.13	AK074623	chr1:228583602-228583543		Hs.599464
A_23_P312246	2.05411	1.03851	2.05411	up	CCDC82	coiled-coil domain containing 82	FALSE	Homo sapiens coiled-coil domain containing 82 (CCDC82), mRNA [NM_024725]	79780		96086559	chr11	96086500	-	hs|11q21	NM_024725	chr11:96086559-96086500	NM_024725	Hs.525088
A_24_P151727	2.37352	1.24703	2.37352	up	NONO	non-POU domain containing, octamer-binding	FALSE	Homo sapiens non-POU domain containing, octamer-binding (NONO), transcript variant 2, mRNA [NM_007363]	4841	GO:0005515|GO:0006397|GO:0008380|GO:0005730|GO:0001047|GO:0005634|GO:0006310|GO:0016363|GO:0006351|GO:0042802|GO:0042382|GO:0006281|GO:0016607|GO:0000166|GO:0016020|GO:0042752|GO:0007623|GO:0005654|GO:0045892	70520667	chrX	70520608	+	hs|Xq13.1	NM_007363	chrX:70520608-70520667	NM_007363	Hs.533282
A_33_P3369731	3.63227	1.86087	3.63227	up			FALSE				176036472	chr5	176036413	+	hs|5q35.2		chr5:176036413-176036472
A_23_P256641	2.1752	1.12115	2.1752	up	KCNE5	potassium channel, voltage gated subfamily E regulatory beta subunit 5	FALSE	Homo sapiens potassium channel, voltage gated subfamily E regulatory beta subunit 5 (KCNE5), mRNA [NM_012282]	23630	GO:0008016|GO:0060306|GO:0015459|GO:2001257|GO:0060307|GO:0086091|GO:0060048|GO:0044325|GO:0071435|GO:0086008|GO:0060372|GO:0005249|GO:0008076|GO:0086013|GO:0086014|GO:0071805|GO:0086005	108867052	chrX	108866993	-	hs|Xq23	NM_012282	chrX:108867052-108866993	NM_012282	Hs.522753
A_23_P40847	2.01124	1.00809	2.01124	up	CHST2	carbohydrate (N-acetylglucosamine-6-O) sulfotransferase 2	FALSE	Homo sapiens carbohydrate (N-acetylglucosamine-6-O) sulfotransferase 2 (CHST2), mRNA [NM_004267]	9435	GO:0005802|GO:0006790|GO:0005975|GO:0031228|GO:0006044|GO:0007275|GO:0044281|GO:0042339|GO:0006954|GO:0000139|GO:0018146|GO:0008146|GO:0009405|GO:0001517|GO:0016021|GO:0030203	142841642	chr3	142841583	+	hs|3q24	NM_004267	chr3:142841583-142841642	NM_004267	Hs.8786
A_23_P154457	2.64797	1.40488	2.64797	up	NOL10	nucleolar protein 10	FALSE	Homo sapiens nucleolar protein 10 (NOL10), transcript variant 1, mRNA [NM_024894]	79954	GO:0005730	10711198	chr2	10711139	-	hs|2p25.1	NM_024894	chr2:10711198-10711139	NM_024894	Hs.222494
A_21_P0014354	2.01325	1.00953	2.01325	up	LOC101928045	uncharacterized LOC101928045	FALSE	PREDICTED: Homo sapiens uncharacterized LOC101928045 (LOC101928045), ncRNA [XR_243745]	101928045		65671352	chr17	65671293	-	hs|17q24.2	XR_243745	chr17:65671352-65671293	XR_243745	Hs.231295
A_33_P3243153	2.63232	1.39633	2.63232	up	GFPT1	glutamine--fructose-6-phosphate transaminase 1	FALSE	Homo sapiens glutamine--fructose-6-phosphate transaminase 1 (GFPT1), transcript variant 1, mRNA [NM_001244710]	2673	GO:0004360|GO:0032869|GO:0006042|GO:0006048|GO:0045719|GO:0032922|GO:0030968|GO:0005829|GO:0016051|GO:0006112|GO:0051289|GO:0009744|GO:0030246|GO:0006488|GO:0006987|GO:0044267|GO:0006002|GO:0016597|GO:0070062|GO:0043687|GO:0006541|GO:0018279	69552569	chr2	69552510	-	hs|2p13.3	NM_001244710	chr2:69552569-69552510	NM_001244710	Hs.580300
A_21_P0007070	3.30762	1.7258	3.30762	up	lnc-RPP30-2	lnc-RPP30-2:1	FALSE	LNCipedia lincRNA (lnc-RPP30-2), lincRNA [lnc-RPP30-2:1]			92750040	chr10	92749981	+	hs|10q23.31		chr10:92749981-92750040
A_21_P0007354	3.0511	1.60933	3.0511	up	LOC101927204	uncharacterized LOC101927204	FALSE	Homo sapiens uncharacterized LOC101927204 (LOC101927204), long non-coding RNA [NR_110184]	101927204		58902141	chr11	58902082	-	hs|11q12.1	NR_110184	chr11:58902141-58902082	NR_110184	Hs.659259
A_21_P0005552	2.90661	1.53934	2.90661	up	lnc-EVX1-5	lnc-EVX1-5:3	FALSE	LNCipedia lincRNA (lnc-EVX1-5), lincRNA [lnc-EVX1-5:3]			27226460	chr7	27226401	+	hs|7p15.2		chr7:27226401-27226460
A_24_P250922	2.48563	1.31361	2.48563	up	PTGS2	prostaglandin-endoperoxide synthase 2 (prostaglandin G/H synthase and cyclooxygenase)	FALSE	Homo sapiens prostaglandin-endoperoxide synthase 2 (prostaglandin G/H synthase and cyclooxygenase) (PTGS2), mRNA [NM_000963]	5743	GO:0019369|GO:0006693|GO:0035633|GO:0019674|GO:0010042|GO:0042803|GO:0071636|GO:0031622|GO:0034644|GO:0004601|GO:0001516|GO:0032496|GO:0051926|GO:0007613|GO:0007612|GO:0006979|GO:0032355|GO:0042633|GO:0007566|GO:0051968|GO:0031394|GO:0051384|GO:0045786|GO:0071318|GO:0043234|GO:0070542|GO:0050873|GO:0032227|GO:0005789|GO:0019899|GO:0055114|GO:0020037|GO:0042346|GO:0043005|GO:0008285|GO:0006767|GO:…	186641528	chr1	186641469	-	hs|1q31.1	NM_000963	chr1:186641528-186641469	NM_000963	Hs.196384
A_19_P00807468	4.3032	2.10541	4.3032	up	lnc-HIST1H1A-1	lnc-HIST1H1A-1:2	FALSE	LNCipedia lincRNA (lnc-HIST1H1A-1), lincRNA [lnc-HIST1H1A-1:2]			25998902	chr6	25998843	-	hs|6p22.2		chr6:25998902-25998843
A_22_P00013911	3.85082	1.94517	3.85082	up	lnc-RPS27A-1	lnc-RPS27A-1:1	FALSE	LNCipedia lincRNA (lnc-RPS27A-1), lincRNA [lnc-RPS27A-1:1]			55536061	chr2	55536002	+	hs|2p16.1		chr2:55536002-55536061
A_23_P55388	2.40491	1.26598	2.40491	up	KLHL11	kelch-like family member 11	FALSE	Homo sapiens kelch-like family member 11 (KLHL11), mRNA [NM_018143]	55175		40009999	chr17	40009940	-	hs|17q21.2	NM_018143	chr17:40009999-40009940	NM_018143	Hs.592134
A_23_P51690	2.09979	1.07025	2.09979	up	RHBG	Rh family, B glycoprotein (gene/pseudogene)	FALSE	Homo sapiens Rh family, B glycoprotein (gene/pseudogene) (RHBG), transcript variant 1, mRNA [NM_020407]	57127	GO:0016323|GO:0005886|GO:0015696|GO:0005887|GO:0072488|GO:0030506|GO:0070634|GO:0008519|GO:0014731|GO:0055085|GO:0046658|GO:0030659	156354954	chr1	156354895	+	hs|1q22	NM_020407	chr1:156354895-156354954	NM_020407	Hs.131835
A_23_P65768	2.58186	1.36841	2.58186	up	RSL24D1	ribosomal L24 domain containing 1	FALSE	Homo sapiens ribosomal L24 domain containing 1 (RSL24D1), mRNA [NM_016304]	51187	GO:0042254|GO:0005730|GO:0005634	55474228	chr15	55474169	-	hs|15q21.3	NM_016304	chr15:55474228-55474169	NM_016304	Hs.274772
A_33_P3385656	3.34434	1.74172	3.34434	up	FNDC9	fibronectin type III domain containing 9	FALSE	Homo sapiens fibronectin type III domain containing 9 (FNDC9), mRNA [NM_001001343]	408263	GO:0016021	156768667	chr5	156768608	-	hs|5q33.3	NM_001001343	chr5:156768667-156768608	NM_001001343	Hs.437066
A_23_P147826	2.27123	1.18347	2.27123	up	RAP2C	RAP2C, member of RAS oncogene family	FALSE	Homo sapiens RAP2C, member of RAS oncogene family (RAP2C), transcript variant 2, mRNA [NM_021183]	57826	GO:0030336|GO:0005886|GO:0032486|GO:0061097|GO:0030033|GO:0003713|GO:0044291|GO:0005525|GO:0005829|GO:0006184|GO:0005737|GO:0005923|GO:0019003|GO:0055038|GO:0070062|GO:0031954	131348187	chrX	131339582	-	hs|Xq26.2	NM_021183	chrX:131348187-131339582	NM_021183	Hs.119889
A_24_P371053	2.03558	1.02544	2.03558	up	ORMDL1	ORMDL sphingolipid biosynthesis regulator 1	FALSE	Homo sapiens ORMDL sphingolipid biosynthesis regulator 1 (ORMDL1), transcript variant 1, mRNA [NM_016467]	94101	GO:0006672|GO:0005789|GO:0016021|GO:0090155	190635255	chr2	190635196	-	hs|2q32.2	NM_016467	chr2:190635255-190635196	NM_016467	Hs.700632
A_23_P500364	2.57601	1.36514	2.57601	up	BCL7B	B-cell CLL/lymphoma 7B	FALSE	Homo sapiens B-cell CLL/lymphoma 7B (BCL7B), transcript variant 4, mRNA [NM_001301061]	9275	GO:0008150|GO:0003779|GO:0005575	72950825	chr7	72950766	-	hs|7q11.23	NM_001301061	chr7:72950825-72950766	NM_001301061	Hs.647051
A_23_P374322	5.20488	2.37987	5.20488	up	LACC1	laccase (multicopper oxidoreductase) domain containing 1	FALSE	Homo sapiens laccase (multicopper oxidoreductase) domain containing 1 (LACC1), transcript variant 2, mRNA [NM_153218]	144811		44464390	chr13	44464331	+	hs|13q14.11	NM_153218	chr13:44464331-44464390	NM_153218	Hs.210586
A_24_P154037	2.67043	1.41707	2.67043	up	IRS2	insulin receptor substrate 2	FALSE	Homo sapiens insulin receptor substrate 2 (IRS2), mRNA [NM_003749]	8660	GO:0005515|GO:0008286|GO:0008284|GO:0005886|GO:0008283|GO:0030890|GO:0005158|GO:0030879|GO:0060397|GO:0005829|GO:0010907|GO:0071889|GO:0007173|GO:0046326|GO:0002903|GO:0006006|GO:0032024|GO:0004871|GO:0071333|GO:0033673|GO:0048011|GO:0032869|GO:0030335|GO:0045725|GO:0019901|GO:0048015|GO:0019903|GO:0019904|GO:0055088|GO:0010748|GO:0002053|GO:0009749|GO:0019216|GO:0007165|GO:0007420|GO:0008543|GO:…	110406704	chr13	110406645	-	hs|13q34	NM_003749	chr13:110406704-110406645	NM_003749	Hs.442344
A_23_P363399	2.54594	1.3482	2.54594	up	SLC38A1	solute carrier family 38, member 1	FALSE	Homo sapiens solute carrier family 38, member 1 (SLC38A1), transcript variant 1, mRNA [NM_030674]	81539	GO:0005886|GO:0005283|GO:0006865|GO:0007268|GO:0003333|GO:0055085|GO:0015804|GO:0005887|GO:0001504|GO:0015175|GO:0016021|GO:0006814|GO:0070062|GO:0006811	46582066	chr12	46582007	-	hs|12q13.11	NM_030674	chr12:46582066-46582007	NM_030674	Hs.533770
A_33_P3216267	2.2012	1.13829	2.2012	up			FALSE	capicua transcriptional repressor pseudogene 4 [Source:HGNC Symbol;Acc:HGNC:37753] [ENST00000447359]			70140	chrUn_gl000227	70081	+			chrUn_gl000227:70081-70140
A_23_P347632	2.70064	1.4333	2.70064	up	MTSS1	metastasis suppressor 1	FALSE	Homo sapiens metastasis suppressor 1 (MTSS1), transcript variant 2, mRNA [NM_014751]	9788	GO:0072160|GO:0007009|GO:0005515|GO:0030036|GO:0030035|GO:0034334|GO:0050680|GO:0006928|GO:0030139|GO:0030282|GO:0015629|GO:0042802|GO:0061333|GO:0005737|GO:0051015|GO:0010960|GO:0005912|GO:0032233|GO:2001013|GO:0030041|GO:0007155|GO:0072102|GO:0005102|GO:0001726|GO:0001701|GO:0071498|GO:0003785|GO:0007169	125563314	chr8	125563255	-	hs|8q24.13	NM_014751	chr8:125563314-125563255	NM_014751	Hs.336994
A_33_P3291619	4.43753	2.14976	4.43753	up	LOC399715	uncharacterized LOC399715	FALSE	Homo sapiens uncharacterized LOC399715 (LOC399715), long non-coding RNA [NR_040079]	399715		6377906	chr10	6377847	+	hs|10p15.1	NR_040079	chr10:6377847-6377906	NR_040079	Hs.58963
A_23_P134176	2.38665	1.25498	2.38665	up	SOD2	superoxide dismutase 2, mitochondrial	FALSE	Homo sapiens superoxide dismutase 2, mitochondrial (SOD2), transcript variant 2, mRNA [NM_001024465]	6648	GO:0042645|GO:0042542|GO:0045599|GO:0009409|GO:0006801|GO:0006749|GO:0033591|GO:0034021|GO:0009791|GO:0048678|GO:0010043|GO:0010042|GO:0042802|GO:0007507|GO:0043524|GO:0005759|GO:0019430|GO:0051602|GO:0032496|GO:0010332|GO:0001315|GO:0070062|GO:0004784|GO:0071000|GO:0001889|GO:0003032|GO:0055093|GO:0000303|GO:0000302|GO:0032364|GO:0046686|GO:0008285|GO:0048773|GO:0048147|GO:0005743|GO:0001836|GO:…	160103649	chr6	160103590	-	hs|6q25.3	NM_001024465	chr6:160103649-160103590	NM_001024465	Hs.487046
A_23_P94141	2.47679	1.30847	2.47679	up	RAD54B	RAD54 homolog B (S. cerevisiae)	FALSE	Homo sapiens RAD54 homolog B (S. cerevisiae) (RAD54B), transcript variant 2, mRNA [NM_001205262]	25788	GO:0003724|GO:0000724|GO:0015616|GO:0005634|GO:0032508|GO:0006312|GO:0005524|GO:0003677|GO:0003678|GO:0007131	95444506	chr8	95444447	-	hs|8q22.1	NM_001205262	chr8:95444506-95444447	NM_001205262	Hs.744229
A_32_P230828	2.79137	1.48097	2.79137	up	GAS5	growth arrest-specific 5 (non-protein coding)	FALSE	Homo sapiens growth arrest-specific 5 (non-protein coding) (GAS5), long non-coding RNA [NR_002578]	60674		173833037	chr1	173833020	-	hs|1q25.1	NR_002578	chr1:173833037-173833020	NR_002578	Hs.531856
A_23_P149892	2.17113	1.11844	2.17113	up	CSGALNACT2	chondroitin sulfate N-acetylgalactosaminyltransferase 2	FALSE	Homo sapiens chondroitin sulfate N-acetylgalactosaminyltransferase 2 (CSGALNACT2), mRNA [NM_018590]	55454	GO:0050652|GO:0050653|GO:0050650|GO:0050651|GO:0005975|GO:0044281|GO:0046872|GO:0008376|GO:0030166|GO:0030173|GO:0030206|GO:0000139|GO:0016020|GO:0032580|GO:0009405|GO:0030204|GO:0030203|GO:0047237	43679885	chr10	43679826	+	hs|10q11.21	NM_018590	chr10:43679826-43679885	NM_018590	Hs.657569
A_24_P80532	2.2018	1.13869	2.2018	up	CCNG2	cyclin G2	FALSE	Homo sapiens cyclin G2 (CCNG2), mRNA [NM_004354]	901	GO:0007067|GO:0005737|GO:0051726|GO:0000075|GO:0051301	78082859	chr4	78082710	+	hs|4q21.1	NM_004354	chr4:78082710-78082859	NM_004354	Hs.740456
A_23_P88184	2.29482	1.19838	2.29482	up	BTBD7	BTB (POZ) domain containing 7	FALSE	Homo sapiens BTB (POZ) domain containing 7 (BTBD7), transcript variant 2, mRNA [NM_018167]	55727	GO:0060693|GO:0007275|GO:0005634	93754458	chr14	93754399	-	hs|14q32.12	NM_018167	chr14:93754458-93754399	NM_018167	Hs.525549
A_24_P258051	2.03036	1.02174	2.03036	up	MASTL	microtubule associated serine/threonine kinase-like	FALSE	Homo sapiens microtubule associated serine/threonine kinase-like (MASTL), transcript variant 2, mRNA [NM_032844]	84930	GO:0005813|GO:0005634|GO:0005524|GO:0032154|GO:0034048|GO:0006974|GO:0005737|GO:0007067|GO:0004674|GO:0016301|GO:0000086|GO:0051726|GO:0005654|GO:0006468|GO:0000278|GO:0051721|GO:0051301	27460003	chr10	27459944	+	hs|10p12.1	NM_032844	chr10:27459944-27460003	NM_032844	Hs.276905
A_21_P0014894	3.00679	1.58823	3.00679	up			FALSE
A_33_P3401267	2.18732	1.12917	2.18732	up	FEZ2	fasciculation and elongation protein zeta 2 (zygin II)	FALSE	Homo sapiens fasciculation and elongation protein zeta 2 (zygin II) (FEZ2), transcript variant 2, mRNA [NM_001042548]	9637	GO:0005515|GO:0007165|GO:0007411|GO:0007399	36787990	chr2	36787931	-	hs|2p22.2	NM_001042548	chr2:36787990-36787931	NM_001042548	Hs.258563
A_21_P0000252	2.15883	1.11025	2.15883	up	SNORD68	small nucleolar RNA, C/D box 68	FALSE	Homo sapiens small nucleolar RNA, C/D box 68 (SNORD68), small nucleolar RNA [NR_002450]	606500		89627909	chr16	89627850	+	hs|16q24.3	NR_002450	chr16:89627850-89627909	NR_002450
A_33_P3289406	2.65095	1.40651	2.65095	up	LOC91450	uncharacterized LOC91450	FALSE	Homo sapiens uncharacterized LOC91450 (LOC91450), long non-coding RNA [NR_026998]	91450		78285654	chr15	78285595	-	hs|15q24.3	NR_026998	chr15:78285654-78285595	NR_026998	Hs.406766
A_24_P335620	2.70263	1.43436	2.70263	up	SLC7A5	solute carrier family 7 (amino acid transporter light chain, L system), member 5	FALSE	Homo sapiens solute carrier family 7 (amino acid transporter light chain, L system), member 5 (SLC7A5), mRNA [NM_003486]	8140	GO:0006520|GO:0005886|GO:0005730|GO:0006865|GO:0005634|GO:0050900|GO:0055085|GO:0030154|GO:0043231|GO:0005829|GO:0007399|GO:0015804|GO:0016324|GO:0005737|GO:0016020|GO:0015171|GO:0007596|GO:0042605|GO:0006810|GO:0015175|GO:0016021|GO:0015179|GO:0070062|GO:0006811	87863966	chr16	87863907	-	hs|16q24.2	NM_003486	chr16:87863966-87863907	NM_003486	Hs.513797
A_23_P388900	2.52203	1.33459	2.52203	up	SLC22A15	solute carrier family 22, member 15	FALSE	Homo sapiens solute carrier family 22, member 15 (SLC22A15), mRNA [NM_018420]	55356	GO:0022857|GO:0016021|GO:0055085|GO:0006811	116611870	chr1	116611811	+	hs|1p13.1	NM_018420	chr1:116611811-116611870	NM_018420	Hs.125482
A_23_P85952	2.01939	1.01392	2.01939	up	DENND2D	DENN/MADD domain containing 2D	FALSE	Homo sapiens DENN/MADD domain containing 2D (DENND2D), transcript variant 1, mRNA [NM_024901]	79961	GO:0017112|GO:0005737|GO:0032851	111730006	chr1	111729947	-	hs|1p13.3	NM_024901	chr1:111730006-111729947	NM_024901	Hs.557850
A_22_P00017051	3.30164	1.72318	3.30164	up	lnc-TUBA1C-1	lnc-TUBA1C-1:5	FALSE	LNCipedia lincRNA (lnc-TUBA1C-1), lincRNA [lnc-TUBA1C-1:5]			49541540	chr12	49541481	+	hs|12q13.12		chr12:49541481-49541540
A_23_P372988	3.01707	1.59315	3.01707	up	PRR22	proline rich 22	FALSE	Homo sapiens proline rich 22 (PRR22), mRNA [NM_001134316]	163154		5783222	chr19	5783163	-	hs|19p13.3	NM_001134316	chr19:5783222-5783163	NM_001134316	Hs.631838
A_23_P109235	2.89339	1.53276	2.89339	up	RALY	RALY heterogeneous nuclear ribonucleoprotein	FALSE	Homo sapiens RALY heterogeneous nuclear ribonucleoprotein (RALY), transcript variant 1, mRNA [NM_016732]	22913	GO:0005515|GO:0000166|GO:0000398|GO:0003723|GO:0005634|GO:0071013	32664561	chr20	32663841	+	hs|20q11.22	NM_016732	chr20:32663841-32664561	NM_016732	Hs.136947
A_33_P3242014	2.70056	1.43326	2.70056	up	PHC1	polyhomeotic homolog 1 (Drosophila)	FALSE	Homo sapiens polyhomeotic homolog 1 (Drosophila) (PHC1), mRNA [NM_004426]	1911	GO:0035102|GO:0031519|GO:0016604|GO:0071300|GO:0016574|GO:0003682|GO:0008270|GO:0007275|GO:0005654|GO:0005634|GO:0003677|GO:0001739	9094016	chr12	9093957	+	hs|12p13.31	NM_004426	chr12:9093957-9094016	NM_004426	Hs.744902
A_23_P131846	2.10328	1.07264	2.10328	up	SNAI1	snail family zinc finger 1	FALSE	Homo sapiens snail family zinc finger 1 (SNAI1), mRNA [NM_005985]	6615	GO:0005515|GO:2000810|GO:0010718|GO:0005634|GO:0001837|GO:0046872|GO:0031069|GO:0005737|GO:0061314|GO:0060972|GO:0060021|GO:0019900|GO:0001707|GO:0000977|GO:0030335|GO:0060707|GO:0000122|GO:0060806|GO:0001649|GO:0001078|GO:0016477|GO:0043518|GO:0060536|GO:0045893|GO:0010957	48605229	chr20	48605170	+	hs|20q13.13	NM_005985	chr20:48605170-48605229	NM_005985	Hs.48029
A_33_P3278868	2.22431	1.15336	2.22431	up	HEATR5A	HEAT repeat containing 5A	FALSE	Homo sapiens HEAT repeat containing 5A, mRNA (cDNA clone IMAGE:6733067), complete cds. [BC062720]	25938		31869535	chr14	31869476	-	hs|14q12	BC062720	chr14:31869535-31869476
A_24_P106794	2.00675	1.00486	2.00675	up	NUDCD1	NudC domain containing 1	FALSE	Homo sapiens NudC domain containing 1 (NUDCD1), transcript variant 1, mRNA [NM_032869]	84955	GO:0005515|GO:0005737|GO:0005654|GO:0005634|GO:0002376	110253441	chr8	110253382	-	hs|8q23.1	NM_032869	chr8:110253441-110253382	NM_032869	Hs.380291
A_32_P230825	2.76662	1.46812	2.76662	up			FALSE				90431093	chr6	90431034	+	hs|6q15		chr6:090431034-090431093
A_33_P3260317	7.85236	2.97313	7.85236	up	NR6A1	nuclear receptor subfamily 6, group A, member 1	FALSE	Homo sapiens nuclear receptor subfamily 6, group A, member 1 (NR6A1), transcript variant 1, mRNA [NM_033334]	2649	GO:0010467|GO:0005667|GO:0006367|GO:0007276|GO:0008283|GO:0003707|GO:0000122|GO:0007283|GO:0000978|GO:0003677|GO:0042803|GO:0043565|GO:0001077|GO:0045944|GO:0043401|GO:0005654|GO:0008270|GO:0004879|GO:0030522	127284763	chr9	127284704	-	hs|9q33.3	NM_033334	chr9:127284763-127284704	NM_033334	Hs.586460
A_23_P47517	2.28869	1.19452	2.28869	up	VPS37C	vacuolar protein sorting 37 homolog C (S. cerevisiae)	FALSE	Homo sapiens vacuolar protein sorting 37 homolog C (S. cerevisiae) (VPS37C), mRNA [NM_017966]	55048	GO:0005515|GO:0000813|GO:0019082|GO:0019058|GO:0019068|GO:0015031|GO:0016197|GO:0031902|GO:0016032|GO:0061024|GO:0010008|GO:0048306|GO:0070062	60897849	chr11	60897790	-	hs|11q12.2	NM_017966	chr11:60897849-60897790	NM_017966	Hs.523715
A_33_P3217465	2.10471	1.07362	2.10471	up	MID1IP1	MID1 interacting protein 1	FALSE	Homo sapiens MID1 interacting protein 1 (MID1IP1), transcript variant 1, mRNA [NM_021242]	58526	GO:0006629|GO:0051351|GO:0051258|GO:0045723|GO:0015630|GO:0005874|GO:0007026|GO:0005634|GO:0008022|GO:0046890|GO:0005829	38665627	chrX	38665568	+	hs|Xp11.4	NM_021242	chrX:38665568-38665627	NM_021242	Hs.522605
A_33_P3671506	2.42244	1.27646	2.42244	up	LOC153811	uncharacterized LOC153811	FALSE	Homo sapiens cDNA FLJ11672 fis, clone HEMBA1004733. [AK021734]	153811		179340482	chr5	179340423	-	hs|5q35.3	AK021734	chr5:179340482-179340423		Hs.729004
A_21_P0007586	3.34117	1.74035	3.34117	up			FALSE				76698858	chr12	76698799	+	hs|12q21.2		chr12:76698799-76698858
A_32_P420520	2.6009	1.37901	2.6009	up	THAP7-AS1	THAP7 antisense RNA 1	FALSE	Homo sapiens THAP7 antisense RNA 1 (THAP7-AS1), transcript variant 1, long non-coding RNA [NR_027051]	439931		21363951	chr22	21363892	+	hs|22q11.21	NR_027051	chr22:21363892-21363951	NR_027051	Hs.517430
A_24_P928510	2.76712	1.46838	2.76712	up	THEM4	thioesterase superfamily member 4	FALSE	Homo sapiens thioesterase superfamily member 4 (THEM4), mRNA [NM_053055]	117145	GO:0008286|GO:0048011|GO:0005886|GO:0048015|GO:0016290|GO:0005743|GO:0032587|GO:0005829|GO:0005739|GO:0005758|GO:0007173|GO:0008543|GO:0045087|GO:0006631|GO:0043491|GO:0038095	151846533	chr1	151846474	-	hs|1q21.3	NM_053055	chr1:151846533-151846474	NM_053055	Hs.164070
A_23_P149476	2.20573	1.14126	2.20573	up	EFCAB2	EF-hand calcium binding domain 2	FALSE	Homo sapiens EF-hand calcium binding domain 2 (EFCAB2), transcript variant 1, mRNA [NM_032328]	84288	GO:0005509	245246970	chr1	245246774	+	hs|1q44	NM_032328	chr1:245246774-245246970	NM_032328	Hs.134857
A_21_P0013853	2.08921	1.06296	2.08921	up	lnc-XIAP-1	lnc-XIAP-1:1	FALSE	LNCipedia lincRNA (lnc-XIAP-1), lincRNA [lnc-XIAP-1:1]			122867140	chrX	122867081	+	hs|Xq25		chrX:122867081-122867140		Hs.639263
A_32_P121085	2.69039	1.42781	2.69039	up	DOK3	docking protein 3	FALSE	Homo sapiens docking protein 3 (DOK3), transcript variant 2, mRNA [NM_001144875]	79930	GO:0005515|GO:0005737|GO:0005886|GO:0005158|GO:0007265	176928994	chr5	176928935	-	hs|5q35.3	NM_001144875	chr5:176928994-176928935	NM_001144875	Hs.720849
A_33_P3400192	2.65394	1.40814	2.65394	up	MAPK9	mitogen-activated protein kinase 9	FALSE	Homo sapiens mitogen-activated protein kinase 9 (MAPK9), transcript variant JNK2-g, mRNA [NM_001135044]	5601	GO:0005515|GO:0014075|GO:0051403|GO:0010770|GO:0031175|GO:0046328|GO:0002756|GO:0004705|GO:0034644|GO:0002755|GO:0071356|GO:0031396|GO:0038124|GO:0038123|GO:0010744|GO:0034134|GO:0031394|GO:0006950|GO:0009636|GO:0031435|GO:0032722|GO:0007417|GO:0002224|GO:0008656|GO:0045087|GO:0071347|GO:0005654|GO:0034166|GO:0035666|GO:0045893|GO:0046686|GO:0034162|GO:0038095|GO:0008134|GO:0034142|GO:2001235|GO:…	179673290	chr5	179673231	-	hs|5q35.3	NM_001135044	chr5:179673290-179673231	NM_001135044	Hs.484371
A_21_P0007561	3.65262	1.86893	3.65262	up			FALSE				54155852	chr12	54155793	+	hs|12q13.13		chr12:54155793-54155852
A_22_P00013430	2.79933	1.48508	2.79933	up	BTG1	B-cell translocation gene 1, anti-proliferative	FALSE	Homo sapiens B-cell translocation gene 1, anti-proliferative (BTG1), mRNA [NM_001731]	694	GO:0003712|GO:0005515|GO:0006355|GO:0030308|GO:0008285|GO:0005634|GO:0045766|GO:2000271|GO:0005737|GO:0016477|GO:0045663|GO:0019899|GO:0019900|GO:0045603	92538185	chr12	92538126	-	hs|12q21.33	NM_001731	chr12:92538185-92538126	NM_001731	Hs.255935
A_33_P3225327	2.39198	1.2582	2.39198	up	ATP13A3	ATPase type 13A3	FALSE	Homo sapiens ATPase type 13A3 (ATP13A3), mRNA [NM_024524]	79572	GO:0016020|GO:0008152|GO:0016021|GO:0016887|GO:0005524|GO:0046872|GO:0006812	194150863	chr3	194150804	-	hs|3q29	NM_024524	chr3:194150863-194150804	NM_024524	Hs.529609
A_21_P0009917	2.90035	1.53623	2.90035	up	LOC101927842	uncharacterized LOC101927842	FALSE	PREDICTED: Homo sapiens uncharacterized LOC101927842 (LOC101927842), ncRNA [XR_244203]	101927842		56130196	chr20	56130137	-	hs|20q13.31	XR_244203	chr20:56130196-56130137	XR_244203	Hs.517140
A_23_P337270	2.26761	1.18117	2.26761	up	NEK10	NIMA-related kinase 10	FALSE	NIMA-related kinase 10 [Source:HGNC Symbol;Acc:HGNC:18592] [ENST00000383771]	152110	GO:0004672|GO:0043406|GO:0004674|GO:0006468|GO:0070372|GO:0005524|GO:0046872|GO:0031954	27152608	chr3	27152549	-	hs|3p24.1	XM_006712997	chr3:27152608-27152549	XM_006712997	Hs.506115
A_33_P3229328	2.42082	1.2755	2.42082	up	NBPF6	neuroblastoma breakpoint family, member 6	FALSE	Homo sapiens neuroblastoma breakpoint family, member 6 (NBPF6), transcript variant 2, mRNA [NM_001143988]	653149	GO:0005737	108993401	chr1	108993343	+	hs|1p13.3	NM_001143988	chr1:108993343-108993401	NM_001143988	Hs.712226
A_23_P67198	3.29897	1.72201	3.29897	up	CPAMD8	C3 and PZP-like, alpha-2-macroglobulin domain containing 8	FALSE	Homo sapiens C3 and PZP-like, alpha-2-macroglobulin domain containing 8 (CPAMD8), mRNA [NM_015692]	27151	GO:0010951|GO:0005886|GO:0004867|GO:0005615	17003871	chr19	17003812	-	hs|19p13.11	NM_015692	chr19:17003871-17003812	NM_015692	Hs.631644
A_33_P3219090	2.35604	1.23636	2.35604	up	INSIG1	insulin induced gene 1	FALSE	Homo sapiens insulin induced gene 1 (INSIG1), transcript variant 1, mRNA [NM_005542]	3638	GO:0005515|GO:0006695|GO:0042472|GO:0045599|GO:0005783|GO:0008283|GO:0045717|GO:0044281|GO:0010894|GO:0060363|GO:0032933|GO:0008152|GO:0032937|GO:0005789|GO:0060021|GO:0006641|GO:0042474	155101902	chr7	155101843	+	hs|7q36.3	NM_005542	chr7:155101843-155101902	NM_005542	Hs.520819
A_22_P00018420	2.49995	1.3219	2.49995	up			FALSE	UI-E-EO1-aiw-m-11-0-UI.r1 UI-E-EO1 Homo sapiens cDNA clone UI-E-EO1-aiw-m-11-0-UI 5', mRNA sequence [BM729034]			28975093	chr1	28975034	+	hs|1p35.3	BM729034	chr1:28975034-28975093		Hs.662201
A_23_P130444	4.08641	2.03083	4.08641	up	ZNF701	zinc finger protein 701	FALSE	Homo sapiens zinc finger protein 701 (ZNF701), transcript variant 2, mRNA [NM_018260]	55762	GO:0006355|GO:0005634|GO:0003677|GO:0046872|GO:0006351	53087476	chr19	53087417	+	hs|19q13.41	NM_018260	chr19:53087417-53087476	NM_018260	Hs.235167
A_23_P215111	2.96209	1.56662	2.96209	up	ATP6V0A4	ATPase, H+ transporting, lysosomal V0 subunit a4	FALSE	Homo sapiens ATPase, H+ transporting, lysosomal V0 subunit a4 (ATP6V0A4), transcript variant 1, mRNA [NM_020632]	50617	GO:0008286|GO:0005515|GO:0005886|GO:0007605|GO:0031526|GO:0005765|GO:0006885|GO:0006879|GO:0000220|GO:0033572|GO:0016324|GO:0007035|GO:0046961|GO:0030670|GO:0051117|GO:0090382|GO:0070062|GO:0007588|GO:0070072|GO:0015986|GO:0051701|GO:0045177|GO:0055085|GO:0001503|GO:0015991|GO:0016021|GO:0010008|GO:0016471|GO:0005768|GO:0015992	138391206	chr7	138391147	-	hs|7q34	NM_020632	chr7:138391206-138391147	NM_020632	Hs.98967
A_21_P0000393	3.29807	1.72162	3.29807	up	SNORD99	small nucleolar RNA, C/D box 99	FALSE	Homo sapiens small nucleolar RNA, C/D box 99 (SNORD99), small nucleolar RNA [NR_003077]	692212		28905320	chr1	28905261	-	hs|1p35.3	NR_003077	chr1:28905320-28905261	NR_003077	Hs.711041
A_21_P0006496	3.66113	1.87229	3.66113	up	GAGE2B	G antigen 2B	FALSE	Homo sapiens G antigen 2B (GAGE2B), mRNA [NM_001098411]	645037	GO:0008150|GO:0003674|GO:0005575	49242993	chrX	49242935	+	hs|Xp11.23	NM_001098411	chrX:49242935-49242993	NM_001098411	Hs.714681
A_33_P3637909	4.58877	2.19811	4.58877	up	UBE2D4	ubiquitin-conjugating enzyme E2D 4 (putative)	FALSE	Homo sapiens ubiquitin-conjugating enzyme E2D 4 (putative) (UBE2D4), mRNA [NM_015983]	51619	GO:0035519|GO:0005515|GO:0085020|GO:0070534|GO:0004842|GO:0016567|GO:0070979|GO:0016874|GO:0070936|GO:0044314|GO:0005524	43995694	chr7	43995635	+	hs|7p13	NM_015983	chr7:43995635-43995694	NM_015983	Hs.19196
A_23_P119448	3.33075	1.73585	3.33075	up	PPP6R1	protein phosphatase 6, regulatory subunit 1	FALSE	Homo sapiens protein phosphatase 6, regulatory subunit 1 (PPP6R1), mRNA [NM_014931]	22870	GO:0005515|GO:0005737|GO:0019903|GO:0043666	55741657	chr19	55741598	-	hs|19q13.42	NM_014931	chr19:55741657-55741598	NM_014931	Hs.515610
A_33_P3812038	2.72328	1.44535	2.72328	up	LOC340335	uncharacterized LOC340335	FALSE	Homo sapiens cDNA FLJ23879 fis, clone LNG13743. [AK074459]	340335		102168451	chr7	102168392	-	hs|7q22.1	AK074459	chr7:102168451-102168392		Hs.681796
A_33_P3222892	2.2866	1.19321	2.2866	up	SLC10A3	solute carrier family 10, member 3	FALSE	Homo sapiens solute carrier family 10, member 3 (SLC10A3), transcript variant 1, mRNA [NM_019848]	8273	GO:0005887|GO:0015721|GO:0008508|GO:0032526|GO:0055085	153715750	chrX	153715691	-	hs|Xq28	NM_019848	chrX:153715750-153715691	NM_019848	Hs.522826
A_23_P69109	3.22756	1.69044	3.22756	up	PLSCR1	phospholipid scramblase 1	FALSE	Homo sapiens phospholipid scramblase 1 (PLSCR1), mRNA [NM_021105]	5359	GO:2000373|GO:0005515|GO:0017121|GO:0005154|GO:0017124|GO:0005886|GO:0017128|GO:0035456|GO:0005634|GO:0033003|GO:0005829|GO:0051607|GO:0042609|GO:0045944|GO:0070062|GO:0045071|GO:0005794|GO:0005509|GO:0005730|GO:0006915|GO:0030168|GO:0006953|GO:0003677|GO:0010628|GO:0031012|GO:0001077|GO:0045089|GO:0016020|GO:0005887|GO:0045121|GO:0019899|GO:0060368|GO:0006659	146233121	chr3	146233062	-	hs|3q24	NM_021105	chr3:146233121-146233062	NM_021105	Hs.130759
A_23_P64661	2.56951	1.36149	2.56951	up	ARHGAP9	Rho GTPase activating protein 9	FALSE	Homo sapiens Rho GTPase activating protein 9 (ARHGAP9), transcript variant 1, mRNA [NM_032496]	64333	GO:0043547|GO:0051056|GO:0007264|GO:0005547|GO:0005829|GO:0005096	57866222	chr12	57866163	-	hs|12q13.3	NM_032496	chr12:57866222-57866163	NM_032496	Hs.437126
A_33_P3402763	2.3816	1.25193	2.3816	up	NIFK	nucleolar protein interacting with the FHA domain of MKI67	FALSE	Homo sapiens nucleolar protein interacting with the FHA domain of MKI67 (NIFK), mRNA [NM_032390]	84365	GO:0005515|GO:0016072|GO:0005737|GO:0000794|GO:0006461|GO:0000166|GO:0010923|GO:0009303|GO:0003723|GO:0005730|GO:0005654|GO:0005634	122484947	chr2	122484888	-	hs|2q14.3	NM_032390	chr2:122484947-122484888	NM_032390	Hs.367842
A_33_P3284808	2.3948	1.2599	2.3948	up	MALRD1	MAM and LDL receptor class A domain containing 1	FALSE	Homo sapiens MAM and LDL receptor class A domain containing 1 (MALRD1), mRNA [NM_001142308]	340895	GO:0042632|GO:0005737|GO:0070858|GO:0016021	19739418	chr10	19739359	+	hs|10p12.31	NM_001142308	chr10:19739359-19739418	NM_001142308
A_33_P3421418	2.13665	1.09535	2.13665	up			FALSE	ankyrin repeat domain 36C [Source:HGNC Symbol;Acc:HGNC:32946] [ENST00000456556]			96517499	chr2	96516942	-	hs|2q11.1	XR_427132	chr2:96517499-96516942	XR_427132
A_33_P3315425	2.83286	1.50226	2.83286	up	METTL4	methyltransferase like 4	FALSE	Homo sapiens methyltransferase like 4 (METTL4), mRNA [NM_022840]	64863	GO:0006139|GO:0008168|GO:0003676|GO:0032259	2537642	chr18	2537583	-	hs|18p11.32	NM_022840	chr18:2537642-2537583	NM_022840	Hs.126888
A_23_P82047	2.14761	1.10273	2.14761	up	STXBP5	syntaxin binding protein 5 (tomosyn)	FALSE	Homo sapiens syntaxin binding protein 5 (tomosyn) (STXBP5), transcript variant 2, mRNA [NM_001127715]	134957	GO:0010468|GO:0045921|GO:0005737|GO:0030054|GO:0030193|GO:0017157|GO:0017075|GO:0015031|GO:0006887|GO:0030659|GO:0005892|GO:0008021	147707808	chr6	147707749	+	hs|6q24.3	NM_001127715	chr6:147707749-147707808	NM_001127715	Hs.86320
A_21_P0009119	2.31327	1.20993	2.31327	up	lnc-SPIRE2-1	lnc-SPIRE2-1:1	FALSE	Homo sapiens cDNA clone IMAGE:5265909. [BC035173]			89884616	chr16	89884557	+	hs|16q24.3		chr16:89884557-89884616		Hs.461786
A_22_P00009683	4.14853	2.0526	4.14853	up	lnc-MBL2-5	lnc-MBL2-5:2	FALSE	O60448_HUMAN (O60448) Neuronal thread protein AD7c-NTP, partial (25%) [THC2603371]			53990646	chr10	53990587	-	hs|10q21.1		chr10:53990646-53990587
A_19_P00317178	2.00889	1.0064	2.00889	up	SNHG5	small nucleolar RNA host gene 5 (non-protein coding)	FALSE	Homo sapiens small nucleolar RNA host gene 5 (non-protein coding) (SNHG5), long non-coding RNA [NR_003038]	387066		86387747	chr6	86387688	-	hs|6q14.3	NR_003038	chr6:86387747-86387688	NR_003038	Hs.292457
A_23_P398566	3.8509	1.94519	3.8509	up	NR4A3	nuclear receptor subfamily 4, group A, member 3	FALSE	Homo sapiens nuclear receptor subfamily 4, group A, member 3 (NR4A3), transcript variant 3, mRNA [NM_173200]	8013	GO:0005515|GO:0010467|GO:0042542|GO:0006367|GO:0031100|GO:0003707|GO:0043434|GO:0005634|GO:0048752|GO:0043524|GO:0007411|GO:0045944|GO:0060005|GO:0050885|GO:0043401|GO:0030534|GO:0005667|GO:0001707|GO:0003677|GO:0045787|GO:0043565|GO:0008150|GO:0021766|GO:0001077|GO:2000108|GO:0008270|GO:0005654|GO:0004887|GO:0030522	102629044	chr9	102628985	+	hs|9q31.1	NM_173200	chr9:102628985-102629044	NM_173200	Hs.279522
A_23_P374767	2.56114	1.35679	2.56114	up	UBE2D4	ubiquitin-conjugating enzyme E2D 4 (putative)	FALSE	Homo sapiens ubiquitin-conjugating enzyme E2D 4 (putative) (UBE2D4), mRNA [NM_015983]	51619	GO:0035519|GO:0005515|GO:0085020|GO:0070534|GO:0004842|GO:0016567|GO:0070979|GO:0016874|GO:0070936|GO:0044314|GO:0005524	43992940	chr7	43992881	+	hs|7p13	NM_015983	chr7:43992881-43992940	NM_015983	Hs.19196
A_19_P00803960	2.70864	1.43757	2.70864	up	THAP9-AS1	THAP9 antisense RNA 1	FALSE	Homo sapiens THAP9 antisense RNA 1 (THAP9-AS1), transcript variant 1, long non-coding RNA [NR_034075]	100499177		83814698	chr4	83814639	-	hs|4q21.22	NR_034075	chr4:83814698-83814639	NR_034075	Hs.728916
A_33_P3332970	2.66676	1.41509	2.66676	up	CLEC2B	C-type lectin domain family 2, member B	FALSE	Homo sapiens C-type lectin domain family 2, member B (CLEC2B), mRNA [NM_005127]	9976	GO:0005887|GO:0030246	10005037	chr12	10004978	-	hs|12p13.31	NM_005127	chr12:10005037-10004978	NM_005127	Hs.85201
A_23_P143952	2.07851	1.05555	2.07851	up	CEP97	centrosomal protein 97kDa	FALSE	Homo sapiens centrosomal protein 97kDa (CEP97), transcript variant 1, mRNA [NM_024548]	79598	GO:0005515|GO:0043234|GO:0005516|GO:0005813|GO:0005737|GO:0006996|GO:0005815|GO:0030030|GO:0005829	101485708	chr3	101485649	+	hs|3q12.3	NM_024548	chr3:101485649-101485708	NM_024548	Hs.444135
A_32_P73796	2.20062	1.13791	2.20062	up	PPM1E	protein phosphatase, Mg2+/Mn2+ dependent, 1E	FALSE	Homo sapiens protein phosphatase, Mg2+/Mn2+ dependent, 1E (PPM1E), transcript variant 1, mRNA [NM_014906]	22843	GO:0005739|GO:0005515|GO:0043234|GO:0035970|GO:0051496|GO:0005730|GO:0005634|GO:0006469|GO:0004722|GO:0035690|GO:0046872	57062069	chr17	57062010	+	hs|17q22	NM_014906	chr17:57062010-57062069	NM_014906	Hs.245044
A_19_P00315941	2.48133	1.31111	2.48133	up	LINC00969	long intergenic non-protein coding RNA 969	FALSE	Homo sapiens long intergenic non-protein coding RNA 969 (LINC00969), long non-coding RNA [NR_122105]	440993		195435712	chr3	195435653	+	hs|3q29	NR_122105	chr3:195435653-195435712	NR_122105	Hs.708999
A_21_P0002945	2.43106	1.28158	2.43106	up	lnc-TTC21A-2	lnc-TTC21A-2:1	FALSE	LNCipedia lincRNA (lnc-TTC21A-2), lincRNA [lnc-TTC21A-2:1]			39246638	chr3	39244508	+	hs|3p22.2		chr3:39244508-39246638
A_21_P0005442	2.7873	1.47887	2.7873	up	lnc-LRRC61-2	lnc-LRRC61-2:2	FALSE	LNCipedia lincRNA (lnc-LRRC61-2), lincRNA [lnc-LRRC61-2:2]			150040464	chr7	150040405	+	hs|7q36.1		chr7:150040405-150040464
A_23_P157679	2.14908	1.10372	2.14908	up	UTP23	UTP23, small subunit (SSU) processome component, homolog (yeast)	FALSE	Homo sapiens UTP23, small subunit (SSU) processome component, homolog (yeast) (UTP23), mRNA [NM_032334]	84294	GO:0000462|GO:0032040|GO:0005730|GO:0070181	117783840	chr8	117783781	+	hs|8q24.11	NM_032334	chr8:117783781-117783840	NM_032334	Hs.86970
A_33_P3376636	4.51407	2.17443	4.51407	up	OPA3	optic atrophy 3 (autosomal recessive, with chorea and spastic paraplegia)	FALSE	Homo sapiens optic atrophy 3 (autosomal recessive, with chorea and spastic paraplegia) (OPA3), transcript variant 1, mRNA [NM_001017989]	80207	GO:0050905|GO:0005739|GO:0070584|GO:0040007|GO:0007601|GO:0050896|GO:0019216	46031086	chr19	46031027	-	hs|19q13.32	NM_001017989	chr19:46031086-46031027	NM_001017989	Hs.466945
A_22_P00014120	2.10044	1.07069	2.10044	up	lnc-SCAP-1	lnc-SCAP-1:1	FALSE	Homo sapiens cDNA clone IMAGE:5272313. [BC036224]			47420734	chr3	47420675	-	hs|3p21.31	BC036224	chr3:47420734-47420675		Hs.613098
A_33_P3331641	2.58675	1.37114	2.58675	up	ZNF503-AS2	ZNF503 antisense RNA 2	FALSE	Homo sapiens ZNF503 antisense RNA 2 (ZNF503-AS2), transcript variant 5, long non-coding RNA [NR_110301]	100131213		77168682	chr10	77168623	+	hs|10q22.2	NR_110301	chr10:77168623-77168682	NR_110301	Hs.534598
A_23_P61398	2.19805	1.13622	2.19805	up	PIM3	Pim-3 proto-oncogene, serine/threonine kinase	FALSE	Homo sapiens Pim-3 proto-oncogene, serine/threonine kinase (PIM3), mRNA [NM_001001852]	415116	GO:0005515|GO:0007346|GO:0043066|GO:0007049|GO:0005737|GO:0046777|GO:0004674|GO:0016572|GO:0006915|GO:0006468|GO:0061179|GO:0005524	50357629	chr22	50357570	+	hs|22q13.33	NM_001001852	chr22:50357570-50357629	NM_001001852	Hs.530381
A_19_P00323103	4.57677	2.19433	4.57677	up	UBE2E3	ubiquitin-conjugating enzyme E2E 3	FALSE	ubiquitin-conjugating enzyme E2E 3 [Source:HGNC Symbol;Acc:HGNC:12479] [ENST00000602837]	10477	GO:0070534|GO:0005737|GO:0004842|GO:0070979|GO:0016874|GO:0005634|GO:0070936|GO:0005524|GO:0040008	181941170	chr2	181941111	+	hs|2q31.3		chr2:181941111-181941170
A_23_P92261	2.27994	1.189	2.27994	up	ECE2	endothelin converting enzyme 2	FALSE	Homo sapiens endothelin converting enzyme 2 (ECE2), transcript variant 3, mRNA [NM_032331]	9718	GO:0008168|GO:0007267|GO:0032259|GO:0046872|GO:0007507|GO:0000139|GO:0016486|GO:0007420|GO:0006508|GO:0010002|GO:0016021|GO:0004222|GO:0030659	183976482	chr3	183976423	+	hs|3q27.1	NM_032331	chr3:183976423-183976482	NM_032331	Hs.146161
A_22_P00015645	2.00548	1.00395	2.00548	up	lnc-SUPT6H-3	lnc-SUPT6H-3:1	FALSE	LNCipedia lincRNA (lnc-SUPT6H-3), lincRNA [lnc-SUPT6H-3:1]			26936683	chr17	26936624	+	hs|17q11.2		chr17:26936624-26936683
A_24_P109633	2.26518	1.17962	2.26518	up	ITPK1	inositol-tetrakisphosphate 1-kinase	FALSE	Homo sapiens inositol-tetrakisphosphate 1-kinase (ITPK1), transcript variant 3, mRNA [NM_001142594]	3705	GO:0052835|GO:0052825|GO:0000287|GO:0043647|GO:0052725|GO:0044281|GO:0003824|GO:0005524|GO:0052831|GO:0052830|GO:0052726|GO:0005829|GO:0007165|GO:0016310|GO:0007596|GO:0032957|GO:0016311|GO:0016853|GO:0047325	93403377	chr14	93403318	-	hs|14q32.12	NM_001142594	chr14:93403377-93403318	NM_001142594	Hs.308122
A_22_P00023030	2.50191	1.32303	2.50191	up			FALSE				171293462	chr4	171293403	+	hs|4q33		chr4:171293403-171293462
A_33_P3217123	2.02363	1.01695	2.02363	up	BCL2L12	BCL2-like 12 (proline rich)	FALSE	Homo sapiens BCL2-like 12 (proline rich) (BCL2L12), transcript variant 1, mRNA [NM_138639]	83596	GO:0005515|GO:0002039|GO:0016020|GO:0045944|GO:0005634|GO:2000773	50177156	chr19	50177097	+	hs|19q13.33	NM_138639	chr19:50177097-50177156	NM_138639	Hs.289052
A_23_P157117	4.41076	2.14103	4.41076	up	CREB5	cAMP responsive element binding protein 5	FALSE	Homo sapiens cAMP responsive element binding protein 5 (CREB5), transcript variant 1, mRNA [NM_182898]	9586	GO:0043565|GO:0005515|GO:0001077|GO:0003700|GO:0006366|GO:0045944|GO:0045444|GO:0005634|GO:0045893|GO:0060612|GO:0046872|GO:0070062	28859162	chr7	28859103	+	hs|7p14.3	NM_182898	chr7:28859103-28859162	NM_182898	Hs.437075
A_21_P0000341	2.11078	1.07778	2.11078	up	SNORA61	small nucleolar RNA, H/ACA box 61	FALSE	Homo sapiens small nucleolar RNA, H/ACA box 61 (SNORA61), small nucleolar RNA [NR_002987]	677838		28906335	chr1	28906276	-	hs|1p35.3	NR_002987	chr1:28906335-28906276	NR_002987	Hs.632377
A_23_P119353	2.42664	1.27896	2.42664	up	RASIP1	Ras interacting protein 1	FALSE	Homo sapiens Ras interacting protein 1 (RASIP1), mRNA [NM_017805]	54922	GO:0007165|GO:0048471|GO:0005795|GO:0010507|GO:0048754|GO:0001525|GO:0032319|GO:0001570	49223964	chr19	49223905	-	hs|19q13.33	NM_017805	chr19:49223964-49223905	NM_017805	Hs.233955
A_33_P3220818	2.03206	1.02294	2.03206	up	SAFB	scaffold attachment factor B	FALSE	Homo sapiens scaffold attachment factor B (SAFB), transcript variant 1, mRNA [NM_001201338]	6294	GO:0005515|GO:0006325|GO:0001047|GO:0005634|GO:0006351|GO:0003690|GO:0000166|GO:0003682|GO:0045944|GO:0005654|GO:0042445|GO:0040007|GO:0030520	5668450	chr19	5668391	+	hs|19p13.3	NM_001201338	chr19:5668391-5668450	NM_001201338	Hs.728802
A_23_P406986	2.22575	1.15429	2.22575	up	MOSPD2	motile sperm domain containing 2	FALSE	Homo sapiens motile sperm domain containing 2 (MOSPD2), transcript variant 1, mRNA [NM_152581]	158747	GO:0016020|GO:0016021	14939394	chrX	14939335	+	hs|Xp22.2	NM_152581	chrX:14939335-14939394	NM_152581	Hs.744919
A_19_P00329564	2.46648	1.30245	2.46648	up	THAP9-AS1	THAP9 antisense RNA 1	FALSE	Homo sapiens THAP9 antisense RNA 1 (THAP9-AS1), transcript variant 1, long non-coding RNA [NR_034075]	100499177		83814661	chr4	83814605	-	hs|4q21.22	NR_034075	chr4:83814661-83814605	NR_034075	Hs.728916
A_33_P3272614	2.34558	1.22994	2.34558	up	PPP1R26	protein phosphatase 1, regulatory subunit 26	FALSE	Homo sapiens protein phosphatase 1, regulatory subunit 26 (PPP1R26), mRNA [NM_014811]	9858	GO:0005515|GO:0019902|GO:0010923|GO:0004864|GO:0005730|GO:0005654	138376793	chr9	138376734	+	hs|9q34.3	NM_014811	chr9:138376734-138376793	NM_014811	Hs.533260
A_33_P3247838	2.98671	1.57856	2.98671	up	ZNF844	zinc finger protein 844	FALSE	Homo sapiens zinc finger protein 844 (ZNF844), mRNA [NM_001136501]	284391	GO:0006355|GO:0005634|GO:0003677|GO:0046872|GO:0006351	12188601	chr19	12188542	+	hs|19p13.2	NM_001136501	chr19:12188542-12188601	NM_001136501	Hs.646391
A_24_P380679	2.2805	1.18935	2.2805	up	LSMEM1	leucine-rich single-pass membrane protein 1	FALSE	Homo sapiens leucine-rich single-pass membrane protein 1 (LSMEM1), transcript variant 1, mRNA [NM_182597]	286006	GO:0005737|GO:0016021	112130918	chr7	112130859	+	hs|7q31.1	NM_182597	chr7:112130859-112130918	NM_182597	Hs.396189
A_24_P303420	3.06827	1.61743	3.06827	up	ADCY10P1	adenylate cyclase 10 (soluble) pseudogene 1	FALSE	Homo sapiens adenylate cyclase 10 (soluble) pseudogene 1 (ADCY10P1), non-coding RNA [NR_026938]	221442		41107780	chr6	41107721	+	hs|6p21.1	NR_026938	chr6:41107721-41107780	NR_026938	Hs.374076
A_22_P00012087	2.00017	1.00012	2.00017	up	lnc-PMM2-5	lnc-PMM2-5:1	FALSE	Homo sapiens cDNA FLJ37032 fis, clone BRACE2011265. [AK094351]			9200618	chr16	9200559	+	hs|16p13.2	AK094351	chr16:9200559-9200618		Hs.728924
A_23_P91590	2.08908	1.06287	2.08908	up	RANBP1	RAN binding protein 1	FALSE	Homo sapiens RAN binding protein 1 (RANBP1), transcript variant 2, mRNA [NM_002882]	5902	GO:0043547|GO:0007165|GO:0050790|GO:0005737|GO:0008536|GO:0016032|GO:0046907|GO:0005634|GO:0005635|GO:0005092|GO:0005096	20114588	chr22	20114529	+	hs|22q11.21	NM_002882	chr22:20114529-20114588	NM_002882	Hs.24763
A_21_P0000336	2.1954	1.13448	2.1954	up	SNORA54	small nucleolar RNA, H/ACA box 54	FALSE	Homo sapiens small nucleolar RNA, H/ACA box 54 (SNORA54), small nucleolar RNA [NR_002982]	677833		2985060	chr11	2985001	-	hs|11p15.4	NR_002982	chr11:2985060-2985001	NR_002982	Hs.689696
A_32_P100258	2.36976	1.24474	2.36976	up	FLJ37453	uncharacterized LOC729614	FALSE	Homo sapiens uncharacterized LOC729614 (FLJ37453), long non-coding RNA [NR_024279]	729614		16160877	chr1	16160818	-	hs|1p36.21	NR_024279	chr1:16160877-16160818	NR_024279	Hs.119298
A_33_P7283780	2.81084	1.491	2.81084	up	lnc-CHID1-1	lnc-CHID1-1:1	FALSE	Homo sapiens cDNA FLJ44677 fis, clone BRACE3009265. [AK126635]			856941	chr11	856882	-	hs|11p15.5	AK126635	chr11:856941-856882		Hs.654836
A_23_P363647	2.32232	1.21556	2.32232	up	DDX26B	DEAD/H (Asp-Glu-Ala-Asp/His) box polypeptide 26B	FALSE	Homo sapiens DEAD/H (Asp-Glu-Ala-Asp/His) box polypeptide 26B (DDX26B), mRNA [NM_182540]	203522		134716080	chrX	134716021	+	hs|Xq26.3	NM_182540	chrX:134716021-134716080	NM_182540	Hs.496829
A_19_P00318297	2.10354	1.07282	2.10354	up	APTR	Alu-mediated CDKN1A/p21 transcriptional regulator (non-protein coding)	FALSE	Alu-mediated CDKN1A/p21 transcriptional regulator (non-protein coding) [Source:HGNC Symbol;Acc:HGNC:44173] [ENST00000440088]	100505854		77287293	chr7	77287234	-	hs|7q11.23	BC037783	chr7:77287293-77287234		Hs.72451
A_21_P0011710	2.21484	1.1472	2.21484	up	XLOC_l2_006812		FALSE	BROAD Institute lincRNA (XLOC_l2_006812), lincRNA [TCONS_l2_00012688]			53715218	chr19	53715159	+	hs|19q13.42		chr19:53715159-53715218
A_21_P0000177	2.39107	1.25766	2.39107	up	C19orf83	chromosome 19 open reading frame 83	FALSE	chromosome 19 open reading frame 83 [Source:HGNC Symbol;Acc:HGNC:48331] [ENST00000591087]	100287177		46145933	chr19	46145874	+	hs|19q13.32	BC007358	chr19:46145874-46145933		Hs.668611
A_33_P3272553	2.52459	1.33605	2.52459	up	NCAPH2	non-SMC condensin II complex, subunit H2	FALSE	Homo sapiens non-SMC condensin II complex, subunit H2 (NCAPH2), transcript variant 1, mRNA [NM_014551]	29781	GO:0005515|GO:0016020|GO:0030261|GO:0005694|GO:0005654|GO:0000278	50958181	chr22	50958122	+	hs|22q13.33	NM_014551	chr22:50958122-50958181	NM_014551	Hs.730607
A_33_P3234580	4.89399	2.29101	4.89399	up	ASS1	argininosuccinate synthase 1	FALSE	Homo sapiens argininosuccinate synthase 1 (ASS1), transcript variant 1, mRNA [NM_000050]	445	GO:0005515|GO:0006531|GO:0005783|GO:0005741|GO:0005634|GO:0044281|GO:0005764|GO:0010043|GO:0045429|GO:0005829|GO:0071418|GO:0070852|GO:0034641|GO:0005737|GO:0071230|GO:0071377|GO:0071356|GO:0006526|GO:0043204|GO:0032355|GO:0070062|GO:0071499|GO:0060416|GO:0001822|GO:0007584|GO:0042493|GO:0007568|GO:0006953|GO:0005524|GO:0001889|GO:0010046|GO:0071222|GO:0071346|GO:0071400|GO:0007494|GO:0015643|GO:…	133376660	chr9	133376601	+	hs|9q34.11	NM_000050	chr9:133376601-133376660	NM_000050	Hs.160786
A_19_P00317449	2.66418	1.41369	2.66418	up	ZNF678	zinc finger protein 678	FALSE	Homo sapiens zinc finger protein 678 (ZNF678), transcript variant 1, mRNA [NM_178549]	339500	GO:0006355|GO:0005634|GO:0003677|GO:0046872|GO:0006351	227850102	chr1	227850043	+	hs|1q42.13	NM_178549	chr1:227850043-227850102	NM_178549	Hs.30323
A_33_P3275510	3.03002	1.59933	3.03002	up	C20orf196	chromosome 20 open reading frame 196	FALSE	chromosome 20 open reading frame 196 [Source:HGNC Symbol;Acc:HGNC:26318] [ENST00000303142]	149840		5844557	chr20	5844498	+	hs|20p12.3	XM_006723549	chr20:5844498-5844557	XM_006723549	Hs.529340
A_33_P3399373	2.49409	1.31851	2.49409	up	TPRA1	transmembrane protein, adipocyte asscociated 1	FALSE	Homo sapiens transmembrane protein, adipocyte asscociated 1 (TPRA1), transcript variant 1, mRNA [NM_001136053]	131601	GO:0006629|GO:0007186|GO:0004930|GO:0007568|GO:0016021	127291992	chr3	127291933	-	hs|3q21.3	NM_001136053	chr3:127291992-127291933	NM_001136053	Hs.6418
A_33_P3406090	2.54368	1.34692	2.54368	up			FALSE				155080397	chr7	155080338	-	hs|7q36.2		chr7:155080397-155080338
A_22_P00005677	3.46876	1.79442	3.46876	up	lnc-EIF4EBP1-1	lnc-EIF4EBP1-1:1	FALSE	Homo sapiens, clone IMAGE:4431109, mRNA. [BC015455]			37921306	chr8	37921247	+	hs|8p11.23	BC015455	chr8:37921247-37921306		Hs.382036
A_32_P14721	2.1152	1.08079	2.1152	up	DNAH12	dynein, axonemal, heavy chain 12	FALSE	Homo sapiens dynein, axonemal, heavy chain 12 (DNAH12), transcript variant 3, mRNA [NM_001291661]	201625	GO:0005929|GO:0005737|GO:0030286|GO:0008152|GO:0005874|GO:0003777|GO:0016887|GO:0005524|GO:0007018	57327856	chr3	57327797	-	hs|3p14.3	NM_001291661	chr3:57327856-57327797	NM_001291661	Hs.201378
A_33_P3410279	2.55457	1.35308	2.55457	up	DOCK9	dedicator of cytokinesis 9	FALSE	dedicator of cytokinesis 9 [Source:HGNC Symbol;Acc:HGNC:14132] [ENST00000340449]	23348	GO:0005515|GO:0008150|GO:0016020|GO:0032321|GO:0007596|GO:0007264|GO:0017048|GO:0005089|GO:0012505|GO:0005829	99461622	chr13	99461563	-	hs|13q32.3	AK090793	chr13:99461622-99461563
A_21_P0013825	2.03503	1.02505	2.03503	up	STAU2	staufen double-stranded RNA binding protein 2	FALSE	Homo sapiens staufen double-stranded RNA binding protein 2 (STAU2), transcript variant 1, mRNA [NM_001164380]	27067	GO:0005515|GO:0003725|GO:0016020|GO:0005783|GO:0005874|GO:0006810|GO:0005730	74464360	chr8	74464301	-	hs|8q21.11	NM_001164380	chr8:74464360-74464301	NM_001164380	Hs.561815
A_22_P00021161	2.44257	1.2884	2.44257	up	lnc-MYBBP1A-2	lnc-MYBBP1A-2:1	FALSE	Homo sapiens cDNA FLJ36551 fis, clone TRACH2008127. [AK093870]			4383734	chr17	4383675	-	hs|17p13.2	AK093870	chr17:4383734-4383675		Hs.511912
A_23_P204702	2.05771	1.04104	2.05771	up	TMBIM6	transmembrane BAX inhibitor motif containing 6	FALSE	Homo sapiens transmembrane BAX inhibitor motif containing 6 (TMBIM6), transcript variant 1, mRNA [NM_003217]	7009	GO:0006986|GO:0016020|GO:0070059|GO:0005887|GO:0005783|GO:0032469|GO:0005789|GO:0005634	50152523	chr12	50152262	+	hs|12q13.12	NM_003217	chr12:50152262-50152523	NM_003217	Hs.743965
A_33_P3309911	2.59144	1.37376	2.59144	up	PRAMEF5	PRAME family member 5	FALSE	Homo sapiens PRAME family member 5 (PRAMEF5), mRNA [NM_001013407]	343068	GO:0043066|GO:0008284|GO:0048387|GO:0045596|GO:0042974|GO:0045892	13368978	chr1	13368919	+	hs|1p36.21	NM_001013407	chr1:13368919-13368978	NM_001013407	Hs.567864
A_24_P376422	2.13608	1.09497	2.13608	up			FALSE	RAS p21 protein activator 4 [Source:HGNC Symbol;Acc:HGNC:23181] [ENST00000538869]			102220041	chr7	102219982	-	hs|7q22.1	XM_006716222	chr7:102220041-102219982	XM_006716222	Hs.729231
A_24_P278747	6.96601	2.80033	6.96601	up	CCND2	cyclin D2	FALSE	Homo sapiens cyclin D2 (CCND2), mRNA [NM_001759]	894	GO:0005515|GO:0031965|GO:0019901|GO:0005730|GO:0045737|GO:0005634|GO:0005829|GO:0007049|GO:0000307|GO:0001934|GO:0005654|GO:0000785|GO:0051301	4414099	chr12	4414040	+	hs|12p13.32	NM_001759	chr12:4414040-4414099	NM_001759	Hs.376071
A_23_P18317	2.35996	1.23876	2.35996	up	SLC41A3	solute carrier family 41, member 3	FALSE	Homo sapiens solute carrier family 41, member 3 (SLC41A3), transcript variant 2, mRNA [NM_017836]	54946	GO:0005886|GO:0008324|GO:0016021	125725329	chr3	125725270	-	hs|3q21.2	NM_017836	chr3:125725329-125725270	NM_017836	Hs.573007
A_33_P3215093	3.79215	1.92301	3.79215	up	CHIC1	cysteine-rich hydrophobic domain 1	FALSE	Homo sapiens cysteine-rich hydrophobic domain 1 (CHIC1), transcript variant 1, mRNA [NM_001039840]	53344	GO:0005622|GO:0005886|GO:0006810|GO:0016023	72904147	chrX	72904088	+	hs|Xq13.2	NM_001039840	chrX:72904088-72904147	NM_001039840	Hs.496323
A_23_P136172	2.79874	1.48478	2.79874	up	TMEM68	transmembrane protein 68	FALSE	Homo sapiens transmembrane protein 68 (TMEM68), transcript variant 2, mRNA [NM_152417]	137695	GO:0016746|GO:0008152|GO:0016021	56652369	chr8	56652310	-	hs|8q12.1	NM_152417	chr8:56652369-56652310	NM_152417	Hs.420076
A_33_P3441576	2.99018	1.58023	2.99018	up	SRGAP2C	SLIT-ROBO Rho GTPase activating protein 2C	FALSE	Homo sapiens SLIT-ROBO Rho GTPase activating protein 2C (SRGAP2C), mRNA [NM_001271872]	653464	GO:0046982|GO:2001224|GO:0051490|GO:0061000|GO:0042803|GO:0021816	120833370	chr1	120833311	-	hs|1p11.2	NM_001271872	chr1:120833370-120833311	NM_001271872	Hs.497575
A_23_P429092	3.30884	1.72633	3.30884	up	HBS1L	HBS1-like translational GTPase	FALSE	Homo sapiens HBS1-like translational GTPase (HBS1L), transcript variant 3, mRNA [NM_001145207]	10767	GO:0007165|GO:0016020|GO:0003924|GO:0005525|GO:0003746|GO:0006412|GO:0070062|GO:0006414	135357521	chr6	135357462	-	hs|6q23.3	NM_001145207	chr6:135357521-135357462	NM_001145207	Hs.378532
A_22_P00016450	2.39241	1.25846	2.39241	up	lnc-TMEM63A-1	lnc-TMEM63A-1:1	FALSE	BC019442 transmembrane protein 63a {Mus musculus} (exp=-1; wgp=0; cg=0), partial (16%) [THC2541010]			226028816	chr1	226028757	-	hs|1q42.12		chr1:226028816-226028757
A_21_P0013255	13.6726	3.77321	13.6726	up	XLOC_l2_013513		FALSE	BROAD Institute lincRNA (XLOC_l2_013513), lincRNA [TCONS_l2_00026102]			93696004	chr7	93695945	+	hs|7q21.3		chr7:93695945-93696004		Hs.657859
A_32_P100109	3.75674	1.90948	3.75674	up	REPS2	RALBP1 associated Eps domain containing 2	FALSE	Homo sapiens RALBP1 associated Eps domain containing 2 (REPS2), transcript variant 1, mRNA [NM_004726]	9185	GO:0005515|GO:0005737|GO:0006461|GO:0007173|GO:0005509	17170865	chrX	17170806	+	hs|Xp22.13	NM_004726	chrX:17170806-17170865	NM_004726	Hs.186810
A_33_P3397323	2.24312	1.16551	2.24312	up	ZNF441	zinc finger protein 441	FALSE	Homo sapiens zinc finger protein 441 (ZNF441), mRNA [NM_152355]	126068	GO:0006355|GO:0005634|GO:0003677|GO:0046872|GO:0006351	11894845	chr19	11894786	+	hs|19p13.2	NM_152355	chr19:11894786-11894845	NM_152355	Hs.675132
A_23_P161698	2.25058	1.1703	2.25058	up	MMP3	matrix metallopeptidase 3 (stromelysin 1, progelatinase)	FALSE	Homo sapiens matrix metallopeptidase 3 (stromelysin 1, progelatinase) (MMP3), mRNA [NM_002422]	4314	GO:0051898|GO:0030334|GO:0071732|GO:0005509|GO:0005578|GO:0005576|GO:0010727|GO:0005615|GO:0005829|GO:0005739|GO:0030163|GO:0071230|GO:0004175|GO:0022617|GO:0030198|GO:0030574|GO:0006508|GO:0008270|GO:0032461|GO:0004222	102706753	chr11	102706694	-	hs|11q22.2	NM_002422	chr11:102706753-102706694	NM_002422	Hs.375129
A_23_P355439	2.13228	1.0924	2.13228	up	HIST1H2AA	histone cluster 1, H2aa	FALSE	Homo sapiens histone cluster 1, H2aa (HIST1H2AA), mRNA [NM_170745]	221613	GO:0046982|GO:0005634|GO:0000786|GO:0003677|GO:0070062	25726622	chr6	25726563	-	hs|6p22.2	NM_170745	chr6:25726622-25726563	NM_170745	Hs.406739
A_33_P3220738	2.59279	1.37451	2.59279	up	ASTN1	astrotactin 1	FALSE	Homo sapiens astrotactin 1 (ASTN1), transcript variant 2, mRNA [NM_207108]	460	GO:0007626|GO:0016021|GO:0005575|GO:0001764|GO:0009897|GO:0007158|GO:0005768	176838044	chr1	176837985	-	hs|1q25.2	NM_207108	chr1:176838044-176837985	NM_207108	Hs.495897
A_23_P420417	2.27966	1.18882	2.27966	up	TLCD1	TLC domain containing 1	FALSE	Homo sapiens TLC domain containing 1 (TLCD1), transcript variant 1, mRNA [NM_138463]	116238	GO:0005886|GO:0016021	27051715	chr17	27051656	-	hs|17q11.2	NM_138463	chr17:27051715-27051656	NM_138463	Hs.499952
A_23_P396666	2.24669	1.1678	2.24669	up	TBC1D2B	TBC1 domain family, member 2B	FALSE	Homo sapiens TBC1 domain family, member 2B (TBC1D2B), transcript variant 2, mRNA [NM_015079]	23102	GO:0005515|GO:0032851|GO:0005097	78287623	chr15	78287564	-	hs|15q24.3	NM_015079	chr15:78287623-78287564	NM_015079	Hs.567426
A_19_P00316836	2.13891	1.09687	2.13891	up	LINC01291	long intergenic non-protein coding RNA 1291	FALSE	Homo sapiens long intergenic non-protein coding RNA 1291 (LINC01291), long non-coding RNA [NR_125792]	102724515		75159858	chr2	75159799	+	hs|2p12	NR_125792	chr2:75159799-75159858	NR_125792	Hs.708649
A_23_P110345	2.35043	1.23292	2.35043	up	CHIC2	cysteine-rich hydrophobic domain 2	FALSE	Homo sapiens cysteine-rich hydrophobic domain 2 (CHIC2), mRNA [NM_012110]	26511	GO:0005515|GO:0008150|GO:0003674|GO:0005886|GO:0005798|GO:0006893|GO:0005575	54876291	chr4	54876232	-	hs|4q12	NM_012110	chr4:54876291-54876232	NM_012110	Hs.335393
A_32_P151800	2.62666	1.39323	2.62666	up	FAM72D	family with sequence similarity 72, member D	FALSE	Homo sapiens family with sequence similarity 72, member D (FAM72D), mRNA [NM_207418]	728833		143897200	chr1	143897141	-	hs|1q21.1	NM_207418	chr1:143897200-143897141	NM_207418	Hs.535577
A_32_P18250	2.02771	1.01985	2.02771	up	FUNDC2P2	FUN14 domain containing 2 pseudogene 2	FALSE	Homo sapiens FUN14 domain containing 2 pseudogene 2 (FUNDC2P2), non-coding RNA [NR_003663]	388965		84518343	chr2	84518284	+	hs|2p11.2	NR_003663	chr2:84518284-84518343	NR_003663	Hs.744643
A_22_P00018895	2.60025	1.37865	2.60025	up			FALSE	1004868 Human Fat Cell 5'-Stretch Plus cDNA Library Homo sapiens cDNA 5', mRNA sequence [CB265963]			207731670	chr2	207731611	+	hs|2q33.3		chr2:207731611-207731670		Hs.580596
A_33_P3233378	2.96147	1.56631	2.96147	up	LOC101060157	uncharacterized LOC101060157	FALSE	PREDICTED: Homo sapiens mucin-19-like (LOC101060157), mRNA [XM_006709929]	101060157	GO:0005615	65919	chrUn_gl000212	65860	+		XM_006709929	chrUn_gl000212:65860-65919	XM_006709929	Hs.648234
A_22_P00014171	3.46708	1.79372	3.46708	up	MALAT1	metastasis associated lung adenocarcinoma transcript 1 (non-protein coding)	FALSE	Homo sapiens metastasis associated lung adenocarcinoma transcript 1 (non-protein coding) (MALAT1), long non-coding RNA [NR_002819]	378938		65271039	chr11	65270980	+	hs|11q13.1	NR_002819	chr11:65270980-65271039	NR_002819	Hs.621695
A_21_P0000473	2.21187	1.14527	2.21187	up	SNORA84	small nucleolar RNA, H/ACA box 84	FALSE	Homo sapiens small nucleolar RNA, H/ACA box 84 (SNORA84), small nucleolar RNA [NR_003704]	100124534		95054802	chr9	95054743	-	hs|9q22.31	NR_003704	chr9:95054802-95054743	NR_003704	Hs.693449
A_33_P3389967	2.15621	1.1085	2.15621	up	USP49	ubiquitin specific peptidase 49	FALSE	Homo sapiens ubiquitin specific peptidase 49 (USP49), transcript variant 1, mRNA [NM_001286554]	25862	GO:0005515|GO:0004197|GO:0042393|GO:0035616|GO:0016579|GO:0004843|GO:0061136|GO:0000398|GO:0043161|GO:0008270|GO:0005634	41762166	chr6	41762107	-	hs|6p21.1	NM_001286554	chr6:41762166-41762107	NM_001286554
A_24_P106591	2.21707	1.14865	2.21707	up	BLOC1S5	biogenesis of lysosomal organelles complex-1, subunit 5, muted	FALSE	Homo sapiens biogenesis of lysosomal organelles complex-1, subunit 5, muted (BLOC1S5), transcript variant 1, mRNA [NM_201280]	63915	GO:0030133|GO:0005515|GO:0050942|GO:0048490|GO:0031083|GO:0032438|GO:0032474|GO:0035646|GO:0008089|GO:0032402|GO:0031175	8014278	chr6	8014219	-	hs|6p24.3	NM_201280	chr6:8014278-8014219	NM_201280	Hs.719272
A_22_P00012060	2.76347	1.46648	2.76347	up	lnc-PLOD2-1	lnc-PLOD2-1:1	FALSE	LNCipedia lincRNA (lnc-PLOD2-1), lincRNA [lnc-PLOD2-1:1]			145786665	chr3	145786606	-	hs|3q24		chr3:145786665-145786606
A_24_P112447	2.54696	1.34878	2.54696	up	ENTPD7	ectonucleoside triphosphate diphosphohydrolase 7	FALSE	Homo sapiens ectonucleoside triphosphate diphosphohydrolase 7 (ENTPD7), mRNA [NM_020354]	57089	GO:0016787|GO:0008152|GO:0016021|GO:0046872|GO:0030659	101465088	chr10	101465029	+	hs|10q24.2	NM_020354	chr10:101465029-101465088	NM_020354	Hs.744948
A_23_P110076	2.02549	1.01827	2.02549	up	WDR53	WD repeat domain 53	FALSE	Homo sapiens WD repeat domain 53 (WDR53), mRNA [NM_182627]	348793		196281406	chr3	196281347	-	hs|3q29	NM_182627	chr3:196281406-196281347	NM_182627	Hs.385865
A_33_P3387463	2.68556	1.42522	2.68556	up	ATP6V1D	ATPase, H+ transporting, lysosomal 34kDa, V1 subunit D	FALSE	Homo sapiens ATPase, H+ transporting, lysosomal 34kDa, V1 subunit D (ATP6V1D), mRNA [NM_015994]	51382	GO:0005515|GO:0008286|GO:0005813|GO:0033176|GO:0051701|GO:0042626|GO:0005765|GO:0055085|GO:0005829|GO:0006879|GO:0005929|GO:0033572|GO:0042384|GO:0016020|GO:0090382|GO:0070062|GO:0015992	67804649	chr14	67804590	-	hs|14q23.3	NM_015994	chr14:67804649-67804590	NM_015994	Hs.272630
A_23_P365614	4.00991	2.00357	4.00991	up	NOTCH4	notch 4	FALSE	Homo sapiens notch 4 (NOTCH4), mRNA [NM_004557]	4855	GO:0005515|GO:0010467|GO:0006367|GO:0007220|GO:0005886|GO:0005634|GO:0030879|GO:0009790|GO:0007221|GO:0030154|GO:0005829|GO:0007219|GO:0004872|GO:0030097|GO:0001569|GO:0046982|GO:0009986|GO:0001709|GO:0005509|GO:0005576|GO:0000139|GO:0001886|GO:0005887|GO:0005789|GO:0005654|GO:0045596|GO:0045893|GO:0045602|GO:0001763	32162683	chr6	32162624	-	hs|6p21.32	NM_004557	chr6:32162683-32162624	NM_004557	Hs.436100
A_21_P0000236	2.24924	1.16944	2.24924	up	SNORA64	small nucleolar RNA, H/ACA box 64	FALSE	Homo sapiens small nucleolar RNA, H/ACA box 64 (SNORA64), small nucleolar RNA [NR_002326]	26784		2013042	chr16	2012983	-	hs|16p13.3	NR_002326	chr16:2013042-2012983	NR_002326	Hs.745496
A_33_P3237634	3.47297	1.79617	3.47297	up	TSC22D3	TSC22 domain family, member 3	FALSE	Homo sapiens TSC22 domain family, member 3 (TSC22D3), transcript variant 2, mRNA [NM_004089]	1831	GO:0007589|GO:0006355|GO:0034220|GO:0003700|GO:0070236|GO:0043426|GO:0006970|GO:0005634|GO:0000122|GO:0048642|GO:0055085|GO:0005829	106956545	chrX	106956486	-	hs|Xq22.3	NM_004089	chrX:106956545-106956486	NM_004089	Hs.522074
A_23_P217109	2.56529	1.35912	2.56529	up	SLC31A2	solute carrier family 31 (copper transporter), member 2	FALSE	Homo sapiens solute carrier family 31 (copper transporter), member 2 (SLC31A2), mRNA [NM_001860]	1318	GO:0006878|GO:0005887|GO:0005770|GO:0005375|GO:0035434|GO:0055037|GO:0006825	115926299	chr9	115926240	+	hs|9q32	NM_001860	chr9:115926240-115926299	NM_001860	Hs.24030
A_23_P34066	2.23309	1.15904	2.23309	up	IL9R	interleukin 9 receptor	FALSE	Homo sapiens interleukin 9 receptor (IL9R), transcript variant 2, mRNA [NM_176786]	3581	GO:0007165|GO:0030307|GO:0008283|GO:0005887|GO:0004919|GO:0019983|GO:0005615|GO:0038113	155240326	chrX	155240267	+	hs|Xq28	NM_176786	chrX:155240267-155240326	NM_176786	Hs.406228
A_21_P0005814	4.24293	2.08506	4.24293	up	lnc-GSR-1	lnc-GSR-1:1	FALSE	LNCipedia lincRNA (lnc-GSR-1), lincRNA [lnc-GSR-1:1]			30593779	chr8	30593720	-	hs|8p12		chr8:30593779-30593720
A_33_P3344492	2.59635	1.37648	2.59635	up	SCARNA1	small Cajal body-specific RNA 1	FALSE	Homo sapiens small Cajal body-specific RNA 1 (SCARNA1), guide RNA [NR_002997]	677774		28161077	chr1	28161018	+	hs|1p35.3	NR_002997	chr1:28161018-28161077	NR_002997	Hs.689694
A_33_P3244808	3.02231	1.59565	3.02231	up	BEST4	bestrophin 4	FALSE	Homo sapiens bestrophin 4 (BEST4), mRNA [NM_153274]	266675	GO:0008150|GO:0003674|GO:0005886|GO:0034707|GO:0005254	45249335	chr1	45249276	-	hs|1p34.1	NM_153274	chr1:45249335-45249276	NM_153274	Hs.302513
A_23_P34877	2.26311	1.17831	2.26311	up	RBM15	RNA binding motif protein 15	FALSE	Homo sapiens RNA binding motif protein 15 (RBM15), transcript variant 1, mRNA [NM_022768]	64783	GO:0005515|GO:0031965|GO:0001569|GO:0060674|GO:0000166|GO:0045638|GO:0060412|GO:0016032|GO:0005654|GO:0048536|GO:0007221|GO:0045892	110884714	chr1	110884655	+	hs|1p13.3	NM_022768	chr1:110884655-110884714	NM_022768	Hs.435947
A_23_P134167	2.13842	1.09654	2.13842	up	PDSS2	prenyl (decaprenyl) diphosphate synthase, subunit 2	FALSE	Homo sapiens prenyl (decaprenyl) diphosphate synthase, subunit 2 (PDSS2), mRNA [NM_020381]	57107	GO:0050347|GO:0006744|GO:0005737|GO:0000010|GO:0046982|GO:0005759|GO:0051290|GO:0044281|GO:0008299|GO:0050878	107474153	chr6	107474094	-	hs|6q21	NM_020381	chr6:107474153-107474094	NM_020381	Hs.745008
A_33_P3236881	2.07966	1.05634	2.07966	up	MINOS1-NBL1	MINOS1-NBL1 readthrough	FALSE	Homo sapiens MINOS1-NBL1 readthrough (MINOS1-NBL1), transcript variant 1, mRNA [NM_001204088]	100532736		19984941	chr1	19984882	+	hs|1p36.13	NM_001204088	chr1:19984882-19984941	NM_001204088	Hs.654502
A_22_P00010898	3.88847	1.9592	3.88847	up			FALSE				182683645	chr1	182683586	+	hs|1q25.3		chr1:182683586-182683645		Hs.496952
A_23_P134953	2.10696	1.07517	2.10696	up	PLIN2	perilipin 2	FALSE	Homo sapiens perilipin 2 (PLIN2), transcript variant 1, mRNA [NM_001122]	123	GO:0005811|GO:0014070|GO:0005886|GO:0019915|GO:0005783|GO:0042493|GO:0005634|GO:0005576|GO:0044281|GO:0015909|GO:0044255|GO:0005829	19116429	chr9	19116370	-	hs|9p22.1	NM_001122	chr9:19116429-19116370	NM_001122	Hs.3416
A_33_P3308137	2.31243	1.20941	2.31243	up	FAM221A	family with sequence similarity 221, member A	FALSE	Homo sapiens family with sequence similarity 221, member A (FAM221A), transcript variant 1, mRNA [NM_199136]	340277		23741793	chr7	23741734	+	hs|7p15.3	NM_199136	chr7:23741734-23741793	NM_199136	Hs.592178
A_24_P219378	2.01185	1.00852	2.01185	up	CASKIN1	CASK interacting protein 1	FALSE	Homo sapiens CASK interacting protein 1 (CASKIN1), mRNA [NM_020764]	57524	GO:0005515|GO:0007165|GO:0005737	2227503	chr16	2227444	-	hs|16p13.3	NM_020764	chr16:2227503-2227444	NM_020764	Hs.643537
A_24_P389959	2.16348	1.11335	2.16348	up	COPZ1	coatomer protein complex, subunit zeta 1	FALSE	Homo sapiens coatomer protein complex, subunit zeta 1 (COPZ1), transcript variant 1, mRNA [NM_016057]	22818	GO:0030126|GO:0006890|GO:0061024|GO:0006891|GO:0006886|GO:0048205|GO:0005829	54744629	chr12	54744570	+	hs|12q13.13	NM_016057	chr12:54744570-54744629	NM_016057	Hs.505652
A_22_P00015251	2.22944	1.15668	2.22944	up	lnc-SPAG5-1	lnc-SPAG5-1:1	FALSE	CD008659 Human CD34+ ESTs from primary hematopoietic stem-progenitor cells Homo sapiens cDNA 3', mRNA sequence [GD144209]			26928904	chr17	26928845	-	hs|17q11.2	GD144209	chr17:26928904-26928845		Hs.549915
A_33_P3245987	2.32444	1.21688	2.32444	up			FALSE	zinc finger protein 840, pseudogene [Source:HGNC Symbol;Acc:HGNC:34344] [ENST00000504759]			45113730	chr20	45113671	+	hs|20q13.12		chr20:45113671-45113730
A_32_P182473	2.06247	1.04438	2.06247	up	ZNF625	zinc finger protein 625	FALSE	Homo sapiens zinc finger protein 625 (ZNF625), transcript variant 1, mRNA [NM_145233]	90589	GO:0006355|GO:0005634|GO:0003677|GO:0046872|GO:0006351	12258592	chr19	12258533	-	hs|19p13.2	NM_145233	chr19:12258592-12258533	NM_145233	Hs.732736
A_23_P43476	2.16906	1.11707	2.16906	up	VLDLR	very low density lipoprotein receptor	FALSE	Homo sapiens very low density lipoprotein receptor (VLDLR), transcript variant 1, mRNA [NM_003383]	7436	GO:0005515|GO:0005886|GO:0021517|GO:0005041|GO:0034361|GO:0001948|GO:0030229|GO:0045860|GO:0007613|GO:0034447|GO:1900006|GO:0008203|GO:0005509|GO:0000122|GO:0006898|GO:0038026|GO:0007399|GO:0038025|GO:0043235|GO:0007165|GO:0005905|GO:0016020|GO:0006869|GO:0016021|GO:0034185|GO:0034436|GO:0034437|GO:0048306|GO:0034189	2653956	chr9	2653897	+	hs|9p24.2	NM_003383	chr9:2653897-2653956	NM_003383	Hs.370422
A_23_P313550	2.76752	1.4686	2.76752	up	SLC25A41	solute carrier family 25, member 41	FALSE	Homo sapiens solute carrier family 25, member 41 (SLC25A41), mRNA [NM_173637]	284427	GO:0005743|GO:0016021|GO:0055085	6426128	chr19	6426069	-	hs|19p13.3	NM_173637	chr19:6426128-6426069	NM_173637	Hs.375135
A_21_P0014465	2.41878	1.27428	2.41878	up	LOC101928173	uncharacterized LOC101928173	FALSE	PREDICTED: Homo sapiens uncharacterized LOC101928173 (LOC101928173), transcript variant X2, ncRNA [XR_245039]	101928173		87739097	chr2	87739038	-	hs|2p11.2	XR_245039	chr2:87739097-87739038	XR_245039
A_23_P80778	2.03814	1.02725	2.03814	up	DIRC2	disrupted in renal carcinoma 2	FALSE	Homo sapiens disrupted in renal carcinoma 2 (DIRC2), mRNA [NM_032839]	84925	GO:0006810|GO:0016021|GO:0005765	122598545	chr3	122598486	+	hs|3q21.1	NM_032839	chr3:122598486-122598545	NM_032839	Hs.477346
A_33_P3264272	2.28212	1.19038	2.28212	up	SYF2	SYF2 pre-mRNA-splicing factor	FALSE	Homo sapiens SYF2 pre-mRNA-splicing factor (SYF2), transcript variant 1, mRNA [NM_015484]	25949	GO:0007095|GO:0007369|GO:0000398|GO:0048568|GO:0005634|GO:0071013|GO:0001701	25549021	chr1	25548962	-	hs|1p36.11	NM_015484	chr1:25549021-25548962	NM_015484	Hs.20013
A_33_P3253144	2.02441	1.01751	2.02441	up	DOK3	docking protein 3	FALSE	Homo sapiens docking protein 3 (DOK3), transcript variant 1, mRNA [NM_024872]	79930	GO:0005515|GO:0005737|GO:0005886|GO:0005158|GO:0007265	176930812	chr5	176930753	-	hs|5q35.3	NM_024872	chr5:176930812-176930753	NM_024872	Hs.720849
A_22_P00006790	2.79538	1.48304	2.79538	up	lnc-FZD4-1	lnc-FZD4-1:1	FALSE	LNCipedia lincRNA (lnc-FZD4-1), lincRNA [lnc-FZD4-1:1]			86633023	chr11	86632964	-	hs|11q14.2		chr11:86633023-86632964
A_33_P3374643	2.5122	1.32895	2.5122	up	PAAF1	proteasomal ATPase-associated factor 1	FALSE	Homo sapiens proteasomal ATPase-associated factor 1 (PAAF1), transcript variant 1, mRNA [NM_001267803]	80227	GO:0005515|GO:0000502|GO:0016032	73638770	chr11	73638711	+	hs|11q13.4	NM_001267803	chr11:73638711-73638770	NM_001267803	Hs.525017
A_22_P00004203	2.42195	1.27617	2.42195	up			FALSE				123184471	chr11	123184412	-	hs|11q24.1		chr11:123184471-123184412		Hs.734146
A_23_P148372	2.06304	1.04477	2.06304	up	CSTF2	cleavage stimulation factor, 3' pre-RNA, subunit 2, 64kDa	FALSE	Homo sapiens cleavage stimulation factor, 3' pre-RNA, subunit 2, 64kDa (CSTF2), mRNA [NM_001325]	1478	GO:0005515|GO:0006379|GO:0008380|GO:0006369|GO:0006378|GO:0010467|GO:0006366|GO:0003723|GO:0031124|GO:0005634|GO:0071920|GO:0000166|GO:0000398|GO:0005847|GO:0005654	100093254	chrX	100092406	+	hs|Xq22.1	NM_001325	chrX:100092406-100093254	NM_001325	Hs.132370
A_21_P0010901	2.25841	1.17531	2.25841	up	lnc-SORCS1-4	lnc-SORCS1-4:1	FALSE	LNCipedia lincRNA (lnc-SORCS1-4), lincRNA [lnc-SORCS1-4:1]			107249433	chr10	107249374	-	hs|10q25.1		chr10:107249433-107249374
A_23_P137470	2.28954	1.19506	2.28954	up	SIPA1L2	signal-induced proliferation-associated 1 like 2	FALSE	Homo sapiens signal-induced proliferation-associated 1 like 2 (SIPA1L2), mRNA [NM_020808]	57568	GO:0043547|GO:0051056|GO:0005096	232534575	chr1	232534516	-	hs|1q42.2	NM_020808	chr1:232534575-232534516	NM_020808	Hs.745009
A_33_P3227472	2.93797	1.55482	2.93797	up	SDSL	serine dehydratase-like	FALSE	Homo sapiens serine dehydratase-like (SDSL), mRNA [NM_138432]	113675	GO:0005739|GO:0003941|GO:0008150|GO:0003674|GO:0005737|GO:0030170|GO:0004794|GO:0006565|GO:0070062|GO:0006567	113876080	chr12	113876021	+	hs|12q24.13	NM_138432	chr12:113876021-113876080	NM_138432	Hs.337594
A_21_P0008799	2.54495	1.34764	2.54495	up	lnc-PGPEP1L-1	lnc-PGPEP1L-1:3	FALSE	LNCipedia lincRNA (lnc-PGPEP1L-1), lincRNA [lnc-PGPEP1L-1:3]			99635799	chr15	99635740	-	hs|15q26.3		chr15:99635799-99635740
A_23_P329962	2.26165	1.17738	2.26165	up	SUN3	Sad1 and UNC84 domain containing 3	FALSE	Homo sapiens Sad1 and UNC84 domain containing 3 (SUN3), transcript variant 1, mRNA [NM_001030019]	256979	GO:0034993|GO:0006998|GO:0090286|GO:0016021|GO:0005635	48026942	chr7	48026883	-	hs|7p12.3	NM_001030019	chr7:48026942-48026883	NM_001030019	Hs.406741
A_21_P0005807	3.57679	1.83867	3.57679	up	lnc-GFRA2-1	lnc-GFRA2-1:1	FALSE	LNCipedia lincRNA (lnc-GFRA2-1), lincRNA [lnc-GFRA2-1:1]			21266955	chr8	21223174	-	hs|8p21.3		chr8:21266955-21223174
A_22_P00004601	3.50879	1.81097	3.50879	up			FALSE	Homo sapiens cDNA clone IMAGE:5272683. [BC040995]			5364211	chr8	5364152	-	hs|8p23.2	BC040995	chr8:5364211-5364152		Hs.434623
A_23_P205046	2.93739	1.55454	2.93739	up	ANKRD10	ankyrin repeat domain 10	FALSE	Homo sapiens ankyrin repeat domain 10 (ANKRD10), transcript variant 1, mRNA [NM_017664]	55608		111531510	chr13	111531451	-	hs|13q34	NM_017664	chr13:111531510-111531451	NM_017664	Hs.525163
A_24_P101101	2.16625	1.1152	2.16625	up			FALSE	ribosomal protein L36a pseudogene 45 [Source:HGNC Symbol;Acc:HGNC:36032] [ENST00000497944]			58804791	chr17	58804732	-	hs|17q23.2		chr17:58804791-58804732
A_23_P102037	2.03461	1.02475	2.03461	up	COQ10B	coenzyme Q10 homolog B (S. cerevisiae)	FALSE	Homo sapiens coenzyme Q10 homolog B (S. cerevisiae) (COQ10B), mRNA [NM_025147]	80219	GO:0005743	198338948	chr2	198338889	+	hs|2q33.1	NM_025147	chr2:198338889-198338948	NM_025147	Hs.606592
A_33_P3278293	2.45705	1.29693	2.45705	up	METTL16	methyltransferase like 16	FALSE	Homo sapiens methyltransferase like 16 (METTL16), mRNA [NM_024086]	79066	GO:0008168|GO:0032259	2319454	chr17	2319395	-	hs|17p13.3	NM_024086	chr17:2319454-2319395	NM_024086	Hs.632237
A_23_P59616	2.00152	1.0011	2.00152	up	GTF2IRD2	GTF2I repeat domain containing 2	FALSE	Homo sapiens GTF2I repeat domain containing 2 (GTF2IRD2), transcript variant 1, mRNA [NM_173537]	84163	GO:0006355|GO:0005634|GO:0003677|GO:0006351	74210974	chr7	74210915	-	hs|7q11.23	NM_173537	chr7:74210974-74210915	NM_173537	Hs.647017
A_22_P00013710	2.8481	1.51	2.8481	up	HAS2-AS1	HAS2 antisense RNA 1	FALSE	Homo sapiens HAS2 antisense RNA 1 (HAS2-AS1), antisense RNA [NR_002835]	594842		122654933	chr8	122654874	+	hs|8q24.13	NR_002835	chr8:122654874-122654933	NR_002835	Hs.668686
A_22_P00014756	5.61064	2.48817	5.61064	up	LOC101060091	uncharacterized LOC101060091	FALSE	Homo sapiens uncharacterized LOC101060091 (LOC101060091), long non-coding RNA [NR_110174]	101060091		114588831	chr2	114588772	-	hs|2q14.1	NR_110174	chr2:114588831-114588772	NR_110174	Hs.741753
A_23_P96542	3.00651	1.58809	3.00651	up	VMA21	VMA21 vacuolar H+-ATPase homolog (S. cerevisiae)	FALSE	Homo sapiens VMA21 vacuolar H+-ATPase homolog (S. cerevisiae) (VMA21), mRNA [NM_001017980]	203547	GO:0070072|GO:0030127|GO:0033116|GO:0005789|GO:0016021|GO:0005764	150573547	chrX	150573488	+	hs|Xq28	NM_001017980	chrX:150573488-150573547	NM_001017980	Hs.58633
A_24_P323598	2.56552	1.35925	2.56552	up	ESCO2	establishment of sister chromatid cohesion N-acetyltransferase 2	FALSE	Homo sapiens establishment of sister chromatid cohesion N-acetyltransferase 2 (ESCO2), mRNA [NM_001017420]	157570	GO:0001741|GO:0005794|GO:0010369|GO:0034421|GO:0035861|GO:0005634|GO:0046872|GO:0006302|GO:0004468|GO:0007059|GO:0002244|GO:0005654|GO:0071168|GO:0000278|GO:0031618|GO:0000785|GO:0006275	27662160	chr8	27662101	+	hs|8p21.1	NM_001017420	chr8:27662101-27662160	NM_001017420	Hs.99480
A_23_P15414	2.90785	1.53995	2.90785	up	SCARF1	scavenger receptor class F, member 1	FALSE	Homo sapiens scavenger receptor class F, member 1 (SCARF1), transcript variant 1, mRNA [NM_003693]	8578	GO:0006707|GO:0005886|GO:0030169|GO:0006898|GO:0016358|GO:0016322|GO:0030666|GO:0007165|GO:0048680|GO:0010976|GO:0016021|GO:0007155|GO:0004888|GO:0005044	1537812	chr17	1537753	-	hs|17p13.3	NM_003693	chr17:1537812-1537753	NM_003693	Hs.647430
A_21_P0009295	2.1299	1.09079	2.1299	up	lnc-ALOX12B-1	lnc-ALOX12B-1:1	FALSE	LNCipedia lincRNA (lnc-ALOX12B-1), lincRNA [lnc-ALOX12B-1:1]			7967908	chr17	7967849	-	hs|17p13.1		chr17:7967908-7967849
A_33_P3351316	3.38533	1.7593	3.38533	up	FAM198A	family with sequence similarity 198, member A	FALSE	family with sequence similarity 198, member A [Source:HGNC Symbol;Acc:HGNC:24485] [ENST00000273146]	729085	GO:0005576	43101699	chr3	43101640	+	hs|3p22.1	AK091001	chr3:43101640-43101699
A_23_P380326	2.488	1.31499	2.488	up	SLC39A9	solute carrier family 39, member 9	FALSE	Homo sapiens solute carrier family 39, member 9 (SLC39A9), transcript variant 1, mRNA [NM_018375]	55334	GO:0046873|GO:0006829|GO:0016021|GO:0055085	69926160	chr14	69926101	+	hs|14q24.1	NM_018375	chr14:69926101-69926160	NM_018375	Hs.432690
A_33_P3319406	2.14948	1.10399	2.14948	up	ARHGAP21	Rho GTPase activating protein 21	FALSE	Rho GTPase activating protein 21 [Source:HGNC Symbol;Acc:HGNC:23725] [ENST00000376410]	57584	GO:0005515|GO:0005794|GO:0030054|GO:0072384|GO:0051684|GO:0051683|GO:0005100|GO:0007165|GO:0000139|GO:0032321|GO:0007030|GO:0005856|GO:0030659	24885677	chr10	24885618	-	hs|10p12.1	BX537570	chr10:24885677-24885618
A_33_P3416767	3.34125	1.74039	3.34125	up	MAFG	v-maf avian musculoaponeurotic fibrosarcoma oncogene homolog G	FALSE	Homo sapiens v-maf avian musculoaponeurotic fibrosarcoma oncogene homolog G (MAFG), transcript variant 2, mRNA [NM_032711]	4097	GO:0043565|GO:0006355|GO:0003700|GO:0046982|GO:0007596|GO:0042127|GO:0030641|GO:0030534|GO:0005654|GO:0045604|GO:0001701|GO:0006351	79880543	chr17	79880484	-	hs|17q25.3	NM_032711	chr17:79880543-79880484	NM_032711	Hs.744113
A_21_P0010135	2.03444	1.02463	2.03444	up			FALSE				47459020	chr21	47458961	+	hs|21q22.3		chr21:47458961-47459020
A_21_P0000463	2.11811	1.08278	2.11811	up	SNORD105B	small nucleolar RNA, C/D box 105B	FALSE	Homo sapiens small nucleolar RNA, C/D box 105B (SNORD105B), small nucleolar RNA [NR_003688]	100113382		10220516	chr19	10220457	+	hs|19p13.2	NR_003688	chr19:10220457-10220516	NR_003688
A_23_P67864	2.17006	1.11773	2.17006	up	ADCY3	adenylate cyclase 3	FALSE	Homo sapiens adenylate cyclase 3 (ADCY3), mRNA [NM_004036]	109	GO:0005516|GO:0007608|GO:0005886|GO:0007268|GO:0007202|GO:0044281|GO:0007193|GO:0046872|GO:0035556|GO:0005737|GO:0007173|GO:0071377|GO:0006171|GO:0006833|GO:0034199|GO:0048011|GO:0055085|GO:0005524|GO:0003091|GO:0007165|GO:0005929|GO:0006112|GO:0004016|GO:0016020|GO:0005887|GO:0008543|GO:0045087|GO:0007189	25042332	chr2	25042273	-	hs|2p23.3	NM_004036	chr2:25042332-25042273	NM_004036	Hs.467898
A_23_P17103	4.92827	2.30108	4.92827	up	TSGA10	testis specific, 10	FALSE	Homo sapiens testis specific, 10 (TSGA10), transcript variant 1, mRNA [NM_025244]	80705	GO:0043005|GO:0003674|GO:0031965|GO:0005737|GO:0031514|GO:0030031|GO:0007283|GO:0005575	99614532	chr2	99614473	-	hs|2q11.2	NM_025244	chr2:99614532-99614473	NM_025244	Hs.120267
A_22_P00000102	2.53885	1.34417	2.53885	up	SNHG6	small nucleolar RNA host gene 6 (non-protein coding)	FALSE	Homo sapiens small nucleolar RNA host gene 6 (non-protein coding) (SNHG6), long non-coding RNA [NR_002599]	641638		67834344	chr8	67834285	-	hs|8q13.1	NR_002599	chr8:67834344-67834285	NR_002599	Hs.372680
[truncated: 1,819 more rows]
