# Supplementary material for: Concurrent targeting of BMI1 and CDK4/6 abrogates tumor growth in vitro and in vivo
Source: Sci Rep. 2019 Sep 23;9:13696. doi: 10.1038/s41598-019-50140-0 (PMC6757061; doi:10.1038/s41598-019-50140-0)
Supplement: Supplementary file 2 — supplementary table 2 [file 41598_2019_50140_MOESM2_ESM.xlsx]

## Sheet: UP - FC ((PALBOCILIP) vs (DMSO)
supplementary table 2. List of differentially expressed genes (2.0 FC, p <0.05) in MDA-MB-231 treated with Palbocilip (72 hrs) compared to DMSO-control treated cells
ProbeName	FC ([PALBOCILIP] vs [DMSO])	Log FC ([PALBOCILIP] vs [DMSO])	FC (abs) ([PALBOCILIP] vs [DMSO])	Regulation ([PALBOCILIP] vs [DMSO])	GeneSymbol	GeneName	ControlType	Description	EntrezGeneID	Go	Chromosome End Index_Avadis_	Chromosome Number_Avadis_	Chromosome Start Index_Avadis_	Chromosome Strand_Avadis_	Cytoband	GenbankAccession	GenomicCoordinates	RefSeqAccession	UniGeneID
A_33_P3373991	3.57932	1.83969	3.57932	up			FALSE	17000424984468 GRN_ES Homo sapiens cDNA 5', mRNA sequence [CN283607]			233285490	chr2	233285431	-	hs|2q37.1		chr2:233285490-233285431		Hs.574600
A_32_P132317	3.97574	1.99122	3.97574	up	GPR155	G protein-coupled receptor 155	FALSE	Homo sapiens G protein-coupled receptor 155 (GPR155), transcript variant 1, mRNA [NM_001033045]	151556	GO:0035556|GO:0003674|GO:0050890|GO:0016021|GO:0055085|GO:0070062	175297161	chr2	175297102	-	hs|2q31.1	NM_001033045	chr2:175297161-175297102	NM_001033045	Hs.516604
A_23_P156708	4.95999	2.31034	4.95999	up	TNXB	tenascin XB	FALSE	Homo sapiens tenascin XB (TNXB), transcript variant XB-S, mRNA [NM_032470]	7148	GO:0030036|GO:0005518|GO:0005578|GO:0005583|GO:0005615|GO:0031012|GO:0005622|GO:0016337|GO:0005178|GO:0007160|GO:0030199|GO:0032963|GO:0006631|GO:0006641|GO:0043506|GO:0043206|GO:0007155|GO:0008201|GO:0070062|GO:0048251	32009022	chr6	32008964	-	hs|6p21.33	NM_032470	chr6:32009022-32008964	NM_032470	Hs.485104
A_21_P0012608	2.83901	1.50539	2.83901	up	XLOC_l2_010816		FALSE	BROAD Institute lincRNA (XLOC_l2_010816), lincRNA [TCONS_l2_00020732]			121288829	chr4	121256844	+	hs|4q27		chr4:121256844-121288829
A_33_P3421163	3.61618	1.85447	3.61618	up	TP53INP1	tumor protein p53 inducible nuclear protein 1	FALSE	Homo sapiens tumor protein p53 inducible nuclear protein 1 (TP53INP1), transcript variant 1, mRNA [NM_033285]	94241	GO:0005515|GO:0072703|GO:0048102|GO:0030336|GO:0005776|GO:0008285|GO:0016209|GO:0009408|GO:2001235|GO:0006950|GO:0071447|GO:0006915|GO:0005634|GO:0031410|GO:0006351|GO:0005829|GO:0071361|GO:0034644|GO:0016605|GO:0007050|GO:0045893|GO:0000045|GO:0010508	95952206	chr8	95952147	-	hs|8q22.1	NM_033285	chr8:95952206-95952147	NM_033285	Hs.492261
A_23_P118392	2.54969	1.35032	2.54969	up	RASD1	RAS, dexamethasone-induced 1	FALSE	Homo sapiens RAS, dexamethasone-induced 1 (RASD1), transcript variant 1, mRNA [NM_016084]	51655	GO:0006184|GO:0007165|GO:0048471|GO:0007263|GO:0007186|GO:0005886|GO:0007264|GO:0003924|GO:0005634|GO:0005525|GO:0045892	17397846	chr17	17397787	-	hs|17p11.2	NM_016084	chr17:17397846-17397787	NM_016084	Hs.25829
A_23_P112026	3.83294	1.93845	3.83294	up	IDO1	indoleamine 2,3-dioxygenase 1	FALSE	Homo sapiens indoleamine 2,3-dioxygenase 1 (IDO1), mRNA [NM_002164]	3620	GO:0006569|GO:0070233|GO:0032693|GO:0046006|GO:0070234|GO:0002534|GO:0032735|GO:0044281|GO:0046872|GO:0030485|GO:0005829|GO:0042130|GO:0034641|GO:0002678|GO:0032496|GO:0007565|GO:0004833|GO:0009055|GO:0032421|GO:0033555|GO:0002666|GO:0019441|GO:0033754|GO:0002830|GO:0034276|GO:0020037|GO:0055114	39785588	chr8	39785529	+	hs|8p11.21	NM_002164	chr8:39785529-39785588	NM_002164	Hs.840
A_33_P3797820	2.88216	1.52715	2.88216	up	LOC102723652	uncharacterized LOC102723652	FALSE	long intergenic non-protein coding RNA 863 [Source:HGNC Symbol;Acc:HGNC:45162] [ENST00000439559]	102723652		89117075	chr10	89117016	+	hs|10q23.2	XR_432607	chr10:89117016-89117075	XR_432607
A_22_P00012484	5.80019	2.5361	5.80019	up			FALSE	PREDICTED: Homo sapiens uncharacterized LOC102724764 (LOC102724764), ncRNA [XR_424260]			86425120	chr11	86425061	+	hs|11q14.2	XR_424260	chr11:86425061-86425120	XR_424260
A_24_P334130	3.40564	1.76792	3.40564	up	FN1	fibronectin 1	FALSE	Homo sapiens fibronectin 1 (FN1), transcript variant 7, mRNA [NM_054034]	2335	GO:0005515|GO:0008360|GO:0005518|GO:0045773|GO:0072562|GO:0050900|GO:0035987|GO:0002020|GO:0005615|GO:0033622|GO:0016324|GO:0022617|GO:0030198|GO:0034446|GO:0031093|GO:0007155|GO:0008201|GO:0070062|GO:0005793|GO:0005605|GO:0009611|GO:0005577|GO:0030168|GO:0005576|GO:0006953|GO:0001525|GO:0031012|GO:0016504|GO:0010952|GO:0005178|GO:0018149|GO:0007161|GO:0007596|GO:0002576|GO:0007044	216288895	chr2	216288217	-	hs|2q35	NM_054034	chr2:216288895-216288217	NM_054034	Hs.203717
A_22_P00015054	4.23953	2.0839	4.23953	up	lnc-SNPH-1	lnc-SNPH-1:1	FALSE	ALU8_HUMAN (P39195) Alu subfamily SX sequence contamination warning entry, partial (6%) [THC2685281]			1343229	chr20	1343170	+	hs|20p13		chr20:1343170-1343229
A_23_P404162	4.88492	2.28833	4.88492	up	HDAC9	histone deacetylase 9	FALSE	Homo sapiens histone deacetylase 9 (HDAC9), transcript variant 3, mRNA [NM_014707]	9734	GO:0005515|GO:0042826|GO:0046970|GO:0005634|GO:0046872|GO:0007507|GO:0005737|GO:0006954|GO:0007219|GO:0070491|GO:0005080|GO:0030183|GO:0051153|GO:0090050|GO:0004407|GO:0046969|GO:0032041|GO:0070932|GO:0005667|GO:0070933|GO:0016575|GO:0032869|GO:0034983|GO:0003714|GO:0048742|GO:0000122|GO:0006351|GO:0033558|GO:0042113|GO:0035097|GO:0000118|GO:0005654|GO:0045892|GO:0008134	18708061	chr7	18708002	+	hs|7p21.1	NM_014707	chr7:18708002-18708061	NM_014707	Hs.196054
A_32_P47754	2.48454	1.31298	2.48454	up	SLC2A14	solute carrier family 2 (facilitated glucose transporter), member 14	FALSE	Homo sapiens solute carrier family 2 (facilitated glucose transporter), member 14 (SLC2A14), transcript variant 1, mRNA [NM_001286233]	144195	GO:0015758|GO:0007275|GO:0005634|GO:0016021|GO:0007283|GO:0055085|GO:0030154|GO:0005355	7965262	chr12	7965203	-	hs|12p13.31	NM_001286233	chr12:7965262-7965203	NM_001286233	Hs.655169
A_33_P3299525	2.77489	1.47243	2.77489	up	KCTD21	potassium channel tetramerization domain containing 21	FALSE	Homo sapiens potassium channel tetramerization domain containing 21 (KCTD21), mRNA [NM_001029859]	283219	GO:0051260	77882362	chr11	77882303	-	hs|11q14.1	NM_001029859	chr11:77882362-77882303	NM_001029859	Hs.528439
A_33_P3248231	2.6583	1.4105	2.6583	up	LOC283028	uncharacterized LOC283028	FALSE	PREDICTED: Homo sapiens uncharacterized LOC283028 (LOC283028), misc_RNA [XR_171099]	283028		43248938	chr10	43248879	-	hs|10q11.21	XR_171099	chr10:43248938-43248879	XR_171099	Hs.448616
A_22_P00014426	4.39278	2.13513	4.39278	up	lnc-SGSH-1	lnc-SGSH-1:1	FALSE	LNCipedia lincRNA (lnc-SGSH-1), lincRNA [lnc-SGSH-1:1]			78177691	chr17	78177632	-	hs|17q25.3	AL833696	chr17:78177691-78177632		Hs.550529
A_33_P3385870	2.85318	1.51257	2.85318	up	CCNG2	cyclin G2	FALSE	Homo sapiens cyclin G2 (CCNG2), mRNA [NM_004354]	901	GO:0007067|GO:0005737|GO:0051726|GO:0000075|GO:0051301	78087216	chr4	78087157	+	hs|4q21.1	NM_004354	chr4:78087157-78087216	NM_004354	Hs.740456
A_33_P3282840	6.56776	2.7154	6.56776	up	RPS29	ribosomal protein S29	FALSE	Homo sapiens ribosomal protein S29 (RPS29), transcript variant 2, mRNA [NM_001030001]	6235	GO:0010467|GO:0003735|GO:0019083|GO:0006614|GO:0019058|GO:0015935|GO:0006415|GO:0006412|GO:0006413|GO:0005829|GO:0006414|GO:0005737|GO:0000184|GO:0022627|GO:0016032|GO:0008270|GO:0044267|GO:0005925|GO:0070062	50044133	chr14	50044074	-	hs|14q21.3	NM_001030001	chr14:50044133-50044074	NM_001030001	Hs.156367
A_22_P00003761	3.8561	1.94714	3.8561	up	lnc-CDIPT-1	lnc-CDIPT-1:7	FALSE	Homo sapiens cDNA FLJ40153 fis, clone TESTI2014324. [AK097472]			29820029	chr16	29819970	-	hs|16p11.2	AK097472	chr16:29820029-29819970		Hs.23650
A_24_P50245	3.31429	1.7287	3.31429	up	HLA-DMA	major histocompatibility complex, class II, DM alpha	FALSE	Homo sapiens major histocompatibility complex, class II, DM alpha (HLA-DMA), mRNA [NM_006120]	3108	GO:0048839|GO:0016064|GO:0009986|GO:0005771|GO:0002503|GO:0042613|GO:0005765|GO:0015031|GO:0045059|GO:0019886|GO:0016020|GO:0050778|GO:0031902|GO:0051085|GO:0023026|GO:0016021|GO:0045582|GO:0070062	32917477	chr6	32917418	-	hs|6p21.32	NM_006120	chr6:32917477-32917418	NM_006120	Hs.728759
A_24_P88554	2.478	1.30918	2.478	up	PEX11B	peroxisomal biogenesis factor 11 beta	FALSE	Homo sapiens peroxisomal biogenesis factor 11 beta (PEX11B), transcript variant 1, mRNA [NM_003846]	8799	GO:0005515|GO:0042803|GO:0044375|GO:0005739|GO:0007165|GO:0043234|GO:0016020|GO:0007031|GO:0051260|GO:0005779|GO:0005778|GO:0070062|GO:0005777|GO:0016559	145523662	chr1	145523603	+	hs|1q21.1	NM_003846	chr1:145523603-145523662	NM_003846	Hs.714608
A_24_P343233	3.02452	1.5967	3.02452	up	HLA-DRB1	major histocompatibility complex, class II, DR beta 1	FALSE	Homo sapiens major histocompatibility complex, class II, DR beta 1 (HLA-DRB1), transcript variant 1, mRNA [NM_002124]	3123	GO:0002437|GO:0050852|GO:0005886|GO:0019221|GO:0031295|GO:0042088|GO:0005765|GO:0042130|GO:0019886|GO:0006955|GO:0002381|GO:0042605|GO:2001179|GO:0071556|GO:0032689|GO:0070062|GO:0060333|GO:0030658|GO:0012507|GO:0051262|GO:0009986|GO:0002506|GO:0035774|GO:0002503|GO:0042613|GO:0032588|GO:0030666|GO:0000139|GO:0016020|GO:0005887|GO:0031902|GO:0032673|GO:0023026|GO:0016045|GO:0030669|GO:0032395|GO:…	32548583	chr6	32548524	-	hs|6p21.32	NM_002124	chr6:32548583-32548524	NM_002124	Hs.696211
A_23_P122924	2.4212	1.27572	2.4212	up	INHBA	inhibin, beta A	FALSE	Homo sapiens inhibin, beta A (INHBA), mRNA [NM_002192]	3624	GO:0005515|GO:0042541|GO:0030308|GO:0042701|GO:0035987|GO:0030154|GO:0042802|GO:0071397|GO:0045077|GO:0001942|GO:0046982|GO:0046882|GO:0006952|GO:0046881|GO:0046880|GO:0032924|GO:0045786|GO:0005125|GO:0005160|GO:0045650|GO:0032270|GO:0005179|GO:0045648|GO:0045893|GO:0008083|GO:0040007|GO:0060279|GO:0045578|GO:0008285|GO:0007267|GO:0060395|GO:0071372|GO:0000082|GO:0001541|GO:0070699|GO:0002244|GO:…	41729305	chr7	41729246	-	hs|7p14.1	NM_002192	chr7:41729305-41729246	NM_002192	Hs.583348
A_19_P00808120	3.14116	1.6513	3.14116	up	FAM200B	family with sequence similarity 200, member B	FALSE	Homo sapiens family with sequence similarity 200, member B (FAM200B), mRNA [NM_001145191]	285550	GO:0003676	15691922	chr4	15691863	+	hs|4p15.32	NM_001145191	chr4:15691863-15691922	NM_001145191	Hs.731718
A_33_P3325753	3.05838	1.61277	3.05838	up	TRIOBP	TRIO and F-actin binding protein	FALSE	Homo sapiens TRIO and F-actin binding protein (TRIOBP), transcript variant 6, mRNA [NM_001039141]	11078	GO:0030047|GO:0005815|GO:0030496|GO:0005634|GO:0015629|GO:0045159|GO:0005737|GO:0007067|GO:0051016|GO:0051015|GO:1900026|GO:0017049|GO:0005925|GO:0031625|GO:0051301	38172560	chr22	38172501	+	hs|22q13.1	NM_001039141	chr22:38172501-38172560	NM_001039141	Hs.533030
A_33_P3257861	2.20193	1.13877	2.20193	up	SARDH	sarcosine dehydrogenase	FALSE	Homo sapiens sarcosine dehydrogenase (SARDH), transcript variant 2, mRNA [NM_001134707]	1757	GO:0005739|GO:0005759|GO:0055114|GO:0008480	136528745	chr9	136528686	-	hs|9q34.2	NM_001134707	chr9:136528745-136528686	NM_001134707	Hs.198003
A_21_P0014895	3.04223	1.60513	3.04223	up			FALSE				211827953	chr1	211827894	+	hs|1q32.3		chr1:211827894-211827953
A_33_P3422728	2.82422	1.49785	2.82422	up	CNTNAP3	contactin associated protein-like 3	FALSE	Homo sapiens contactin associated protein-like 3 (CNTNAP3), mRNA [NM_033655]	79937	GO:0008037|GO:0005886|GO:0005576|GO:0016021|GO:0007155	39086775	chr9	39086716	-	hs|9p13.1	NM_033655	chr9:39086775-39086716	NM_033655	Hs.128474
A_23_P6413	2.46923	1.30406	2.46923	up	SELM	selenoprotein M	FALSE	Homo sapiens selenoprotein M (SELM), mRNA [NM_080430]	140606	GO:0048471|GO:0005737|GO:0005794|GO:0005783|GO:0005654	31500922	chr22	31500863	-	hs|22q12.2	NM_080430	chr22:31500922-31500863	NM_080430	Hs.55940
A_21_P0005248	3.6108	1.85232	3.6108	up	lnc-ASB4-3	lnc-ASB4-3:2	FALSE	LNCipedia lincRNA (lnc-ASB4-3), lincRNA [lnc-ASB4-3:2]			95236456	chr7	95236397	+	hs|7q21.3		chr7:95236397-95236456
A_23_P77630	2.61055	1.38435	2.61055	up	MAP1LC3B	microtubule-associated protein 1 light chain 3 beta	FALSE	Homo sapiens microtubule-associated protein 1 light chain 3 beta (MAP1LC3B), mRNA [NM_022818]	81631	GO:0005515|GO:0006995|GO:0008017|GO:0005776|GO:0000422|GO:0005930|GO:0000421|GO:0005874|GO:0050811|GO:0031410|GO:0000407|GO:0005829|GO:0012505|GO:0005622|GO:0031090|GO:0061025|GO:0000045|GO:0019898	87437499	chr16	87437440	+	hs|16q24.2	NM_022818	chr16:87437440-87437499	NM_022818	Hs.356061
A_23_P112531	2.86489	1.51848	2.86489	up	FAM102A	family with sequence similarity 102, member A	FALSE	Homo sapiens family with sequence similarity 102, member A (FAM102A), transcript variant 1, mRNA [NM_001035254]	399665		130703275	chr9	130703216	-	hs|9q34.11	NM_001035254	chr9:130703275-130703216	NM_001035254	Hs.535972
A_24_P544882	2.44015	1.28697	2.44015	up	SSR1	signal sequence receptor, alpha	FALSE	Homo sapiens signal sequence receptor, alpha (SSR1), transcript variant 1, mRNA [NM_003144]	6745	GO:0005515|GO:0010467|GO:0008284|GO:0005783|GO:0006614|GO:0006613|GO:0005789|GO:0016021|GO:0006987|GO:0044267|GO:0006412|GO:0030968	7281648	chr6	7281589	-	hs|6p24.3	NM_003144	chr6:7281648-7281589	NM_003144	Hs.114033
A_23_P82868	3.23868	1.69541	3.23868	up	PLAT	plasminogen activator, tissue	FALSE	Homo sapiens plasminogen activator, tissue (PLAT), transcript variant 1, mRNA [NM_000930]	5327	GO:0005515|GO:0004252|GO:0043434|GO:0045202|GO:0005615|GO:0051591|GO:0005737|GO:0048167|GO:0006508|GO:0030141|GO:0070062|GO:0001666|GO:0009986|GO:0035249|GO:0014909|GO:0045177|GO:0005576|GO:0055085|GO:0045861|GO:0031012|GO:0007596|GO:0031639|GO:0048008|GO:0042730|GO:0006464|GO:0071549|GO:0060279	42032871	chr8	42032812	-	hs|8p11.21	NM_000930	chr8:42032871-42032812	NM_000930	Hs.491582
A_33_P3286278	2.24651	1.16769	2.24651	up	GRN	granulin	FALSE	Homo sapiens granulin (GRN), mRNA [NM_002087]	2896	GO:0050679|GO:0005739|GO:0005515|GO:0007165|GO:0007566|GO:0001835|GO:0008083|GO:0005615|GO:0005125|GO:0070062|GO:0043231	42430469	chr17	42430410	+	hs|17q21.31	NM_002087	chr17:42430410-42430469	NM_002087	Hs.514220
A_23_P121533	2.68854	1.42682	2.68854	up	SPON2	spondin 2, extracellular matrix protein	FALSE	Homo sapiens spondin 2, extracellular matrix protein (SPON2), transcript variant 1, mRNA [NM_012445]	10417	GO:0032755|GO:0002448|GO:0032760|GO:0050832|GO:0005578|GO:0003823|GO:0005615|GO:0046872|GO:0001530|GO:0051607|GO:0071222|GO:0007411|GO:0045087|GO:0060907|GO:0007155|GO:0008228|GO:0043152|GO:0070062	1160797	chr4	1160738	-	hs|4p16.3	NM_012445	chr4:1160797-1160738	NM_012445	Hs.635350
A_24_P21770	3.04011	1.60412	3.04011	up	YPEL4	yippee-like 4 (Drosophila)	FALSE	Homo sapiens yippee-like 4 (Drosophila) (YPEL4), mRNA [NM_145008]	219539	GO:0005730	57413849	chr11	57413790	-	hs|11q12.1	NM_145008	chr11:57413849-57413790	NM_145008	Hs.135978
A_24_P246351	2.56525	1.3591	2.56525	up	FAM71E1	family with sequence similarity 71, member E1	FALSE	Homo sapiens family with sequence similarity 71, member E1 (FAM71E1), mRNA [NM_138411]	112703		50970163	chr19	50970104	-	hs|19q13.33	NM_138411	chr19:50970163-50970104	NM_138411	Hs.448941
A_23_P27107	7.69475	2.94387	7.69475	up	TM4SF5	transmembrane 4 L six family member 5	FALSE	Homo sapiens transmembrane 4 L six family member 5 (TM4SF5), mRNA [NM_003963]	9032	GO:0005887	4686307	chr17	4686248	+	hs|17p13.2	NM_003963	chr17:4686248-4686307	NM_003963	Hs.184194
A_33_P3358601	6.82467	2.77076	6.82467	up	IFITM10	interferon induced transmembrane protein 10	FALSE	Homo sapiens interferon induced transmembrane protein 10 (IFITM10), mRNA [NM_001170820]	402778	GO:0009607|GO:0005886|GO:0016021	1753699	chr11	1753640	-	hs|11p15.5	NM_001170820	chr11:1753699-1753640	NM_001170820	Hs.121575
A_23_P11543	2.76477	1.46716	2.76477	up	FUCA1	fucosidase, alpha-L- 1, tissue	FALSE	Homo sapiens fucosidase, alpha-L- 1, tissue (FUCA1), mRNA [NM_000147]	2517	GO:0005737|GO:0004560|GO:0006027|GO:0016139|GO:0042806|GO:0006004|GO:0005764|GO:0070062	24171909	chr1	24171850	-	hs|1p36.11	NM_000147	chr1:24171909-24171850	NM_000147	Hs.370858
A_23_P257164	3.80442	1.92768	3.80442	up	AMT	aminomethyltransferase	FALSE	Homo sapiens aminomethyltransferase (AMT), transcript variant 1, mRNA [NM_000481]	275	GO:0005739|GO:0008483|GO:0006546|GO:0004047|GO:0032259	49454494	chr3	49454435	-	hs|3p21.31	NM_000481	chr3:49454494-49454435	NM_000481	Hs.102
A_22_P00007632	3.45827	1.79005	3.45827	up	USP3-AS1	USP3 antisense RNA 1	FALSE	Homo sapiens USP3 antisense RNA 1 (USP3-AS1), long non-coding RNA [NR_034080]	100130855		63886953	chr15	63886894	-	hs|15q22.31	NR_034080	chr15:63886953-63886894	NR_034080	Hs.631163
A_32_P25050	4.99412	2.32023	4.99412	up	RDH10	retinol dehydrogenase 10 (all-trans)	FALSE	Homo sapiens retinol dehydrogenase 10 (all-trans) (RDH10), mRNA [NM_172037]	157506	GO:0008406|GO:0001656|GO:0007603|GO:0005634|GO:0048703|GO:0043583|GO:0005737|GO:0031076|GO:0060431|GO:0014032|GO:0042574|GO:0042572|GO:0004745|GO:0002138|GO:0052650|GO:0001701|GO:0001523|GO:0044297|GO:0005789|GO:0016021|GO:0035115|GO:0060449|GO:0007601|GO:0043584|GO:0055114	74236519	chr8	74236460	+	hs|8q21.11	NM_172037	chr8:74236460-74236519	NM_172037	Hs.244940
A_33_P3333587	2.61653	1.38766	2.61653	up	FBXL20	F-box and leucine-rich repeat protein 20	FALSE	Homo sapiens F-box and leucine-rich repeat protein 20 (FBXL20), transcript variant 1, mRNA [NM_032875]	84961	GO:0005737|GO:0001662	37409110	chr17	37409051	-	hs|17q12	NM_032875	chr17:37409110-37409051	NM_032875	Hs.462946
A_23_P156443	2.41993	1.27496	2.41993	up	KPNA5	karyopherin alpha 5 (importin alpha 6)	FALSE	Homo sapiens karyopherin alpha 5 (importin alpha 6) (KPNA5), mRNA [NM_002269]	3841	GO:0005515|GO:0005737|GO:0019221|GO:0008565|GO:0005654|GO:0006607|GO:0005829	117050786	chr6	117050727	+	hs|6q22.1	NM_002269	chr6:117050727-117050786	NM_002269	Hs.182971
A_23_P201047	3.15383	1.65711	3.15383	up	THBS3	thrombospondin 3	FALSE	Homo sapiens thrombospondin 3 (THBS3), transcript variant 1, mRNA [NM_007112]	7059	GO:0048471|GO:0003417|GO:0060346|GO:0043931|GO:0007160|GO:0005509|GO:0005576|GO:0008201	155165848	chr1	155165789	-	hs|1q22	NM_007112	chr1:155165848-155165789	NM_007112	Hs.169875
A_23_P100654	2.59895	1.37793	2.59895	up	ZBTB4	zinc finger and BTB domain containing 4	FALSE	Homo sapiens zinc finger and BTB domain containing 4 (ZBTB4), transcript variant 1, mRNA [NM_020899]	57659	GO:0005515|GO:0008327|GO:0000977|GO:0019901|GO:0010428|GO:0005634|GO:0000122|GO:0001227|GO:0046872|GO:0006351|GO:0006974|GO:0042803|GO:0043565|GO:0045892	7363005	chr17	7362946	-	hs|17p13.1	NM_020899	chr17:7363005-7362946	NM_020899	Hs.35096
A_33_P3321657	2.81638	1.49384	2.81638	up	HSPG2	heparan sulfate proteoglycan 2	FALSE	Homo sapiens heparan sulfate proteoglycan 2 (HSPG2), transcript variant 1, mRNA [NM_001291860]	3339	GO:0005515|GO:0005886|GO:0007603|GO:0048704|GO:0044281|GO:0005615|GO:0046872|GO:0008104|GO:0022617|GO:0002062|GO:0030198|GO:0060351|GO:0030204|GO:0030203|GO:0070062|GO:0043202|GO:0005975|GO:0005796|GO:0005605|GO:0006027|GO:0005576|GO:0001525|GO:0008022|GO:0001523|GO:0006024|GO:0048738|GO:0031012|GO:0001958|GO:0007420|GO:0009405|GO:0042157|GO:0005925	22148799	chr1	22148740	-	hs|1p36.12	NM_001291860	chr1:22148799-22148740	NM_001291860	Hs.562227
A_22_P00020312	2.82638	1.49896	2.82638	up	lnc-FKBP2-1	lnc-FKBP2-1:1	FALSE	Q2AC61_9BURK (Q2AC61) HrpW, partial (3%) [THC2716184]			64015686	chr11	64015627	+	hs|11q13.1		chr11:64015627-64015686
A_22_P00007695	6.0003	2.58503	6.0003	up	lnc-HIST2H2AA3-1	lnc-HIST2H2AA3-1:1	FALSE	Homo sapiens mRNA; cDNA DKFZp686A01184 (from clone DKFZp686A01184). [BX648801]			149816206	chr1	149816147	-	hs|1q21.2	BX648801	chr1:149816206-149816147		Hs.594273
A_33_P3345643	10.135	3.34128	10.135	up			FALSE	zinc finger, DHHC-type containing 11B [Source:HGNC Symbol;Acc:HGNC:32962] [ENST00000522356]			711383	chr5	711324	-	hs|5p15.33		chr5:711383-711324	XR_425831	Hs.654874
A_23_P207213	6.35422	2.66772	6.35422	up	ALDH3A1	aldehyde dehydrogenase 3 family, member A1	FALSE	Homo sapiens aldehyde dehydrogenase 3 family, member A1 (ALDH3A1), transcript variant 2, mRNA [NM_000691]	218	GO:0001666|GO:0008284|GO:0005886|GO:0005783|GO:0007584|GO:0042493|GO:0007568|GO:0004029|GO:0006081|GO:0004028|GO:0051384|GO:0051591|GO:0005615|GO:0043231|GO:0005829|GO:0005737|GO:0008106|GO:0005654|GO:0055114|GO:0004030	19644417	chr17	19643743	-	hs|17p11.2	NM_000691	chr17:19644417-19643743	NM_000691	Hs.531682
A_33_P3353030	4.23187	2.0813	4.23187	up	UCN	urocortin	FALSE	Homo sapiens urocortin (UCN), mRNA [NM_003353]	7349	GO:0032755|GO:0005515|GO:0030307|GO:0007605|GO:2000252|GO:0030157|GO:0031175|GO:0046888|GO:0007218|GO:0035483|GO:0060547|GO:0005184|GO:0032355|GO:0006979|GO:0008306|GO:0051966|GO:0007565|GO:0045740|GO:0051384|GO:0045792|GO:0032967|GO:0007186|GO:0035176|GO:0030819|GO:0032099|GO:0045776|GO:0090280|GO:0030425|GO:0009060|GO:0033138|GO:0006954|GO:0060452|GO:0045909|GO:0043196|GO:0060455|GO:0043204|GO:…	27530324	chr2	27530265	-	hs|2p23.3	NM_003353	chr2:27530324-27530265	NM_003353	Hs.534363
A_21_P0010993	3.75765	1.90983	3.75765	up	LOC101929174	uncharacterized LOC101929174	FALSE	PREDICTED: Homo sapiens uncharacterized LOC101929174 (LOC101929174), ncRNA [XR_424270]	101929174		88161087	chr11	88161028	+	hs|11q14.2	XR_424270	chr11:88161028-88161087	XR_424270
A_21_P0013105	5.84683	2.54766	5.84683	up			FALSE				143360777	chr6	143360718	-	hs|6q24.2		chr6:143360777-143360718
A_33_P3299220	4.31763	2.11024	4.31763	up	ADAMTSL4	ADAMTS-like 4	FALSE	Homo sapiens ADAMTS-like 4 (ADAMTSL4), transcript variant 2, mRNA [NM_025008]	54507	GO:0005515|GO:0043065|GO:0006915|GO:0005575|GO:0002020|GO:0005614|GO:0036066|GO:0006493|GO:0030198|GO:0006508|GO:0005788|GO:0004222|GO:0044267|GO:0043687	150531200	chr1	150531141	+	hs|1q21.3	NM_025008	chr1:150531141-150531200	NM_025008	Hs.516243
A_21_P0014888	2.75633	1.46275	2.75633	up			FALSE	BC009371 adipocyte-specific adhesion molecule {Homo sapiens} (exp=-1; wgp=0; cg=0), partial (13%) [THC2642479]			122955593	chr11	122955534	+	hs|11q24.1		chr11:122955534-122955593
A_22_P00002022	3.06859	1.61758	3.06859	up	LOC101930010	uncharacterized LOC101930010	FALSE	Homo sapiens uncharacterized LOC101930010 (LOC101930010), long non-coding RNA [NR_125866]	101930010		56708864	chr6	56708805	+	hs|6p12.1	NR_125866	chr6:56708805-56708864	NR_125866	Hs.650232
A_32_P356316	14.378	3.84579	14.378	up	HLA-DOA	major histocompatibility complex, class II, DO alpha	FALSE	Homo sapiens major histocompatibility complex, class II, DO alpha (HLA-DOA), mRNA [NM_002119]	3111	GO:0019886|GO:0007165|GO:0006955|GO:0005886|GO:0002587|GO:0045580|GO:0023026|GO:0042613|GO:0016021|GO:0005765|GO:0032395|GO:0010008	32972029	chr6	32971970	-	hs|6p21.32	NM_002119	chr6:32972029-32971970	NM_002119	Hs.631991
A_33_P3238171	3.90764	1.9663	3.90764	up	ZDHHC8	zinc finger, DHHC-type containing 8	FALSE	Homo sapiens zinc finger, DHHC-type containing 8 (ZDHHC8), transcript variant 2, mRNA [NM_013373]	29801	GO:0005739|GO:0018345|GO:0005794|GO:0016409|GO:0008270|GO:0007626|GO:0016021|GO:0030659|GO:0019706	20135526	chr22	20135467	+	hs|22q11.21	NM_013373	chr22:20135467-20135526	NM_013373	Hs.63128
A_24_P712562	3.34904	1.74375	3.34904	up	C17orf67	chromosome 17 open reading frame 67	FALSE	Homo sapiens chromosome 17 open reading frame 67 (C17orf67), mRNA [NM_001085430]	339210	GO:0005576	54869564	chr17	54869505	-	hs|17q22	NM_001085430	chr17:54869564-54869505	NM_001085430	Hs.658949
A_23_P89431	2.65862	1.41068	2.65862	up	CCL2	chemokine (C-C motif) ligand 2	FALSE	Homo sapiens chemokine (C-C motif) ligand 2 (CCL2), mRNA [NM_002982]	6347	GO:0009408|GO:0035684|GO:0008360|GO:0019221|GO:0045202|GO:0005615|GO:0030968|GO:0043524|GO:0006935|GO:0000165|GO:0044299|GO:0031727|GO:0009887|GO:0007179|GO:0031663|GO:0010332|GO:0046677|GO:0005791|GO:0008009|GO:0032869|GO:0036006|GO:0032760|GO:0002523|GO:0007568|GO:0030593|GO:0033552|GO:0032967|GO:0007186|GO:0007187|GO:0043491|GO:0032570|GO:0010759|GO:0006987|GO:0044267|GO:0045471|GO:0031100|GO:…	32584109	chr17	32584050	+	hs|17q12	NM_002982	chr17:32584050-32584109	NM_002982	Hs.303649
A_33_P3323218	4.25736	2.08996	4.25736	up	CARF	calcium responsive transcription factor	FALSE	Homo sapiens calcium responsive transcription factor (CARF), transcript variant 2, mRNA [NM_024744]	79800	GO:0061400|GO:0001077|GO:0035865|GO:0003700|GO:0071277|GO:0005730|GO:0005654|GO:0005634|GO:0000978|GO:0003677|GO:0006351	203850994	chr2	203850935	+	hs|2q33.2	NM_024744	chr2:203850935-203850994	NM_024744	Hs.444982
A_23_P258698	2.66779	1.41564	2.66779	up	MANBA	mannosidase, beta A, lysosomal	FALSE	Homo sapiens mannosidase, beta A, lysosomal (MANBA), mRNA [NM_005908]	4126	GO:0005975|GO:0046355|GO:0006516|GO:0005764|GO:0006464|GO:0043231|GO:0004567	103553279	chr4	103553220	-	hs|4q24	NM_005908	chr4:103553279-103553220	NM_005908	Hs.480415
A_23_P85903	3.43207	1.77908	3.43207	up	TLR5	toll-like receptor 5	FALSE	Homo sapiens toll-like receptor 5 (TLR5), mRNA [NM_003268]	7100	GO:0005149|GO:0005886|GO:0034123|GO:0002224|GO:0032757|GO:0045429|GO:0071222|GO:0006954|GO:0045087|GO:0002755|GO:0050707|GO:0034166|GO:0016021|GO:0071260|GO:0034146|GO:0008584|GO:0042742|GO:0004888	223284126	chr1	223284067	-	hs|1q41	NM_003268	chr1:223284126-223284067	NM_003268	Hs.604542
A_23_P256735	2.2051	1.14084	2.2051	up	CPQ	carboxypeptidase Q	FALSE	Homo sapiens carboxypeptidase Q (CPQ), mRNA [NM_016134]	10404	GO:0005794|GO:0005783|GO:0042246|GO:0005615|GO:0005764|GO:0042803|GO:0046872|GO:0005737|GO:0070573|GO:0004180|GO:0006508|GO:0006590|GO:0043171|GO:0070062	98155409	chr8	98155350	+	hs|8q22.1	NM_016134	chr8:98155350-98155409	NM_016134	Hs.156178
A_33_P3222380	5.94518	2.57172	5.94518	up	AHNAK2	AHNAK nucleoprotein 2	FALSE	Homo sapiens AHNAK nucleoprotein 2 (AHNAK2), mRNA [NM_138420]	113146	GO:0042383|GO:0005515|GO:0030018|GO:0005737|GO:0005886|GO:0043034|GO:0030315|GO:0001778|GO:0005634|GO:0030659	105411626	chr14	105411567	-	hs|14q32.33	NM_138420	chr14:105411626-105411567	NM_138420	Hs.441783
A_32_P60065	2.51296	1.32939	2.51296	up	F2RL2	coagulation factor II (thrombin) receptor-like 2	FALSE	Homo sapiens coagulation factor II (thrombin) receptor-like 2 (F2RL2), transcript variant 1, mRNA [NM_004101]	2151	GO:0005515|GO:0016324|GO:0005886|GO:0070493|GO:0015057|GO:0007596|GO:0005887|GO:0004435|GO:0008152|GO:0009611|GO:0030168|GO:0005576	75911558	chr5	75911499	-	hs|5q13.3	NM_004101	chr5:75911558-75911499	NM_004101	Hs.42502
A_24_P110558	3.7467	1.90562	3.7467	up	IGIP	IgA-inducing protein	FALSE	Homo sapiens IgA-inducing protein (IGIP), mRNA [NM_001007189]	492311	GO:0005576	139508100	chr5	139508041	+	hs|5q31.3	NM_001007189	chr5:139508041-139508100	NM_001007189	Hs.696360
A_22_P00000618	3.64714	1.86677	3.64714	up			FALSE	Homo sapiens cDNA FLJ33738 fis, clone BRAWH2018527. [AK091057]			8357097	chr4	8357038	-	hs|4p16.1	AK091057	chr4:8357097-8357038		Hs.400256
A_22_P00010628	3.30929	1.72652	3.30929	up	lnc-NDUFS8-1	lnc-NDUFS8-1:13	FALSE	LNCipedia lincRNA (lnc-NDUFS8-1), lincRNA [lnc-NDUFS8-1:13]			67792081	chr11	67792022	+	hs|11q13.2		chr11:67792022-67792081
A_24_P737939	3.47525	1.79712	3.47525	up	LRRC73	leucine rich repeat containing 73	FALSE	Homo sapiens leucine rich repeat containing 73 (LRRC73), transcript variant 1, mRNA [NM_001012974]	221424		43475030	chr6	43474971	-	hs|6p21.1	NM_001012974	chr6:43475030-43474971	NM_001012974	Hs.445552
A_33_P3287348	2.21815	1.14935	2.21815	up	CHN2	chimerin 2	FALSE	Homo sapiens chimerin 2 (CHN2), transcript variant 4, mRNA [NM_001293070]	1124	GO:0043547|GO:0005515|GO:0051056|GO:0016020|GO:0007264|GO:0005070|GO:0009967|GO:0046872|GO:0005829|GO:0005096	29553837	chr7	29553778	+	hs|7p14.3	NM_001293070	chr7:29553778-29553837	NM_001293070	Hs.654611
A_23_P143845	2.56238	1.35749	2.56238	up	TIPARP	TCDD-inducible poly(ADP-ribose) polymerase	FALSE	Homo sapiens TCDD-inducible poly(ADP-ribose) polymerase (TIPARP), transcript variant 2, mRNA [NM_015508]	25976	GO:0030097|GO:0006807|GO:0045732|GO:0001822|GO:0008209|GO:0048705|GO:0005634|GO:0009791|GO:0046872|GO:0035326|GO:0003950|GO:0006471|GO:0008210|GO:0008585|GO:0071407|GO:0060325|GO:0048745|GO:0010629|GO:0060021|GO:0044236|GO:0048008|GO:0001570	156424369	chr3	156424310	+	hs|3q25.31	NM_015508	chr3:156424310-156424369	NM_015508	Hs.744050
A_22_P00000575	6.03478	2.5933	6.03478	up	ORAI3	ORAI calcium release-activated calcium modulator 3	FALSE	Homo sapiens ORAI calcium release-activated calcium modulator 3 (ORAI3), mRNA [NM_152288]	93129	GO:0005515|GO:0002115|GO:0016021	30964703	chr16	30964644	+	hs|16p11.2	NM_152288	chr16:30964644-30964703	NM_152288	Hs.745104
A_23_P157361	2.22334	1.15273	2.22334	up	WDR60	WD repeat domain 60	FALSE	Homo sapiens WD repeat domain 60 (WDR60), mRNA [NM_018051]	55112	GO:0006996|GO:0030030|GO:0072372|GO:0005615|GO:0070062	158738553	chr7	158738494	+	hs|7q36.3	NM_018051	chr7:158738494-158738553	NM_018051	Hs.389945
A_24_P356916	10.8706	3.44236	10.8706	up	SLC13A3	solute carrier family 13 (sodium-dependent dicarboxylate transporter), member 3	FALSE	Homo sapiens solute carrier family 13 (sodium-dependent dicarboxylate transporter), member 3 (SLC13A3), transcript variant 2, mRNA [NM_001011554]	64849	GO:0005886|GO:0006835|GO:0016021|GO:0006814|GO:0055085|GO:0070062|GO:0015362	45187191	chr20	45187132	-	hs|20q13.12	NM_001011554	chr20:45187191-45187132	NM_001011554	Hs.655498
A_23_P397543	4.74676	2.24694	4.74676	up	LINC00174	long intergenic non-protein coding RNA 174	FALSE	Homo sapiens long intergenic non-protein coding RNA 174 (LINC00174), long non-coding RNA [NR_026873]	285908		65841248	chr7	65841189	-	hs|7q11.21	NR_026873	chr7:65841248-65841189	NR_026873	Hs.50755
A_23_P45999	2.98435	1.57742	2.98435	up	FBXO2	F-box protein 2	FALSE	Homo sapiens F-box protein 2 (FBXO2), mRNA [NM_012168]	26232	GO:0004842|GO:0008285|GO:0016567|GO:0005783|GO:0031146|GO:0030433|GO:0005829|GO:0001540|GO:0001948|GO:0043197|GO:0031090|GO:0006508|GO:0006516|GO:0030246|GO:0031396|GO:0006464|GO:0019005|GO:0070062	11708617	chr1	11708558	-	hs|1p36.22	NM_012168	chr1:11708617-11708558	NM_012168	Hs.132753
A_33_P3229012	2.42815	1.27986	2.42815	up			FALSE				78949	chrUn_gl000225	78890	+			chrUn_gl000225:000078890-000078949
A_24_P374516	3.02236	1.59567	3.02236	up	TMSB4X	thymosin beta 4, X-linked	FALSE	Homo sapiens thymosin beta 4, X-linked (TMSB4X), mRNA [NM_021109]	7114	GO:0005515|GO:0003785|GO:0042989|GO:0007596|GO:0002576|GO:0030168|GO:0031093|GO:0007015|GO:0005576|GO:0005856	12994453	chrX	12994394	+	hs|Xp22.2	NM_021109	chrX:12994394-12994453	NM_021109	Hs.437277
A_24_P110914	2.60441	1.38095	2.60441	up	TPT1-AS1	TPT1 antisense RNA 1	FALSE	Homo sapiens TPT1 antisense RNA 1 (TPT1-AS1), long non-coding RNA [NR_024458]	100190939		45965585	chr13	45965526	+	hs|13q14.13	NR_024458	chr13:45965526-45965585	NR_024458	Hs.375766
A_23_P205228	2.39771	1.26165	2.39771	up	ATP7B	ATPase, Cu++ transporting, beta polypeptide	FALSE	Homo sapiens ATPase, Cu++ transporting, beta polypeptide (ATP7B), transcript variant 1, mRNA [NM_000053]	540	GO:0005802|GO:0005515|GO:0048471|GO:0006882|GO:0015680|GO:0005739|GO:0016323|GO:0006878|GO:0034220|GO:0015677|GO:0060003|GO:0051208|GO:0005770|GO:0005507|GO:0005524|GO:0055085|GO:0004008|GO:0007595|GO:0000139|GO:0016020|GO:0005887|GO:0008152|GO:0016023|GO:0046688|GO:0006825	52507094	chr13	52507035	-	hs|13q14.3	NM_000053	chr13:52507094-52507035	NM_000053	Hs.492280
A_24_P897062	2.7891	1.4798	2.7891	up	ZNF736	zinc finger protein 736	FALSE	Homo sapiens zinc finger protein 736 (ZNF736), transcript variant 1, mRNA [NM_001170905]	728927	GO:0006355|GO:0005634|GO:0003677|GO:0046872|GO:0006351	63809212	chr7	63809153	+	hs|7q11.21	NM_001170905	chr7:63809153-63809212	NM_001170905	Hs.734771
A_33_P3236868	2.38889	1.25634	2.38889	up	MT1X	metallothionein 1X	FALSE	Homo sapiens metallothionein 1X (MT1X), mRNA [NM_005952]	4501	GO:0071294|GO:0048471|GO:0007263|GO:0006882|GO:0005634|GO:0046872|GO:0036018|GO:0010273|GO:0005737|GO:0010038|GO:0008270|GO:0071276|GO:0045926	56718021	chr16	56717962	+	hs|16q13	NM_005952	chr16:56717962-56718021	NM_005952	Hs.374950
A_22_P00007503	3.28301	1.71502	3.28301	up	lnc-GYG2-1	lnc-GYG2-1:1	FALSE	LNCipedia lincRNA (lnc-GYG2-1), lincRNA [lnc-GYG2-1:1]			2823228	chrX	2823169	+	hs|Xp22.33		chrX:2823169-2823228
A_24_P105933	16.4475	4.0398	16.4475	up	VIPR1	vasoactive intestinal peptide receptor 1	FALSE	Homo sapiens vasoactive intestinal peptide receptor 1 (VIPR1), transcript variant 1, mRNA [NM_004624]	7433	GO:0043235|GO:0005515|GO:0008284|GO:0006955|GO:0006936|GO:0007186|GO:0005886|GO:0004999|GO:0007187|GO:0005887|GO:0007586|GO:0007268	42578805	chr3	42578746	+	hs|3p22.1	NM_004624	chr3:42578746-42578805	NM_004624	Hs.348500
A_33_P3271276	5.20807	2.38075	5.20807	up	PSG5	pregnancy specific beta-1-glycoprotein 5	FALSE	Homo sapiens pregnancy specific beta-1-glycoprotein 5 (PSG5), transcript variant 2, mRNA [NM_001130014]	5673	GO:0005515|GO:0007565|GO:0005576	43674267	chr19	43674208	-	hs|19q13.31	NM_001130014	chr19:43674267-43674208	NM_001130014	Hs.654415
A_22_P00018902	2.75284	1.46092	2.75284	up	lnc-C11orf39-3	lnc-C11orf39-3:1	FALSE	DA375949 BRTHA2 Homo sapiens cDNA clone BRTHA2007423 5', mRNA sequence [DA375949]			131747657	chr11	131747598	-	hs|11q25	DA375949	chr11:131747657-131747598		Hs.576925
A_33_P3251771	3.85302	1.94599	3.85302	up	CYLD	cylindromatosis (turban tumor syndrome)	FALSE	Homo sapiens cylindromatosis (turban tumor syndrome) (CYLD), transcript variant 1, mRNA [NM_015247]	1540	GO:0005515|GO:0006511|GO:0005881|GO:2001238|GO:0042347|GO:0048471|GO:0004843|GO:0070423|GO:0035872|GO:0036064|GO:0005829|GO:0002181|GO:0070536|GO:0045581|GO:2001242|GO:0016055|GO:0090090|GO:0070064|GO:0032480|GO:0005813|GO:0070266|GO:0003735|GO:0019901|GO:0005819|GO:0030496|GO:0032088|GO:0031234|GO:0070507|GO:0007346|GO:0007049|GO:0045087|GO:0008270|GO:0005654	50835792	chr16	50835733	+	hs|16q12.1	NM_015247	chr16:50835733-50835792	NM_015247	Hs.578973
A_19_P00318409	5.52554	2.46611	5.52554	up	NEAT1	nuclear paraspeckle assembly transcript 1 (non-protein coding)	FALSE	Homo sapiens nuclear paraspeckle assembly transcript 1 (non-protein coding) (NEAT1), long non-coding RNA [NR_028272]	283131		65192268	chr11	65192209	+	hs|11q13.1	NR_028272	chr11:65192209-65192268	NR_028272	Hs.523789
A_19_P00316344	2.34707	1.23086	2.34707	up	lnc-C9orf69-2	lnc-C9orf69-2:3	FALSE	Homo sapiens, clone IMAGE:2905626, mRNA. [BC007236]			138999681	chr9	138999622	-	hs|9q34.3		chr9:138999681-138999622		Hs.611493
A_22_P00006419	3.41426	1.77157	3.41426	up			FALSE				1054969	chr8	1054910	+	hs|8p23.3		chr8:1054910-1054969
A_21_P0013634	2.92939	1.5506	2.92939	up	GPR116	G protein-coupled receptor 116	FALSE	Homo sapiens G protein-coupled receptor 116 (GPR116), transcript variant 2, mRNA [NM_001098518]	221395	GO:0006112|GO:0009986|GO:0007186|GO:0005886|GO:0004930|GO:0045444|GO:0043129|GO:0042593|GO:0031410|GO:0016021|GO:0019216	46821758	chr6	46821699	-	hs|6p12.3	NM_001098518	chr6:46821758-46821699	NM_001098518	Hs.362806
A_33_P3354539	4.92252	2.2994	4.92252	up	CHURC1	churchill domain containing 1	FALSE	Homo sapiens churchill domain containing 1 (CHURC1), transcript variant 1, mRNA [NM_145165]	91612	GO:0008270|GO:0007275|GO:0045893|GO:0006351	65401766	chr14	65401707	+	hs|14q23.3	NM_145165	chr14:65401707-65401766	NM_145165	Hs.731537
A_33_P3274935	2.20528	1.14096	2.20528	up	HID1	HID1 domain containing	FALSE	Homo sapiens HID1 domain containing (HID1), mRNA [NM_030630]	283987	GO:0005515|GO:0005881|GO:0031001|GO:0005737|GO:0005794|GO:0000138|GO:0005797|GO:0006886|GO:0070062	72946899	chr17	72946840	-	hs|17q25.1	NM_030630	chr17:72946899-72946840	NM_030630	Hs.11067
A_21_P0000732	2.9378	1.55474	2.9378	up	RAB11B-AS1	RAB11B antisense RNA 1	FALSE	Homo sapiens RAB11B antisense RNA 1 (RAB11B-AS1), long non-coding RNA [NR_038237]	100507567		8439374	chr19	8439315	-	hs|19p13.2	NR_038237	chr19:8439374-8439315	NR_038237	Hs.637720
A_23_P108835	2.45822	1.29762	2.45822	up	YPEL5	yippee-like 5 (Drosophila)	FALSE	Homo sapiens yippee-like 5 (Drosophila) (YPEL5), transcript variant 4, mRNA [NM_016061]	51646		30383187	chr2	30383128	+	hs|2p23.1	NM_016061	chr2:30383128-30383187	NM_016061	Hs.515890
A_23_P404606	3.34538	1.74217	3.34538	up	CREBRF	CREB3 regulatory factor	FALSE	Homo sapiens CREB3 regulatory factor (CREBRF), transcript variant 1, mRNA [NM_153607]	153222	GO:0005515|GO:0006986|GO:0032388|GO:0042711|GO:0045732|GO:0006355|GO:0034976|GO:0003700|GO:0005634|GO:0000122|GO:0051222|GO:0006351|GO:1900170|GO:0043565|GO:0016604|GO:0005737|GO:1900102|GO:0006810	172563864	chr5	172563805	+	hs|5q35.1	NM_153607	chr5:172563805-172563864	NM_153607	Hs.484195
A_24_P68908	6.9982	2.80698	6.9982	up	LOC344887	NmrA-like family domain containing 1 pseudogene	FALSE	Homo sapiens NmrA-like family domain containing 1 pseudogene (LOC344887), non-coding RNA [NR_033752]	344887		185698601	chr3	185698542	+	hs|3q27.2		chr3:185698542-185698601	NR_033752	Hs.128803
A_23_P53137	3.61806	1.85522	3.61806	up	HBG1	hemoglobin, gamma A	FALSE	Homo sapiens hemoglobin, gamma A (HBG1), mRNA [NM_000559]	3047	GO:0019825|GO:0005833|GO:0005506|GO:0007596|GO:0005344|GO:0020037|GO:0015671|GO:0005829	5269593	chr11	5269534	-	hs|11p15.4	NM_000559	chr11:5269593-5269534	NM_000559	Hs.702189
A_24_P6030	2.87318	1.52265	2.87318	up			FALSE	small integral membrane protein 11 [Source:HGNC Symbol;Acc:HGNC:1293] [ENST00000481710]			35774956	chr21	35774897	+	hs|21q22.11	XM_006723951	chr21:35774897-35774956	XM_006723951	Hs.656195
A_23_P161399	2.69322	1.42933	2.69322	up	MXI1	MAX interactor 1, dimerization protein	FALSE	Homo sapiens MAX interactor 1, dimerization protein (MXI1), transcript variant 2, mRNA [NM_130439]	4601	GO:0005737|GO:0008285|GO:0003714|GO:0046983|GO:0005730|GO:0042994|GO:0005634|GO:0000122|GO:0003677|GO:0006351	112046001	chr10	112045945	+	hs|10q25.2	NM_130439	chr10:112045945-112046001	NM_130439	Hs.728542
A_23_P62081	4.29573	2.1029	4.29573	up	SCG5	secretogranin V (7B2 protein)	FALSE	Homo sapiens secretogranin V (7B2 protein) (SCG5), transcript variant 2, mRNA [NM_003020]	6447	GO:0005515|GO:0004857|GO:0016486|GO:0007218|GO:0046883|GO:0005576|GO:0051082|GO:0030141|GO:0005525|GO:0043086|GO:0006886	32989165	chr15	32989106	+	hs|15q13.3	NM_003020	chr15:32989106-32989165	NM_003020	Hs.156540
A_33_P3424217	15.1772	3.92384	15.1772	up	HLA-DQB1	major histocompatibility complex, class II, DQ beta 1	FALSE	Homo sapiens major histocompatibility complex, class II, DQ beta 1 (HLA-DQB1), transcript variant 3, mRNA [NM_001243962]	3119	GO:0050852|GO:0012507|GO:0005886|GO:0031295|GO:0019221|GO:0042613|GO:0005765|GO:0032588|GO:0030666|GO:0019886|GO:0006955|GO:0000139|GO:0016020|GO:0002381|GO:0042605|GO:0071556|GO:0032395|GO:0030669|GO:0010008|GO:0060333|GO:0002455|GO:0030658						NM_001243962		NM_001243962	Hs.409934
A_21_P0011781	3.72974	1.89908	3.72974	up	PSG8	pregnancy specific beta-1-glycoprotein 8	FALSE	Homo sapiens pregnancy specific beta-1-glycoprotein 8 (PSG8), transcript variant 2, mRNA [NM_001130167]	440533	GO:0005576	43256909	chr19	43256850	-	hs|19q13.2	NM_001130167	chr19:43256909-43256850	NM_001130167	Hs.466843
A_24_P42389	4.59787	2.20097	4.59787	up	OTUD6A	OTU deubiquitinase 6A	FALSE	OTU deubiquitinase 6A [Source:HGNC Symbol;Acc:HGNC:32312] [ENST00000338352]	139562	GO:0004843|GO:0035523|GO:0006508|GO:0035871	69283564	chrX	69283505	+	hs|Xq13.1	BC137355	chrX:69283505-69283564		Hs.447381
A_22_P00001060	4.20501	2.07211	4.20501	up	lnc-ALB-1	lnc-ALB-1:1	FALSE	LNCipedia lincRNA (lnc-ALB-1), lincRNA [lnc-ALB-1:1]			74183626	chr4	74183567	+	hs|4q13.3		chr4:74183567-74183626
A_21_P0011956	3.99637	1.99869	3.99637	up	XLOC_l2_008221		FALSE	BROAD Institute lincRNA (XLOC_l2_008221), lincRNA [TCONS_l2_00014844]			114618877	chr2	114600898	-	hs|2q14.1		chr2:114618877-114600898
A_23_P423695	4.88835	2.28935	4.88835	up	MXD4	MAX dimerization protein 4	FALSE	Homo sapiens MAX dimerization protein 4 (MXD4), mRNA [NM_006454]	10608	GO:0005515|GO:0008285|GO:0003714|GO:0046983|GO:0005634|GO:0000122|GO:0003677|GO:0006351	2251339	chr4	2251280	-	hs|4p16.3	NM_006454	chr4:2251339-2251280	NM_006454	Hs.655020
A_23_P32036	3.47729	1.79796	3.47729	up	NMRK1	nicotinamide riboside kinase 1	FALSE	Homo sapiens nicotinamide riboside kinase 1 (NMRK1), transcript variant 1, mRNA [NM_017881]	54981	GO:0016310|GO:0050262|GO:0009435|GO:0005524|GO:0046872	77676379	chr9	77676320	-	hs|9q21.13	NM_017881	chr9:77676379-77676320	NM_017881	Hs.494186
A_33_P3224745	2.64901	1.40545	2.64901	up	PLA2G15	phospholipase A2, group XV	FALSE	Homo sapiens phospholipase A2, group XV (PLA2G15), mRNA [NM_012320]	23659	GO:0005739|GO:0008374|GO:0005543|GO:0047499|GO:0006672|GO:0004622|GO:0046470|GO:0005764|GO:0070062|GO:0009062	68294959	chr16	68294900	+	hs|16q22.1	NM_012320	chr16:68294900-68294959	NM_012320	Hs.632199
A_33_P3309110	2.75511	1.46211	2.75511	up	ALOX12-AS1	ALOX12 antisense RNA 1	FALSE	Homo sapiens ALOX12 antisense RNA 1 (ALOX12-AS1), long non-coding RNA [NR_040089]	100506713		6888524	chr17	6888465	-	hs|17p13.1	NR_040089	chr17:6888524-6888465	NR_040089	Hs.422967
A_23_P93641	2.29287	1.19716	2.29287	up	AKR1B10	aldo-keto reductase family 1, member B10 (aldose reductase)	FALSE	Homo sapiens aldo-keto reductase family 1, member B10 (aldose reductase) (AKR1B10), mRNA [NM_020299]	57016	GO:0005515|GO:0044598|GO:0047718|GO:0045550|GO:0044597|GO:0001758|GO:0007603|GO:0007586|GO:0006081|GO:0001523|GO:0005764|GO:0005829|GO:0004033|GO:0016488|GO:0008202|GO:0070062|GO:0055114	134225998	chr7	134225939	+	hs|7q33	NM_020299	chr7:134225939-134225998	NM_020299	Hs.116724
A_24_P678418	2.25627	1.17394	2.25627	up	DICER1-AS1	DICER1 antisense RNA 1	FALSE	Homo sapiens DICER1 antisense RNA 1 (DICER1-AS1), long non-coding RNA [NR_015415]	400242		95646159	chr14	95646100	+	hs|14q32.13	NR_015415	chr14:95646100-95646159	NR_015415	Hs.497573
A_33_P3260575	2.80923	1.49018	2.80923	up	CERCAM	cerebral endothelial cell adhesion molecule	FALSE	Homo sapiens cerebral endothelial cell adhesion molecule (CERCAM), transcript variant 1, mRNA [NM_016174]	51148	GO:0005886|GO:0007159|GO:0006928|GO:0005788|GO:0007155	131199623	chr9	131199564	+	hs|9q34.11	NM_016174	chr9:131199564-131199623	NM_016174	Hs.495230
A_23_P61180	2.31786	1.21279	2.31786	up	PLCXD1	phosphatidylinositol-specific phospholipase C, X domain containing 1	FALSE	Homo sapiens phosphatidylinositol-specific phospholipase C, X domain containing 1 (PLCXD1), transcript variant 1, mRNA [NM_018390]	55344	GO:0006629|GO:0008081	219786	chrX	219727	+	hs|Xp22.33	NM_018390	chrX:219727-219786	NM_018390	Hs.522568
A_23_P18798	2.49296	1.31786	2.49296	up	PCDHB9	protocadherin beta 9	FALSE	Homo sapiens protocadherin beta 9 (PCDHB9), mRNA [NM_019119]	56127	GO:0016339|GO:0005886|GO:0005509|GO:0007268|GO:0016021|GO:0007416|GO:0007156	140570144	chr5	140570085	+	hs|5q31.3	NM_019119	chr5:140570085-140570144	NM_019119	Hs.662726
A_23_P137016	2.57848	1.36652	2.57848	up	SAT1	spermidine/spermine N1-acetyltransferase 1	FALSE	Homo sapiens spermidine/spermine N1-acetyltransferase 1 (SAT1), transcript variant 1, mRNA [NM_002970]	6303	GO:0005515|GO:0001525|GO:0032918|GO:0044281|GO:0005829|GO:0005622|GO:0034641|GO:0006596|GO:0019809|GO:0042127|GO:0006595|GO:0004145|GO:0009447	23804114	chrX	23804055	+	hs|Xp22.11	NM_002970	chrX:23804055-23804114	NM_002970	Hs.28491
A_33_P3218258	6.1088	2.61089	6.1088	up			FALSE				81311824	chr4	81311765	-	hs|4q21.21		chr4:081311824-081311765
A_23_P50146	2.86646	1.51927	2.86646	up	SIGLEC15	sialic acid binding Ig-like lectin 15	FALSE	Homo sapiens sialic acid binding Ig-like lectin 15 (SIGLEC15), mRNA [NM_213602]	284266	GO:0043234|GO:0005886|GO:0045087|GO:0032956|GO:2001204|GO:0071402|GO:0045124|GO:0016021	43422519	chr18	43422461	+	hs|18q12.3	NM_213602	chr18:43422461-43422519	NM_213602	Hs.287692
A_23_P112634	2.81104	1.4911	2.81104	up	SMIM14	small integral membrane protein 14	FALSE	Homo sapiens small integral membrane protein 14 (SMIM14), mRNA [NM_174921]	201895	GO:0005783|GO:0005789|GO:0016021	39553321	chr4	39553262	-	hs|4p14	NM_174921	chr4:39553321-39553262	NM_174921	Hs.576320
A_33_P3413483	2.84682	1.50935	2.84682	up	SORD	sorbitol dehydrogenase	FALSE	sorbitol dehydrogenase [Source:HGNC Symbol;Acc:HGNC:11184] [ENST00000267814]	6652	GO:0031966|GO:0031514|GO:0046370|GO:0051160|GO:0003939|GO:0006062|GO:0030317|GO:0005615|GO:0051287|GO:0016020|GO:0006006|GO:0030246|GO:0051164|GO:0008270|GO:0070062|GO:0055114	45369380	chr15	45369321	+	hs|15q21.1	AK090738	chr15:45369321-45369380		Hs.878
A_23_P38864	2.72572	1.44664	2.72572	up	RABAC1	Rab acceptor 1 (prenylated)	FALSE	Homo sapiens Rab acceptor 1 (prenylated) (RABAC1), mRNA [NM_006423]	10567	GO:0005515|GO:0030054|GO:0005794|GO:0016020|GO:0005886|GO:0016021|GO:0008022|GO:0070064|GO:0042802|GO:0008021	42460901	chr19	42460842	-	hs|19q13.2	NM_006423	chr19:42460901-42460842	NM_006423	Hs.11417
A_23_P145074	3.27435	1.71121	3.27435	up	PNRC1	proline-rich nuclear receptor coactivator 1	FALSE	Homo sapiens proline-rich nuclear receptor coactivator 1 (PNRC1), mRNA [NM_006813]	10957	GO:0005515|GO:0006355|GO:0005634|GO:0006351	89794485	chr6	89794426	+	hs|6q15	NM_006813	chr6:89794426-89794485	NM_006813	Hs.75969
A_21_P0000946	2.68857	1.42684	2.68857	up	LOC102724539	uncharacterized LOC102724539	FALSE	Homo sapiens uncharacterized LOC102724539 (LOC102724539), long non-coding RNA [NR_125998]	102724539		8274701	chr1	8270613	+	hs|1p36.23		chr1:8270613-8274701	NR_125998
A_33_P3380618	4.4245	2.14551	4.4245	up	HSPG2	heparan sulfate proteoglycan 2	FALSE	Homo sapiens heparan sulfate proteoglycan 2 (HSPG2), transcript variant 1, mRNA [NM_001291860]	3339	GO:0005515|GO:0005886|GO:0007603|GO:0048704|GO:0044281|GO:0005615|GO:0046872|GO:0008104|GO:0022617|GO:0002062|GO:0030198|GO:0060351|GO:0030204|GO:0030203|GO:0070062|GO:0043202|GO:0005975|GO:0005796|GO:0005605|GO:0006027|GO:0005576|GO:0001525|GO:0008022|GO:0001523|GO:0006024|GO:0048738|GO:0031012|GO:0001958|GO:0007420|GO:0009405|GO:0042157|GO:0005925	22173072	chr1	22173013	-	hs|1p36.12	NM_001291860	chr1:22173072-22173013	NM_001291860	Hs.562227
A_24_P406754	2.81989	1.49564	2.81989	up	LOXL4	lysyl oxidase-like 4	FALSE	Homo sapiens lysyl oxidase-like 4 (LOXL4), mRNA [NM_032211]	84171	GO:0043235|GO:0005515|GO:0016020|GO:0005507|GO:0004720|GO:0005615|GO:0006898|GO:0070062|GO:0055114|GO:0005044	100007805	chr10	100007746	-	hs|10q24.2	NM_032211	chr10:100007805-100007746	NM_032211	Hs.306814
A_23_P36795	6.79121	2.76367	6.79121	up	SYT1	synaptotagmin I	FALSE	Homo sapiens synaptotagmin I (SYT1), transcript variant 1, mRNA [NM_005639]	6857	GO:0060201|GO:0005515|GO:0070083|GO:0043005|GO:0005516|GO:0005215|GO:0005513|GO:0030054|GO:0005886|GO:0031340|GO:0031201|GO:0007268|GO:0031045|GO:0060203|GO:0007269|GO:0042802|GO:0005544|GO:0005545|GO:0030276|GO:0000149|GO:0017157|GO:0051260|GO:0030672|GO:0017075|GO:0048278|GO:0051966|GO:0005509|GO:0005546|GO:0008022|GO:0060076|GO:0014047|GO:0016079|GO:0008021|GO:0042734|GO:0042584|GO:0045956|GO:…	79843881	chr12	79843822	+	hs|12q21.2	NM_005639	chr12:79843822-79843881	NM_005639	Hs.310545
A_24_P153456	10.3178	3.36706	10.3178	up	ZDHHC11	zinc finger, DHHC-type containing 11	FALSE	Homo sapiens zinc finger, DHHC-type containing 11 (ZDHHC11), mRNA [NM_024786]	79844	GO:0005783|GO:0008152|GO:0008270|GO:0016021|GO:0019706	795845	chr5	795786	-	hs|5p15.33	NM_024786	chr5:795845-795786	NM_024786	Hs.732788
A_23_P102611	3.00654	1.58811	3.00654	up	WISP2	WNT1 inducible signaling pathway protein 2	FALSE	Homo sapiens WNT1 inducible signaling pathway protein 2 (WISP2), mRNA [NM_003881]	8839	GO:0007165|GO:0005178|GO:0005886|GO:0060548|GO:0007267|GO:0005578|GO:0007155|GO:0008201|GO:0005615|GO:0001558|GO:0070062|GO:0005520	43356406	chr20	43356347	+	hs|20q13.12	NM_003881	chr20:43356347-43356406	NM_003881	Hs.592145
A_23_P74391	2.80117	1.48603	2.80117	up	OPN3	opsin 3	FALSE	Homo sapiens opsin 3 (OPN3), mRNA [NM_014322]	23596	GO:0018298|GO:0009584|GO:0009583|GO:0009881|GO:0007186|GO:0005887|GO:0004930|GO:0042752|GO:0016021|GO:0007602|GO:0008020	241757732	chr1	241757673	-	hs|1q43	NM_014322	chr1:241757732-241757673	NM_014322	Hs.409081
A_21_P0014385	2.28575	1.19267	2.28575	up			FALSE	Homo sapiens, clone IMAGE:3614204, mRNA. [BC042148]			1457728	chr19	1457669	-	hs|19p13.3	BC042148	chr19:1457728-1457669		Hs.594609
A_24_P273253	4.06943	2.02483	4.06943	up	AHNAK2	AHNAK nucleoprotein 2	FALSE	Homo sapiens AHNAK nucleoprotein 2 (AHNAK2), mRNA [NM_138420]	113146	GO:0042383|GO:0005515|GO:0030018|GO:0005737|GO:0005886|GO:0043034|GO:0030315|GO:0001778|GO:0005634|GO:0030659	105404612	chr14	105404553	-	hs|14q32.33	NM_138420	chr14:105404612-105404553	NM_138420	Hs.441783
A_33_P3262789	4.24695	2.08643	4.24695	up	REEP6	receptor accessory protein 6	FALSE	Homo sapiens receptor accessory protein 6 (REEP6), mRNA [NM_138393]	92840	GO:0008150|GO:0003674|GO:0032386|GO:0005789|GO:0045177|GO:0005634|GO:0016021|GO:0044317	1497921	chr19	1497862	+	hs|19p13.3	NM_138393	chr19:1497862-1497921	NM_138393	Hs.76277
A_22_P00022750	2.3834	1.25302	2.3834	up	LOC101929901	uncharacterized LOC101929901	FALSE	PREDICTED: Homo sapiens uncharacterized LOC101929901 (LOC101929901), transcript variant X1, ncRNA [XR_425140]	101929901		41840799	chr1	41840740	-	hs|1p34.2	XR_425140	chr1:41840799-41840740	XR_425140
A_33_P3257714	2.3845	1.25369	2.3845	up	RPS23	ribosomal protein S23	FALSE	Homo sapiens ribosomal protein S23 (RPS23), mRNA [NM_001025]	6228	GO:0005515|GO:0010467|GO:0003735|GO:0019083|GO:0006614|GO:0019058|GO:0005730|GO:0006415|GO:0006412|GO:0006413|GO:0005829|GO:0006414|GO:0005737|GO:0016020|GO:0000184|GO:0022627|GO:0016032|GO:0005840|GO:0044267	81569349	chr5	81569290	-	hs|5q14.2	NM_001025	chr5:81569349-81569290	NM_001025	Hs.527193
A_33_P3316273	10.2467	3.35708	10.2467	up	CCL3	chemokine (C-C motif) ligand 3	FALSE	Homo sapiens chemokine (C-C motif) ligand 3 (CCL3), mRNA [NM_002983]	6348	GO:0005515|GO:0019722|GO:0051928|GO:0008360|GO:0006887|GO:0005615|GO:0042802|GO:0005622|GO:0031726|GO:0043525|GO:0006935|GO:0000165|GO:0016301|GO:0071356|GO:0007610|GO:0070374|GO:0031663|GO:0008009|GO:0030335|GO:0032760|GO:0023052|GO:0030593|GO:0071621|GO:0009636|GO:0014808|GO:0030502|GO:0043085|GO:0042056|GO:0043308|GO:0001649|GO:0043922|GO:0016004|GO:0071346|GO:0071347|GO:0043491|GO:0048245|GO:…	34415664	chr17	34415605	-	hs|17q12	NM_002983	chr17:34415664-34415605	NM_002983	Hs.514107
A_33_P3302305	3.08382	1.62472	3.08382	up	BCKDHA	branched chain keto acid dehydrogenase E1, alpha polypeptide	FALSE	Homo sapiens branched chain keto acid dehydrogenase E1, alpha polypeptide (BCKDHA), transcript variant 1, mRNA [NM_000709]	593	GO:0005739|GO:0005515|GO:0003863|GO:0034641|GO:0005759|GO:0016831|GO:0005947|GO:0009083|GO:0044281|GO:0046872|GO:0003826|GO:0055114	41930798	chr19	41930739	+	hs|19q13.2	NM_000709	chr19:41930739-41930798	NM_000709	Hs.433307
A_24_P38815	3.42583	1.77646	3.42583	up	TPP1	tripeptidyl peptidase I	FALSE	Homo sapiens tripeptidyl peptidase I (TPP1), mRNA [NM_000391]	1200	GO:0006629|GO:0005515|GO:0004252|GO:0045453|GO:0005764|GO:0046872|GO:0030968|GO:0005739|GO:0030163|GO:0030855|GO:0006508|GO:0050885|GO:0008240|GO:0043171|GO:0043202|GO:0070062|GO:0042277|GO:0042470|GO:0007399|GO:0004175|GO:0008236|GO:0008233|GO:0006987|GO:0007040|GO:0044267	6634452	chr11	6634393	-	hs|11p15.4	NM_000391	chr11:6634452-6634393	NM_000391	Hs.523454
A_24_P158314	4.16463	2.05819	4.16463	up	GARNL3	GTPase activating Rap/RanGAP domain-like 3	FALSE	Homo sapiens GTPase activating Rap/RanGAP domain-like 3 (GARNL3), transcript variant 1, mRNA [NM_032293]	84253	GO:0043547|GO:0051056|GO:0005083|GO:0005096	130155406	chr9	130153032	+	hs|9q33.3	NM_032293	chr9:130153032-130155406	NM_032293	Hs.29304
A_33_P3358208	4.74603	2.24672	4.74603	up	PADI1	peptidyl arginine deiminase, type I	FALSE	Homo sapiens peptidyl arginine deiminase, type I (PADI1), mRNA [NM_013358]	29943	GO:0018101|GO:0005737|GO:0005509|GO:0004668|GO:0070062	17572501	chr1	17572442	+	hs|1p36.13	NM_013358	chr1:17572442-17572501	NM_013358	Hs.412941
A_23_P422981	2.91781	1.54489	2.91781	up	FBXO36	F-box protein 36	FALSE	Homo sapiens F-box protein 36 (FBXO36), mRNA [NM_174899]	130888		230877624	chr2	230877565	+	hs|2q36.3	NM_174899	chr2:230877565-230877624	NM_174899	Hs.140666
A_23_P1691	3.07191	1.61914	3.07191	up	MMP1	matrix metallopeptidase 1 (interstitial collagenase)	FALSE	Homo sapiens matrix metallopeptidase 1 (interstitial collagenase) (MMP1), transcript variant 1, mRNA [NM_002421]	4312	GO:0005509|GO:0005578|GO:0005576|GO:0050900|GO:0004175|GO:0022617|GO:0007596|GO:0030198|GO:0030574|GO:0006508|GO:0016032|GO:0008270|GO:0004222|GO:0032461|GO:0044267	102660756	chr11	102660697	-	hs|11q22.2	NM_002421	chr11:102660756-102660697	NM_002421	Hs.83169
A_33_P3356320	2.71473	1.44081	2.71473	up	C17orf97	chromosome 17 open reading frame 97	FALSE	Homo sapiens chromosome 17 open reading frame 97 (C17orf97), mRNA [NM_001013672]	400566	GO:0016598	264140	chr17	264081	+	hs|17p13.3	NM_001013672	chr17:264081-264140	NM_001013672	Hs.499607
A_24_P270728	8.8442	3.14473	8.8442	up	NUPR1	nuclear protein, transcriptional regulator, 1	FALSE	Homo sapiens nuclear protein, transcriptional regulator, 1 (NUPR1), transcript variant 1, mRNA [NM_001042483]	26471	GO:0002526|GO:0006355|GO:0043065|GO:0048147|GO:0009636|GO:0005634|GO:0045786|GO:0035914|GO:0003677|GO:0006351|GO:0031401|GO:0042771|GO:0003674|GO:0005737|GO:0006461|GO:0003682|GO:0016049|GO:2000194|GO:0006473|GO:0008584	28548880	chr16	28548821	-	hs|16p11.2	NM_001042483	chr16:28548880-28548821	NM_001042483	Hs.513463
A_23_P354908	2.57069	1.36216	2.57069	up	NMNAT2	nicotinamide nucleotide adenylyltransferase 2	FALSE	Homo sapiens nicotinamide nucleotide adenylyltransferase 2 (NMNAT2), transcript variant 1, mRNA [NM_015039]	23057	GO:0005802|GO:0005794|GO:0005770|GO:0019674|GO:0006767|GO:0045202|GO:0044281|GO:0005524|GO:0000139|GO:0000309|GO:0006766|GO:0004515|GO:0009435	183217840	chr1	183217781	-	hs|1q25.3	NM_015039	chr1:183217840-183217781	NM_015039	Hs.497123
A_22_P00006287	3.25922	1.70453	3.25922	up	CYP1B1-AS1	CYP1B1 antisense RNA 1	FALSE	Homo sapiens CYP1B1 antisense RNA 1 (CYP1B1-AS1), long non-coding RNA [NR_027252]	285154		38358718	chr2	38358659	+	hs|2p22.2	NR_027252	chr2:38358659-38358718	NR_027252	Hs.353894
A_23_P156402	5.47318	2.45238	5.47318	up	NME5	NME/NM23 family member 5	FALSE	Homo sapiens NME/NM23 family member 5 (NME5), mRNA [NM_003551]	8382	GO:0006241|GO:0003351|GO:0007286|GO:0004550|GO:0036126|GO:0005575|GO:0007283|GO:0005524|GO:0005622|GO:0006165|GO:0006228|GO:0042384|GO:0006183|GO:0021591|GO:0009116	137464202	chr5	137454601	-	hs|5q31.2	NM_003551	chr5:137464202-137454601	NM_003551	Hs.730856
A_33_P3271341	4.15454	2.05469	4.15454	up	LOC388282	uncharacterized LOC388282	FALSE	Homo sapiens uncharacterized LOC388282 (LOC388282), mRNA [NM_001278081]	388282		57850821	chr16	57850762	+	hs|16q21	NM_001278081	chr16:57850762-57850821	NM_001278081	Hs.434720
A_32_P382427	2.52405	1.33574	2.52405	up	PSMG3-AS1	PSMG3 antisense RNA 1 (head to head)	FALSE	PSMG3 antisense RNA 1 (head to head) [Source:HGNC Symbol;Acc:HGNC:22230] [ENST00000533935]	114796		1618926	chr7	1615469	+	hs|7p22.3		chr7:1615469-1618926
A_24_P329065	2.38347	1.25306	2.38347	up	BTN3A1	butyrophilin, subfamily 3, member A1	FALSE	Homo sapiens butyrophilin, subfamily 3, member A1 (BTN3A1), transcript variant 1, mRNA [NM_007048]	11119	GO:0005515|GO:0072643|GO:0050852|GO:0050663|GO:0005886|GO:0050798|GO:0016021	26414802	chr6	26414743	+	hs|6p22.2	NM_007048	chr6:26414743-26414802	NM_007048	Hs.191510
A_23_P255672	6.58752	2.71974	6.58752	up	ABLIM2	actin binding LIM protein family, member 2	FALSE	Homo sapiens actin binding LIM protein family, member 2 (ABLIM2), transcript variant 6, mRNA [NM_032432]	84448	GO:0030036|GO:0007411|GO:0045944|GO:0008270|GO:0003779|GO:0030016|GO:0015629|GO:0006351	7967135	chr4	7967076	-	hs|4p16.1	NM_032432	chr4:7967135-7967076	NM_032432	Hs.233404
A_21_P0013078	2.5047	1.32464	2.5047	up	XLOC_l2_012953		FALSE	BROAD Institute lincRNA (XLOC_l2_012953), lincRNA [TCONS_l2_00024711]			31349758	chr6	31349699	-	hs|6p21.33		chr6:31349758-31349699
A_23_P77859	4.63228	2.21172	4.63228	up	TMEM88	transmembrane protein 88	FALSE	Homo sapiens transmembrane protein 88 (TMEM88), mRNA [NM_203411]	92162	GO:0005886|GO:0007275|GO:0016021|GO:0016055	7759341	chr17	7759282	+	hs|17p13.1	NM_203411	chr17:7759282-7759341	NM_203411	Hs.389669
A_33_P3326617	6.367	2.67061	6.367	up	FAHD1	fumarylacetoacetate hydrolase domain containing 1	FALSE	Homo sapiens fumarylacetoacetate hydrolase domain containing 1 (FAHD1), transcript variant 1, mRNA [NM_001018104]	81889	GO:0005739|GO:0005737|GO:0008152|GO:0005743|GO:0047621|GO:0005654|GO:0018773|GO:0046872|GO:0034545|GO:0005829	1890172	chr16	1890113	+	hs|16p13.3	NM_001018104	chr16:1890113-1890172	NM_001018104	Hs.513265
A_19_P00321332	3.03182	1.60018	3.03182	up	NEAT1	nuclear paraspeckle assembly transcript 1 (non-protein coding)	FALSE	Homo sapiens nuclear paraspeckle assembly transcript 1 (non-protein coding) (NEAT1), long non-coding RNA [NR_028272]	283131		65193944	chr11	65193885	+	hs|11q13.1	NR_028272	chr11:65193885-65193944	NR_028272	Hs.523789
A_33_P3376971	3.49692	1.80609	3.49692	up	CHAC1	ChaC glutathione-specific gamma-glutamylcyclotransferase 1	FALSE	Homo sapiens ChaC glutathione-specific gamma-glutamylcyclotransferase 1 (CHAC1), transcript variant 1, mRNA [NM_024111]	79094	GO:0006986|GO:0005802|GO:0005515|GO:0045746|GO:0016746|GO:0007219|GO:0070059|GO:0008152|GO:0005112|GO:0010955|GO:0022008|GO:0005829	41248690	chr15	41248631	+	hs|15q15.1	NM_024111	chr15:41248631-41248690	NM_024111	Hs.155569
A_33_P3384462	3.03319	1.60084	3.03319	up	THSD4	thrombospondin, type I, domain containing 4	FALSE	Homo sapiens thrombospondin, type I, domain containing 4 (THSD4), transcript variant 1, mRNA [NM_024817]	79875	GO:0006508|GO:0001527|GO:0004222|GO:0070062|GO:0048251	72075722	chr15	72075663	+	hs|15q23	NM_024817	chr15:72075663-72075722	NM_024817	Hs.387057
A_23_P328069	2.41169	1.27004	2.41169	up	HPS1	Hermansky-Pudlak syndrome 1	FALSE	Homo sapiens Hermansky-Pudlak syndrome 1 (HPS1), transcript variant 1, mRNA [NM_000195]	3257	GO:0005515|GO:0060041|GO:0030318|GO:0005764|GO:0032816|GO:0005737|GO:0031085|GO:0005887|GO:0007596|GO:0033299|GO:0048069|GO:0046983|GO:0016023|GO:0007040|GO:0007601	100176196	chr10	100176137	-	hs|10q24.2	NM_000195	chr10:100176196-100176137	NM_000195	Hs.404568
A_33_P3342300	3.00911	1.58934	3.00911	up	VSX1	visual system homeobox 1	FALSE	Homo sapiens visual system homeobox 1 (VSX1), transcript variant 4, mRNA [NM_001256272]	30813	GO:0043565|GO:0006355|GO:0003700|GO:0060040|GO:0042551|GO:0005634|GO:0005575|GO:0007601|GO:0050896|GO:0006351	25052185	chr20	25052126	-	hs|20p11.21	NM_001256272	chr20:25052185-25052126	NM_001256272	Hs.274264
A_21_P0000684	3.66575	1.87411	3.66575	up	LOC100506548	uncharacterized LOC100506548	FALSE	Homo sapiens uncharacterized LOC100506548 (LOC100506548), long non-coding RNA [NR_037665]	100506548		40825541	chr5	40825482	-	hs|5p13.1	NR_037665	chr5:40825541-40825482	NR_037665	Hs.80545
A_23_P37569	2.77625	1.47314	2.77625	up	MAN2A2	mannosidase, alpha, class 2A, member 2	FALSE	Homo sapiens mannosidase, alpha, class 2A, member 2 (MAN2A2), mRNA [NM_006122]	4122	GO:0004572|GO:0000139|GO:0030246|GO:0008270|GO:0016021|GO:0044267|GO:0016799|GO:0043687|GO:0018279|GO:0006013	91465603	chr15	91465544	+	hs|15q26.1	NM_006122	chr15:91465544-91465603	NM_006122	Hs.116459
A_23_P30126	3.26641	1.70771	3.26641	up	FGFBP1	fibroblast growth factor binding protein 1	FALSE	Homo sapiens fibroblast growth factor binding protein 1 (FGFBP1), mRNA [NM_005130]	9982	GO:0005515|GO:0007165|GO:0008284|GO:0008285|GO:0045743|GO:0009986|GO:0005886|GO:0017134|GO:0007267|GO:0008201|GO:0005615	15937391	chr4	15937332	-	hs|4p15.32	NM_005130	chr4:15937391-15937332	NM_005130	Hs.1690
A_23_P17065	2.66701	1.41522	2.66701	up	CCL20	chemokine (C-C motif) ligand 20	FALSE	Homo sapiens chemokine (C-C motif) ligand 20 (CCL20), transcript variant 1, mRNA [NM_004591]	6364	GO:0005515|GO:0008009|GO:2000406|GO:0007267|GO:0050726|GO:0005576|GO:0005615|GO:0007165|GO:0071223|GO:0006955|GO:0071222|GO:0006954|GO:0006935|GO:0060326|GO:0042060|GO:0051770|GO:0042742	228681836	chr2	228681100	+	hs|2q36.3	NM_004591	chr2:228681100-228681836	NM_004591	Hs.75498
A_23_P216468	3.68569	1.88193	3.68569	up	SLC1A1	solute carrier family 1 (neuronal/epithelial high affinity glutamate transporter, system Xag), member 1	FALSE	Homo sapiens solute carrier family 1 (neuronal/epithelial high affinity glutamate transporter, system Xag), member 1 (SLC1A1), mRNA [NM_004170]	6505	GO:0015501|GO:0005886|GO:0051938|GO:0070779|GO:0005313|GO:0007268|GO:0055085|GO:0016324|GO:0016020|GO:0042883|GO:0005887|GO:0051260|GO:0016595|GO:0017153|GO:0070062|GO:0006811|GO:0033229	4587061	chr9	4587002	+	hs|9p24.2	NM_004170	chr9:4587002-4587061	NM_004170	Hs.444915
A_23_P210445	3.91299	1.96827	3.91299	up	L3MBTL1	l(3)mbt-like 1 (Drosophila)	FALSE	Homo sapiens l(3)mbt-like 1 (Drosophila) (L3MBTL1), transcript variant II, mRNA [NM_032107]	26013	GO:0030097|GO:0005515|GO:0000793|GO:0007088|GO:0003700|GO:0005886|GO:0005730|GO:0031491|GO:0005634|GO:0035064|GO:0031493|GO:0032093|GO:0006351|GO:0042802|GO:0045652|GO:0042393|GO:0003682|GO:0051726|GO:0005654|GO:0008270|GO:0045892|GO:0000785|GO:0016568	42170168	chr20	42170109	+	hs|20q13.12	NM_032107	chr20:42170109-42170168	NM_032107	Hs.709356
A_23_P410998	2.41707	1.27326	2.41707	up	RAB5B	RAB5B, member RAS oncogene family	FALSE	Homo sapiens RAB5B, member RAS oncogene family (RAB5B), transcript variant 1, mRNA [NM_002868]	5869	GO:0005515|GO:0042470|GO:0005886|GO:0003924|GO:0048227|GO:0030139|GO:0005525|GO:0006886|GO:0005622|GO:0006184|GO:0030742|GO:0016020|GO:0030100|GO:0019882|GO:0031901|GO:0007032|GO:0032482|GO:0019003|GO:0005769|GO:0070062|GO:0005768	56388085	chr12	56388026	+	hs|12q13.2	NM_002868	chr12:56388026-56388085	NM_002868	Hs.157659
A_23_P96590	5.89933	2.56055	5.89933	up	GPRASP1	G protein-coupled receptor associated sorting protein 1	FALSE	Homo sapiens G protein-coupled receptor associated sorting protein 1 (GPRASP1), transcript variant 1, mRNA [NM_014710]	9737	GO:0005515|GO:0005737|GO:0008333	101913264	chrX	101913205	+	hs|Xq22.1	NM_014710	chrX:101913205-101913264	NM_014710	Hs.729265
A_24_P8371	3.43383	1.77982	3.43383	up	SPNS2	spinster homolog 2 (Drosophila)	FALSE	Homo sapiens spinster homolog 2 (Drosophila) (SPNS2), mRNA [NM_001124758]	124976	GO:0006665|GO:0001782|GO:0046624|GO:0003376|GO:0072676|GO:0005765|GO:0055085|GO:0031982|GO:0048535|GO:0040011|GO:0060348|GO:0048073|GO:0006869|GO:0002920|GO:0016021|GO:0043029	4442306	chr17	4442247	+	hs|17p13.2	NM_001124758	chr17:4442247-4442306	NM_001124758	Hs.22824
A_22_P00024157	3.15132	1.65596	3.15132	up	LOC102724352	uncharacterized LOC102724352	FALSE	PREDICTED: Homo sapiens uncharacterized LOC102724352 (LOC102724352), ncRNA [XR_424996]	102724352		55688869	chr19	55688810	+	hs|19q13.42	XR_424996	chr19:55688810-55688869	XR_424996
A_33_P3209025	3.92682	1.97336	3.92682	up	ZNF623	zinc finger protein 623	FALSE	Homo sapiens zinc finger protein 623 (ZNF623), transcript variant 2, mRNA [NM_001082480]	9831	GO:0006355|GO:0003700|GO:0005634|GO:0003677|GO:0046872|GO:0006351	144735900	chr8	144735841	+	hs|8q24.3	NM_001082480	chr8:144735841-144735900	NM_001082480	Hs.745418
A_23_P141992	3.82916	1.93703	3.82916	up	HSD11B1L	hydroxysteroid (11-beta) dehydrogenase 1-like	FALSE	Homo sapiens hydroxysteroid (11-beta) dehydrogenase 1-like (HSD11B1L), transcript variant b, mRNA [NM_198706]	374875	GO:0016491|GO:0005576|GO:0055114	5688243	chr19	5688184	+	hs|19p13.3	NM_198706	chr19:5688184-5688243	NM_198706	Hs.631840
A_33_P3319261	4.58044	2.19549	4.58044	up	EXD3	exonuclease 3'-5' domain containing 3	FALSE	Homo sapiens exonuclease 3'-5' domain containing 3 (EXD3), transcript variant 2, mRNA [NM_001286823]	54932	GO:0005515|GO:0008408|GO:0005737|GO:0090305|GO:0005634|GO:0003676|GO:0046872	140260788	chr9	140260729	-	hs|9q34.3	NM_001286823	chr9:140260788-140260729	NM_001286823	Hs.495553
A_19_P00805812	2.79858	1.4847	2.79858	up	lnc-UQCRFS1-9	lnc-UQCRFS1-9:20	FALSE	Q5A5F0_CANAL (Q5A5F0) Possible mitochondrial Complex I, subunit 1, partial (12%) [THC2535688]			28262798	chr19	28262739	-	hs|19q11		chr19:28262798-28262739
A_33_P3531979	2.70792	1.43718	2.70792	up	LOC283352	uncharacterized LOC283352	FALSE	Homo sapiens uncharacterized LOC283352 (LOC283352), transcript variant 1, long non-coding RNA [NR_104172]	283352		129597837	chr12	129597778	+	hs|12q24.33	NR_104172	chr12:129597778-129597837	NR_104172	Hs.665667
A_21_P0014172	3.72151	1.89589	3.72151	up	HIST1H4H	histone cluster 1, H4h	FALSE	Homo sapiens histone cluster 1, H4h, mRNA (cDNA clone IMAGE:4273904). [BC010926]	8365	GO:0005515|GO:0010467|GO:0006325|GO:0005634|GO:0045653|GO:0000723|GO:0000183|GO:0000786|GO:0070062|GO:0035574|GO:0035575|GO:0046982|GO:0006334|GO:0006335|GO:0005576|GO:0006336|GO:0000228|GO:0003677|GO:0032776|GO:0034080|GO:0043234|GO:0016020|GO:0045814|GO:0040029|GO:0005654|GO:0000278	26281345	chr6	26281286	-	hs|6p22.2	BC010926	chr6:26281345-26281286
A_24_P413126	2.89689	1.5345	2.89689	up	PMEPA1	prostate transmembrane protein, androgen induced 1	FALSE	Homo sapiens prostate transmembrane protein, androgen induced 1 (PMEPA1), transcript variant 1, mRNA [NM_020182]	56937	GO:0005515|GO:0010991|GO:0005886|GO:0050699|GO:0070412|GO:0060394|GO:0000139|GO:0031901|GO:0007179|GO:0016021|GO:0010008|GO:0030512|GO:0030521	56223548	chr20	56223489	-	hs|20q13.31	NM_020182	chr20:56223548-56223489	NM_020182	Hs.517155
A_24_P274615	3.75799	1.90996	3.75799	up	ARRDC3	arrestin domain containing 3	FALSE	Homo sapiens arrestin domain containing 3 (ARRDC3), mRNA [NM_020801]	57561	GO:0005515|GO:0001659|GO:0044252|GO:0005886|GO:0090327|GO:0031699|GO:0060613|GO:0051443|GO:0043588|GO:0031651|GO:0071879|GO:0005768	90664749	chr5	90664690	-	hs|5q14.3	NM_020801	chr5:90664749-90664690	NM_020801	Hs.24684
A_23_P326931	7.68745	2.9425	7.68745	up	CFAP70	cilia and flagella associated protein 70	FALSE	Homo sapiens cilia and flagella associated protein 70 (CFAP70), mRNA [NM_145170]	118491	GO:0008150|GO:0003674|GO:0070062	75013648	chr10	75013589	-	hs|10q22.2	NM_145170	chr10:75013648-75013589	NM_145170	Hs.591367
A_33_P3351249	2.64123	1.40121	2.64123	up	CXCL16	chemokine (C-X-C motif) ligand 16	FALSE	Homo sapiens chemokine (C-X-C motif) ligand 16 (CXCL16), transcript variant 2, mRNA [NM_001100812]	58191	GO:0008009|GO:0030335|GO:0005886|GO:0030307|GO:0005576|GO:0005615|GO:0006898|GO:0010818|GO:0005041|GO:0071222|GO:0006935|GO:0016020|GO:0034612|GO:0034341|GO:0016021|GO:0034097|GO:0005044	4637866	chr17	4637807	-	hs|17p13.2	NM_001100812	chr17:4637866-4637807	NM_001100812	Hs.745037
A_33_P3299254	2.79706	1.48391	2.79706	up	VPREB3	pre-B lymphocyte 3	FALSE	Homo sapiens pre-B lymphocyte 3 (VPREB3), mRNA [NM_013378]	29802	GO:0005783	24094996	chr22	24094937	-	hs|22q11.23	NM_013378	chr22:24094996-24094937	NM_013378	Hs.136713
A_22_P00011899	6.60586	2.72375	6.60586	up	LOC340340	uncharacterized LOC340340	FALSE		340340		106435955	chr7	106435896	+	hs|7q22.3		chr7:106435896-106435955
A_33_P3339397	3.28377	1.71535	3.28377	up	SH3YL1	SH3 and SYLF domain containing 1	FALSE	Homo sapiens SH3 and SYLF domain containing 1 (SH3YL1), transcript variant 4, mRNA [NM_001282687]	26751	GO:0006661|GO:1900027|GO:0019902|GO:0032587|GO:0035091	218725	chr2	218666	-	hs|2p25.3	NM_001282687	chr2:218725-218666	NM_001282687	Hs.515951
A_33_P3401990	12.1941	3.60812	12.1941	up	VPREB3	pre-B lymphocyte 3	FALSE	Homo sapiens pre-B lymphocyte 3 (VPREB3), mRNA [NM_013378]	29802	GO:0005783	24095142	chr22	24095083	-	hs|22q11.23	NM_013378	chr22:24095142-24095083	NM_013378	Hs.136713
A_33_P3565787	3.3244	1.7331	3.3244	up	PSMG3-AS1	PSMG3 antisense RNA 1 (head to head)	FALSE	Homo sapiens PSMG3 antisense RNA 1 (head to head) (PSMG3-AS1), transcript variant 1, long non-coding RNA [NR_027329]	114796		1626180	chr7	1626121	+	hs|7p22.3	NR_027329	chr7:1626121-1626180	NR_027329	Hs.436146
A_23_P42087	2.63414	1.39733	2.63414	up	BPHL	biphenyl hydrolase-like (serine hydrolase)	FALSE	Homo sapiens biphenyl hydrolase-like (serine hydrolase) (BPHL), transcript variant 1, mRNA [NM_004332]	670	GO:0005739|GO:0006520|GO:0016787|GO:0009636|GO:0070062	3152907	chr6	3152848	+	hs|6p25.2	NM_004332	chr6:3152848-3152907	NM_004332	Hs.10136
A_23_P500433	2.28102	1.18968	2.28102	up	CARD9	caspase recruitment domain family, member 9	FALSE	Homo sapiens caspase recruitment domain family, member 9 (CARD9), transcript variant 1, mRNA [NM_052813]	64170	GO:0050700|GO:0032755|GO:0032760|GO:0050830|GO:0042493|GO:0042534|GO:0070423|GO:0046330|GO:0009620|GO:0045408|GO:0032874|GO:0042981|GO:0035872|GO:0042803|GO:0051607|GO:0005737|GO:0045076|GO:0045087|GO:0032494|GO:0032495|GO:0043123|GO:0043330	139258502	chr9	139258443	-	hs|9q34.3	NM_052813	chr9:139258502-139258443	NM_052813	Hs.694071
A_22_P00003884	2.72867	1.4482	2.72867	up	LINC00475	long intergenic non-protein coding RNA 475	FALSE	Homo sapiens long intergenic non-protein coding RNA 475 (LINC00475), long non-coding RNA [NR_027341]	158314		94918452	chr9	94918393	+	hs|9q22.31	NR_027341	chr9:94918393-94918452	NR_027341	Hs.149940
A_33_P3313055	3.8759	1.95453	3.8759	up	NOTCH3	notch 3	FALSE	Homo sapiens notch 3 (NOTCH3), mRNA [NM_000435]	4854	GO:0005515|GO:0010467|GO:0006355|GO:0006367|GO:0007220|GO:0005886|GO:0005509|GO:0072104|GO:0005576|GO:0048663|GO:0015629|GO:0048661|GO:0005829|GO:0043235|GO:0005737|GO:0045665|GO:0000139|GO:0007219|GO:0005789|GO:0005654|GO:0030900|GO:0016021|GO:0019899	15270548	chr19	15270489	-	hs|19p13.12	NM_000435	chr19:15270548-15270489	NM_000435	Hs.8546
A_33_P3399363	10.6797	3.4168	10.6797	up	GPR155	G protein-coupled receptor 155	FALSE	Homo sapiens G protein-coupled receptor 155 (GPR155), transcript variant 1, mRNA [NM_001033045]	151556	GO:0035556|GO:0003674|GO:0050890|GO:0016021|GO:0055085|GO:0070062	175299107	chr2	175299048	-	hs|2q31.1	NM_001033045	chr2:175299107-175299048	NM_001033045	Hs.516604
A_33_P3375368	3.24256	1.69713	3.24256	up	GPR35	G protein-coupled receptor 35	FALSE	Homo sapiens G protein-coupled receptor 35 (GPR35), transcript variant 2, mRNA [NM_001195381]	2859	GO:0007186|GO:0005887|GO:0004930	241570223	chr2	241570164	+	hs|2q37.3	NM_001195381	chr2:241570164-241570223	NM_001195381	Hs.112218
A_33_P3285639	3.62088	1.85634	3.62088	up	TSGA10	testis specific, 10	FALSE	Homo sapiens testis specific, 10 (TSGA10), transcript variant 1, mRNA [NM_025244]	80705	GO:0043005|GO:0003674|GO:0031965|GO:0005737|GO:0031514|GO:0030031|GO:0007283|GO:0005575	99634745	chr2	99634686	-	hs|2q11.2	NM_025244	chr2:99634745-99634686	NM_025244	Hs.120267
A_23_P139260	3.97475	1.99087	3.97475	up	SLC22A18	solute carrier family 22, member 18	FALSE	Homo sapiens solute carrier family 22, member 18 (SLC22A18), transcript variant 2, mRNA [NM_183233]	5002	GO:0007588|GO:0005886|GO:0015695|GO:0005635|GO:0055085|GO:0005737|GO:0016324|GO:0016020|GO:0006855|GO:0016021|GO:0015893|GO:0015238|GO:0031625|GO:0015293	2946394	chr11	2946335	+	hs|11p15.4	NM_183233	chr11:2946335-2946394	NM_183233	Hs.50868
A_24_P943815	3.23974	1.69588	3.23974	up	PNPLA4	patatin-like phospholipase domain containing 4	FALSE	Homo sapiens patatin-like phospholipase domain containing 4 (PNPLA4), transcript variant 1, mRNA [NM_004650]	8228	GO:0016042|GO:0008150|GO:0003674|GO:0004806|GO:0005575	7867118	chrX	7867059	-	hs|Xp22.31	NM_004650	chrX:7867118-7867059	NM_004650	Hs.264
A_23_P205200	2.36371	1.24105	2.36371	up	DHRS12	dehydrogenase/reductase (SDR family) member 12	FALSE	Homo sapiens dehydrogenase/reductase (SDR family) member 12 (DHRS12), transcript variant 2, mRNA [NM_024705]	79758	GO:0016491|GO:0055114	52342137	chr13	52342091	-	hs|13q14.3	NM_024705	chr13:52342137-52342091	NM_024705	Hs.266728
A_24_P826485	2.24191	1.16473	2.24191	up	lnc-HMGA1-3	lnc-HMGA1-3:1	FALSE	AF034176 Human mRNA (Tripodis and Ragoussis) Homo sapiens cDNA clone ntcon5 contig. [AF034176]			34254251	chr6	34254192	+	hs|6p21.31	AF034176	chr6:34254192-34254251		Hs.592692
A_24_P393372	3.98383	1.99416	3.98383	up	PACS2	phosphofurin acidic cluster sorting protein 2	FALSE	Homo sapiens phosphofurin acidic cluster sorting protein 2 (PACS2), transcript variant 1, mRNA [NM_001100913]	23241	GO:0005739|GO:0005783|GO:0072661|GO:0016032|GO:0006915|GO:0005788|GO:0000045|GO:0034497	105864431	chr14	105864372	+	hs|14q32.33	NM_001100913	chr14:105864372-105864431	NM_001100913	Hs.525626
A_33_P3421611	3.20056	1.67832	3.20056	up	lnc-PLEKHH2-1	lnc-PLEKHH2-1:1	FALSE	Q96I88_HUMAN (Q96I88) THADA protein (Fragment), partial (8%) [THC2552587]			43460533	chr2	43460474	+	hs|2p21		chr2:43460474-43460533
A_33_P3682006	4.90007	2.2928	4.90007	up	DBH-AS1	DBH antisense RNA 1	FALSE	Homo sapiens DBH antisense RNA 1 (DBH-AS1), long non-coding RNA [NR_102735]	138948		136519773	chr9	136519714	-	hs|9q34.2	NR_102735	chr9:136519773-136519714	NR_102735	Hs.223858
A_21_P0002314	2.32465	1.21701	2.32465	up	ERICH2	glutamate-rich 2	FALSE	Homo sapiens glutamate-rich 2 (ERICH2), transcript variant 1, mRNA [NM_001290030]	285141		171641159	chr2	171638844	+	hs|2q31.1		chr2:171638844-171641159	NM_001290030
A_21_P0014428	3.04084	1.60447	3.04084	up	LOC101927372	uncharacterized LOC101927372	FALSE	PREDICTED: Homo sapiens uncharacterized LOC101927372 (LOC101927372), ncRNA [XR_244439]	101927372		42897969	chr22	42897910	-	hs|22q13.2	XR_244439	chr22:42897969-42897910	XR_244439
A_33_P3358740	2.46121	1.29937	2.46121	up	OSBPL7	oxysterol binding protein-like 7	FALSE	Homo sapiens oxysterol binding protein-like 7 (OSBPL7), mRNA [NM_145798]	114881	GO:0005515|GO:0071397|GO:0005776|GO:0005886|GO:0015485|GO:0006869|GO:0097038|GO:0005829	45884793	chr17	45884734	-	hs|17q21.32	NM_145798	chr17:45884793-45884734	NM_145798	Hs.463320
A_23_P214079	5.73851	2.52068	5.73851	up	SPINK1	serine peptidase inhibitor, Kazal type 1	FALSE	Homo sapiens serine peptidase inhibitor, Kazal type 1 (SPINK1), mRNA [NM_003122]	6690	GO:0010751|GO:0005515|GO:0060046|GO:0004866|GO:0004867|GO:0050732|GO:1900004|GO:2001256|GO:0005615|GO:0090281|GO:0070062	147207585	chr5	147204211	-	hs|5q32	NM_003122	chr5:147207585-147204211	NM_003122	Hs.407856
A_33_P3380612	3.84512	1.94303	3.84512	up	HSPG2	heparan sulfate proteoglycan 2	FALSE	Homo sapiens heparan sulfate proteoglycan 2 (HSPG2), transcript variant 2, mRNA [NM_005529]	3339	GO:0005515|GO:0005886|GO:0007603|GO:0048704|GO:0044281|GO:0005615|GO:0046872|GO:0008104|GO:0022617|GO:0002062|GO:0030198|GO:0060351|GO:0030204|GO:0030203|GO:0070062|GO:0043202|GO:0005975|GO:0005796|GO:0005605|GO:0006027|GO:0005576|GO:0001525|GO:0008022|GO:0001523|GO:0006024|GO:0048738|GO:0031012|GO:0001958|GO:0007420|GO:0009405|GO:0042157|GO:0005925	22213785	chr1	22213726	-	hs|1p36.12	NM_005529	chr1:22213785-22213726	NM_005529	Hs.562227
A_24_P119131	3.03208	1.60031	3.03208	up	TMEM120B	transmembrane protein 120B	FALSE	Homo sapiens transmembrane protein 120B (TMEM120B), mRNA [NM_001080825]	144404	GO:0008150|GO:0003674|GO:0016021|GO:0005575	122219952	chr12	122219893	+	hs|12q24.31	NM_001080825	chr12:122219893-122219952	NM_001080825	Hs.644504
A_21_P0014426	4.5736	2.19333	4.5736	up	LOC100506472	uncharacterized LOC100506472	FALSE	Homo sapiens uncharacterized LOC100506472 (LOC100506472), long non-coding RNA [NR_040535]	100506472		39831201	chr22	39831142	+	hs|22q13.1	NR_040535	chr22:39831142-39831201	NR_040535	Hs.729080
A_33_P3258041	3.71701	1.89414	3.71701	up	GGPS1	geranylgeranyl diphosphate synthase 1	FALSE	Homo sapiens geranylgeranyl diphosphate synthase 1 (GGPS1), transcript variant 2, mRNA [NM_001037277]	9453	GO:0006695|GO:0045337|GO:0033386|GO:0004337|GO:0004161|GO:0033384|GO:0044281|GO:0046872|GO:0006720|GO:0004311|GO:0005829	235507675	chr1	235507616	+	hs|1q42.3	NM_001037277	chr1:235507616-235507675	NM_001037277	Hs.730768
A_32_P16258	3.39233	1.76228	3.39233	up	EXOC6B	exocyst complex component 6B	FALSE	exocyst complex component 6B [Source:HGNC Symbol;Acc:HGNC:17085] [ENST00000272427]	23233	GO:0000145|GO:0015031|GO:0006904	72403823	chr2	72403764	-	hs|2p13.2	XM_005264223	chr2:72403823-72403764	XM_005264223	Hs.303454
A_24_P418044	2.51865	1.33265	2.51865	up	HLA-J	major histocompatibility complex, class I, J (pseudogene)	FALSE	Homo sapiens major histocompatibility complex, class I, J (pseudogene) (HLA-J), non-coding RNA [NR_024240]	3137		29977447	chr6	29977388	+	hs|6p22.1	NR_024240	chr6:29977388-29977447	NR_024240	Hs.720762
A_23_P433218	2.70442	1.43532	2.70442	up	OR7E91P	olfactory receptor, family 7, subfamily E, member 91 pseudogene	FALSE	Homo sapiens olfactory receptor, family 7, subfamily E, member 91 pseudogene (OR7E91P), non-coding RNA [NR_002185]	79315		71256523	chr2	71256464	+	hs|2p13.3	NR_002185	chr2:71256464-71256523	NR_002185	Hs.327033
A_24_P413669	3.74894	1.90648	3.74894	up	PFKFB2	6-phosphofructo-2-kinase/fructose-2,6-biphosphatase 2	FALSE	Homo sapiens 6-phosphofructo-2-kinase/fructose-2,6-biphosphatase 2 (PFKFB2), transcript variant 2, mRNA [NM_001018053]	5208	GO:0005515|GO:0006089|GO:0019901|GO:0005975|GO:0033133|GO:0044281|GO:0005524|GO:0006096|GO:0009749|GO:0005829|GO:0004331|GO:0016311|GO:0006007|GO:0009405|GO:0046835|GO:0006006|GO:0032024|GO:0006003|GO:0003873|GO:0006000	207253752	chr1	207253693	+	hs|1q32.2	NM_001018053	chr1:207253693-207253752	NM_001018053	Hs.282702
A_32_P214340	4.44164	2.15109	4.44164	up	lnc-AKIRIN1-1	lnc-AKIRIN1-1:2	FALSE	AF179597 connexin 59 {Homo sapiens} (exp=-1; wgp=0; cg=0), partial (10%) [THC2681034]			39341818	chr1	39341759	+	hs|1p34.3		chr1:39341759-39341818
A_24_P390928	5.20529	2.37998	5.20529	up	TRAPPC6A	trafficking protein particle complex 6A	FALSE	Homo sapiens trafficking protein particle complex 6A (TRAPPC6A), transcript variant 1, mRNA [NM_024108]	79090	GO:0005515|GO:0005794|GO:0005783|GO:0016192	45668207	chr19	45668148	-	hs|19q13.32	NM_024108	chr19:45668207-45668148	NM_024108	Hs.466929
A_23_P131449	2.41957	1.27475	2.41957	up	C2orf81	chromosome 2 open reading frame 81	FALSE	Homo sapiens chromosome 2 open reading frame 81 (C2orf81), mRNA [NM_001145054]	388963		74641561	chr2	74641502	-	hs|2p13.1	NM_001145054	chr2:74641561-74641502	NM_001145054	Hs.445377
A_21_P0009341	3.4859	1.80153	3.4859	up	WFDC21P	WAP four-disulfide core domain 21, pseudogene	FALSE	Homo sapiens WAP four-disulfide core domain 21, pseudogene (WFDC21P), non-coding RNA [NR_030732]	645638		58160989	chr17	58160930	-	hs|17q23.1	NR_030732	chr17:58160989-58160930	NR_030732	Hs.463652
A_24_P941166	2.6749	1.41949	2.6749	up	ZNF425	zinc finger protein 425	FALSE	Homo sapiens zinc finger protein 425 (ZNF425), mRNA [NM_001001661]	155054	GO:0005737|GO:0005634|GO:0045892|GO:0003677|GO:0046872|GO:0006351	148800153	chr7	148800094	-	hs|7q36.1	NM_001001661	chr7:148800153-148800094	NM_001001661	Hs.31743
A_19_P00804417	2.59645	1.37654	2.59645	up			FALSE	Q6NT14_HUMAN (Q6NT14) ZNF80 protein (Fragment), partial (6%) [THC2661391]			6675592	chr4	6675533	-	hs|4p16.1		chr4:006675592-006675533
A_33_P3405334	2.66629	1.41484	2.66629	up	GM2A	GM2 ganglioside activator	FALSE	Homo sapiens GM2 ganglioside activator (GM2A), transcript variant 1, mRNA [NM_000405]	2760	GO:0006665|GO:0009313|GO:0032428|GO:0051345|GO:0006687|GO:0019915|GO:0006689|GO:0044281|GO:0005739|GO:0016004|GO:0045179|GO:0005889|GO:0006869|GO:0050885|GO:0007611|GO:0009898|GO:0005319|GO:0070062|GO:0043202	150648807	chr5	150648748	+	hs|5q33.1	NM_000405	chr5:150648748-150648807	NM_000405	Hs.483873
A_21_P0014218	2.6962	1.43093	2.6962	up	LOC101927067	uncharacterized LOC101927067	FALSE	Homo sapiens uncharacterized LOC101927067 (LOC101927067), long non-coding RNA [NR_125410]	101927067		80715046	chr8	80714987	+	hs|8q21.13	NR_125410	chr8:80714987-80715046	NR_125410
A_21_P0006215	14.5182	3.85979	14.5182	up	lnc-DEC1-3	lnc-DEC1-3:1	FALSE	LNCipedia lincRNA (lnc-DEC1-3), lincRNA [lnc-DEC1-3:1]			118454404	chr9	118454345	+	hs|9q33.1		chr9:118454345-118454404
A_33_P3237487	2.38897	1.25639	2.38897	up			FALSE	long intergenic non-protein coding RNA 1376 [Source:HGNC Symbol;Acc:HGNC:50637] [ENST00000424895]			19167831	chr2	19167772	-	hs|2p24.2	AK123475	chr2:19167831-19167772		Hs.502854
A_24_P521994	5.39041	2.43039	5.39041	up	KLHL24	kelch-like family member 24	FALSE	Homo sapiens kelch-like family member 24 (KLHL24), mRNA [NM_017644]	54800	GO:0030424|GO:0005737|GO:0043204	183402111	chr3	183402052	+	hs|3q27.1	NM_017644	chr3:183402052-183402111	NM_017644	Hs.407709
A_21_P0002349	2.57606	1.36517	2.57606	up	lnc-SMARCAL1-2	lnc-SMARCAL1-2:5	FALSE	LNCipedia lincRNA (lnc-SMARCAL1-2), lincRNA [lnc-SMARCAL1-2:5]			217385489	chr2	217385430	+	hs|2q35		chr2:217385430-217385489
A_24_P205045	4.70276	2.23351	4.70276	up	ERC2	ELKS/RAB6-interacting/CAST family member 2	FALSE	Homo sapiens ELKS/RAB6-interacting/CAST family member 2 (ERC2), mRNA [NM_015576]	26059	GO:0005515|GO:0048786|GO:0042734|GO:0005737|GO:0030054|GO:0005856|GO:0030426	55542485	chr3	55542426	-	hs|3p14.3	NM_015576	chr3:55542485-55542426	NM_015576	Hs.476389
A_33_P3305851	2.86891	1.5205	2.86891	up	SELT	selenoprotein T	FALSE	Homo sapiens selenoprotein T (SELT), mRNA [NM_016275]	51714	GO:0008430|GO:0001514|GO:0045454	150347056	chr3	150346997	+	hs|3q25.1	NM_016275	chr3:150346997-150347056	NM_016275	Hs.369052
A_33_P3417260	3.79446	1.92389	3.79446	up	NMRK1	nicotinamide riboside kinase 1	FALSE	Homo sapiens nicotinamide riboside kinase 1 (NMRK1), transcript variant 1, mRNA [NM_017881]	54981	GO:0016310|GO:0050262|GO:0009435|GO:0005524|GO:0046872	77681733	chr9	77681674	-	hs|9q21.13	NM_017881	chr9:77681733-77681674	NM_017881	Hs.494186
A_21_P0014847	2.52905	1.33859	2.52905	up	CYB561D2	cytochrome b561 family, member D2	FALSE	Homo sapiens cytochrome b561 family, member D2 (CYB561D2), transcript variant 4, non-coding RNA [NR_111913]	11068	GO:0016021|GO:0046872|GO:0055114	50405628	chr3	50405569	+	hs|3p21.31	NR_111913	chr3:50405569-50405628	NR_111913
A_21_P0013596	4.25029	2.08756	4.25029	up			FALSE				116444408	chr9	116444349	+	hs|9q32		chr9:116444349-116444408		Hs.737718
A_22_P00006058	7.29991	2.86788	7.29991	up	LINC00087	long intergenic non-protein coding RNA 87	FALSE	Homo sapiens long intergenic non-protein coding RNA 87 (LINC00087), long non-coding RNA [NR_024493]	644596		134229217	chrX	134229158	-	hs|Xq26.3	NR_024493	chrX:134229217-134229158	NR_024493	Hs.656427
A_23_P103433	2.88532	1.52873	2.88532	up	OSCP1	organic solute carrier partner 1	FALSE	Homo sapiens organic solute carrier partner 1 (OSCP1), transcript variant 1, mRNA [NM_145047]	127700	GO:0009925|GO:0006810	36883674	chr1	36883615	-	hs|1p34.3	NM_145047	chr1:36883674-36883615	NM_145047	Hs.202207
A_23_P406227	6.0124	2.58794	6.0124	up	SNAI3-AS1	SNAI3 antisense RNA 1	FALSE	Homo sapiens SNAI3 antisense RNA 1 (SNAI3-AS1), transcript variant 2, long non-coding RNA [NR_024399]	197187		88753558	chr16	88753499	+	hs|16q24.3	NR_024399	chr16:88753499-88753558	NR_024399	Hs.499548
A_19_P00325158	2.46992	1.30446	2.46992	up	MALAT1	metastasis associated lung adenocarcinoma transcript 1 (non-protein coding)	FALSE	Homo sapiens metastasis associated lung adenocarcinoma transcript 1 (non-protein coding) (MALAT1), long non-coding RNA [NR_002819]	378938		65273773	chr11	65273714	+	hs|11q13.1	NR_002819	chr11:65273714-65273773	NR_002819	Hs.621695
A_33_P3387771	2.47639	1.30824	2.47639	up	USP9X	ubiquitin specific peptidase 9, X-linked	FALSE	Homo sapiens ubiquitin specific peptidase 9, X-linked (USP9X), transcript variant 3, mRNA [NM_001039590]	8239	GO:0005515|GO:0021698|GO:0010467|GO:0016579|GO:0006367|GO:0004843|GO:0048675|GO:0009791|GO:0005829|GO:0030426|GO:0005737|GO:0007059|GO:0007179|GO:0070410|GO:0045177|GO:0000122|GO:0007292|GO:0030509|GO:0001701|GO:0006351|GO:0004197|GO:0021766|GO:0007067|GO:0016020|GO:0061136|GO:0043161|GO:0008234|GO:0001764|GO:0051301	41095814	chrX	41095755	+	hs|Xp11.4	NM_001039590	chrX:41095755-41095814	NM_001039590	Hs.77578
A_33_P3245623	2.88331	1.52773	2.88331	up			FALSE				9477884	chrY	9477825	-	hs|Yp11.2		chrY:009477884-009477825
A_32_P225355	2.56366	1.3582	2.56366	up	CPEB2	cytoplasmic polyadenylation element binding protein 2	FALSE	Homo sapiens cytoplasmic polyadenylation element binding protein 2 (CPEB2), transcript variant B, mRNA [NM_182485]	132864	GO:0032869|GO:0071456|GO:0005634|GO:0008187|GO:0035925|GO:1900248|GO:0005737|GO:0000166|GO:0043022|GO:0043023|GO:0043024|GO:0034599|GO:0005095|GO:0071243|GO:0005844|GO:0034260|GO:2000766|GO:0000900	15070852	chr4	15070793	+	hs|4p15.33	NM_182485	chr4:15070793-15070852	NM_182485	Hs.656937
A_33_P3398331	3.67777	1.87883	3.67777	up	MMP24	matrix metallopeptidase 24 (membrane-inserted)	FALSE	Homo sapiens matrix metallopeptidase 24 (membrane-inserted) (MMP24), mRNA [NM_006690]	10893	GO:0097150|GO:0045296|GO:0005509|GO:0005578|GO:0043085|GO:0032588|GO:0005887|GO:0044331|GO:0006508|GO:0010001|GO:0008270|GO:0004222|GO:0008047|GO:0050965|GO:0070062	33864767	chr20	33864708	+	hs|20q11.22	NM_006690	chr20:33864708-33864767	NM_006690	Hs.715494
A_23_P153529	14.4324	3.85124	14.4324	up	TRPM4	transient receptor potential cation channel, subfamily M, member 4	FALSE	Homo sapiens transient receptor potential cation channel, subfamily M, member 4 (TRPM4), transcript variant 1, mRNA [NM_017636]	54795	GO:0005516|GO:0005262|GO:0008284|GO:0005794|GO:0005886|GO:0005783|GO:0016925|GO:0090263|GO:0002407|GO:0002724|GO:0055085|GO:0005524|GO:0034220|GO:0042391|GO:0042310|GO:0070588|GO:0005654|GO:0005227|GO:0016021|GO:0061337	49714819	chr19	49714760	+	hs|19q13.33	NM_017636	chr19:49714760-49714819	NM_017636	Hs.467101
A_23_P102950	7.05868	2.8194	7.05868	up	RSPH1	radial spoke head 1 homolog (Chlamydomonas)	FALSE	Homo sapiens radial spoke head 1 homolog (Chlamydomonas) (RSPH1), transcript variant 1, mRNA [NM_080860]	89765	GO:0051321|GO:0035082|GO:0031514|GO:0005634|GO:0005829	43892680	chr21	43892621	-	hs|21q22.3	NM_080860	chr21:43892680-43892621	NM_080860	Hs.661069
A_22_P00001342	6.27346	2.64926	6.27346	up	NEAT1	nuclear paraspeckle assembly transcript 1 (non-protein coding)	FALSE	Homo sapiens nuclear paraspeckle assembly transcript 1 (non-protein coding) (NEAT1), long non-coding RNA [NR_028272]	283131		65192227	chr11	65192168	+	hs|11q13.1	NR_028272	chr11:65192168-65192227	NR_028272	Hs.523789
A_21_P0010257	3.11235	1.638	3.11235	up	lnc-PKNOX1-2	lnc-PKNOX1-2:2	FALSE	LNCipedia lincRNA (lnc-PKNOX1-2), lincRNA [lnc-PKNOX1-2:2]			44303727	chr21	44299818	+	hs|21q22.3		chr21:44299818-44303727
A_33_P3398548	4.06384	2.02285	4.06384	up	BLZF1	basic leucine zipper nuclear factor 1	FALSE	Homo sapiens basic leucine zipper nuclear factor 1 (BLZF1), mRNA [NM_003666]	8548	GO:0003700|GO:0006357|GO:0043001|GO:0005796|GO:0008283|GO:0005634|GO:0001558|GO:0003677|GO:0005737|GO:0000139|GO:0007030|GO:0005654|GO:0000278|GO:0019899|GO:0031625	169365475	chr1	169365416	+	hs|1q24.2	NM_003666	chr1:169365416-169365475	NM_003666	Hs.130746
A_21_P0000309	2.68191	1.42326	2.68191	up	SNORA11	small nucleolar RNA, H/ACA box 11	FALSE	Homo sapiens small nucleolar RNA, H/ACA box 11 (SNORA11), small nucleolar RNA [NR_002953]	677799		54840933	chrX	54840874	+	hs|Xp11.21	NR_002953	chrX:54840874-54840933	NR_002953	Hs.679783
A_24_P51061	2.27607	1.18655	2.27607	up	DCBLD2	discoidin, CUB and LCCL domain containing 2	FALSE	Homo sapiens discoidin, CUB and LCCL domain containing 2 (DCBLD2), mRNA [NM_080927]	131566	GO:0005515|GO:0030308|GO:0009986|GO:0005887|GO:0042060|GO:0030522	98568429	chr3	98568370	-	hs|3q12.1	NM_080927	chr3:98568429-98568370	NM_080927	Hs.203691
A_21_P0007029	4.03976	2.01427	4.03976	up	FLJ37035	uncharacterized LOC399821	FALSE	uncharacterized LOC399821 [Source:EntrezGene;Acc:399821] [ENST00000419400]	399821		127389085	chr10	127389026	-	hs|10q26.13		chr10:127389085-127389026
A_24_P142503	2.38069	1.25138	2.38069	up	SLC47A1	solute carrier family 47 (multidrug and toxin extrusion), member 1	FALSE	Homo sapiens solute carrier family 47 (multidrug and toxin extrusion), member 1 (SLC47A1), mRNA [NM_018242]	55244	GO:0015695|GO:0005886|GO:0006855|GO:0031988|GO:0005451|GO:0016021|GO:0055085|GO:0015238	19481927	chr17	19481868	+	hs|17p11.2	NM_018242	chr17:19481868-19481927	NM_018242	Hs.232054
A_21_P0014078	2.79873	1.48477	2.79873	up	lnc-MTX1-1	lnc-MTX1-1:4	FALSE	LNCipedia lincRNA (lnc-MTX1-1), lincRNA [lnc-MTX1-1:4]			155175265	chr1	155175206	+	hs|1q22	CR933610	chr1:155175206-155175265		Hs.658188
A_33_P3226050	3.51997	1.81556	3.51997	up	GATSL3	GATS protein-like 3	FALSE	Homo sapiens GATS protein-like 3 (GATSL3), mRNA [NM_001037666]	652968		30681182	chr22	30681123	-	hs|22q12.2	NM_001037666	chr22:30681182-30681123	NM_001037666	Hs.444950
A_33_P3266780	3.66349	1.87322	3.66349	up	PODXL2	podocalyxin-like 2	FALSE	Homo sapiens podocalyxin-like 2 (PODXL2), mRNA [NM_015720]	50512	GO:0005515|GO:0005887|GO:0005539|GO:0050901	127381153	chr3	127381094	+	hs|3q21.3	NM_015720	chr3:127381094-127381153	NM_015720	Hs.591290
A_24_P235429	5.14401	2.36289	5.14401	up	ABCA1	ATP-binding cassette, sub-family A (ABC1), member 1	FALSE	Homo sapiens ATP-binding cassette, sub-family A (ABC1), member 1 (ABCA1), mRNA [NM_005502]	19	GO:0005515|GO:0008509|GO:0031267|GO:0071300|GO:0071397|GO:0034364|GO:0006497|GO:0051117|GO:0044255|GO:0019905|GO:0042632|GO:0033344|GO:0005794|GO:0010745|GO:0050702|GO:0043691|GO:0005548|GO:0038027|GO:0055098|GO:0007186|GO:0005887|GO:0042157|GO:0055091|GO:0045121|GO:0007040|GO:0009897|GO:0032367|GO:0048471|GO:0005886|GO:0017127|GO:0030819|GO:0030139|GO:0044281|GO:0010875|GO:0045332|GO:0005543|GO:…	107543763	chr9	107543704	-	hs|9q31.1	NM_005502	chr9:107543763-107543704	NM_005502	Hs.659274
A_21_P0013285	5.26557	2.39659	5.26557	up	LOC101927668	uncharacterized LOC101927668	FALSE	Homo sapiens uncharacterized LOC101927668 (LOC101927668), long non-coding RNA [NR_110114]	101927668		20000551	chr7	19958831	-	hs|7p21.1		chr7:20000551-19958831	NR_110114
A_23_P141146	2.33212	1.22164	2.33212	up	FBXL20	F-box and leucine-rich repeat protein 20	FALSE	Homo sapiens F-box and leucine-rich repeat protein 20 (FBXL20), transcript variant 1, mRNA [NM_032875]	84961	GO:0005737|GO:0001662	37417070	chr17	37417011	-	hs|17q12	NM_032875	chr17:37417070-37417011	NM_032875	Hs.462946
A_23_P85164	2.27635	1.18672	2.27635	up	DNASE1L1	deoxyribonuclease I-like 1	FALSE	deoxyribonuclease I-like 1 [Source:HGNC Symbol;Acc:HGNC:2957] [ENST00000309585]	1774	GO:0004536|GO:0005783|GO:0004520|GO:0005634|GO:0006259|GO:0016888|GO:0003677|GO:0000737|GO:0070062	153630581	chrX	153630522	-	hs|Xq28	XM_005277829	chrX:153630581-153630522	XM_005277829	Hs.534404
A_33_P3340752	4.21084	2.07411	4.21084	up	ATE1-AS1	ATE1 antisense RNA 1 (head to head)	FALSE	Homo sapiens ATE1 antisense RNA 1 (head to head) (ATE1-AS1), long non-coding RNA [NR_120495]	100130887		123711445	chr10	123711386	+	hs|10q26.13	NR_120495	chr10:123711386-123711445	NR_120495	Hs.650058
A_33_P3671291	14.5329	3.86125	14.5329	up	SNORA12	small nucleolar RNA, H/ACA box 12	FALSE	EST91069 Synovial sarcoma Homo sapiens cDNA 5' end, mRNA sequence [AA378382]	677800		101996919	chr10	101996860	-	hs|10q24.31	AA378382	chr10:101996919-101996860		Hs.662165
A_22_P00000471	2.46975	1.30436	2.46975	up	SRRM2-AS1	SRRM2 antisense RNA 1	FALSE	Homo sapiens SRRM2 antisense RNA 1 (SRRM2-AS1), transcript variant 1, long non-coding RNA [NR_027274]	100128788		2787163	chr16	2787104	-	hs|16p13.3	NR_027274	chr16:2787163-2787104	NR_027274	Hs.311208
A_32_P41553	2.88697	1.52956	2.88697	up	TSACC	TSSK6 activating co-chaperone	FALSE	Homo sapiens TSSK6 activating co-chaperone (TSACC), mRNA [NM_144627]	128229	GO:0005737|GO:0051087	156316770	chr1	156316711	+	hs|1q22	NM_144627	chr1:156316711-156316770	NM_144627	Hs.534539
A_24_P178602	2.88827	1.5302	2.88827	up	ZNF600	zinc finger protein 600	FALSE	Homo sapiens zinc finger protein 600 (ZNF600), mRNA [NM_198457]	162966	GO:0006355|GO:0003700|GO:0005634|GO:0003677|GO:0046872|GO:0006351	53269630	chr19	53269571	-	hs|19q13.41	NM_198457	chr19:53269630-53269571	NM_198457	Hs.696848
A_21_P0014330	4.77316	2.25495	4.77316	up	lnc-CDH16-2	lnc-CDH16-2:1	FALSE	Homo sapiens full length insert cDNA clone ZA79D12. [AF086125]			66875395	chr16	66875336	-	hs|16q22.1	AF086125	chr16:66875395-66875336		Hs.659799
A_23_P366125	2.83164	1.50164	2.83164	up	EME2	essential meiotic structure-specific endonuclease subunit 2	FALSE	essential meiotic structure-specific endonuclease subunit 2 [Source:HGNC Symbol;Acc:HGNC:27289] [ENST00000570069]	197342	GO:0006281|GO:0004519|GO:0090305|GO:0006310|GO:0005634|GO:0003677	1830609	chr16	1830550	+	hs|16p13.3	AK074080	chr16:1830550-1830609		Hs.7247
A_33_P3271395	2.78418	1.47725	2.78418	up	LOC100129534	small nuclear ribonucleoprotein polypeptide N pseudogene	FALSE	Homo sapiens small nuclear ribonucleoprotein polypeptide N pseudogene (LOC100129534), non-coding RNA [NR_024489]	100129534		2281912	chr1	2281853	-	hs|1p36.33	NR_024489	chr1:2281912-2281853	NR_024489	Hs.655313
A_33_P3268234	2.46961	1.30428	2.46961	up	KRT39	keratin 39, type I	FALSE	Homo sapiens keratin 39, type I (KRT39), mRNA [NM_213656]	390792	GO:0005882|GO:0005198	39114740	chr17	39114681	-	hs|17q21.2	NM_213656	chr17:39114740-39114681	NM_213656	Hs.28467
A_33_P3372332	3.80536	1.92803	3.80536	up	CYBA	cytochrome b-245, alpha polypeptide	FALSE	Homo sapiens cytochrome b-245, alpha polypeptide (CYBA), mRNA [NM_000101]	1535	GO:0045730|GO:0005515|GO:0002474|GO:0017124|GO:0005886|GO:0030307|GO:0051279|GO:0006801|GO:0071480|GO:0050665|GO:0046872|GO:0030425|GO:0070257|GO:0005739|GO:0016324|GO:0006954|GO:0071230|GO:0016175|GO:0071356|GO:0043025|GO:0030670|GO:0031667|GO:0071333|GO:0030141|GO:0090382|GO:0070555|GO:0042554|GO:0048010|GO:0005794|GO:0051701|GO:0046982|GO:0042493|GO:0042590|GO:0009055|GO:0097038|GO:0014895|GO:…	88713223	chr16	88713164	-	hs|16q24.3	NM_000101	chr16:88713223-88713164	NM_000101	Hs.513803
A_22_P00018269	3.8729	1.95341	3.8729	up			FALSE	DB459582 RIKEN full-length enriched human cDNA library, testis Homo sapiens cDNA clone H013086J01 5', mRNA sequence [DB459582]			53554064	chr12	53554005	+	hs|12q13.13	DB459582	chr12:53554005-53554064		Hs.642512
A_32_P185637	4.11209	2.03987	4.11209	up	COL20A1	collagen, type XX, alpha 1	FALSE	Homo sapiens collagen, type XX, alpha 1 (COL20A1), mRNA [NM_020882]	57642	GO:0031012|GO:0005581|GO:0030198|GO:0005788|GO:0005576|GO:0005615	61962285	chr20	61962227	+	hs|20q13.33	NM_020882	chr20:61962227-61962285	NM_020882	Hs.271285
A_23_P372834	3.53794	1.82291	3.53794	up	AQP1	aquaporin 1 (Colton blood group)	FALSE	Homo sapiens aquaporin 1 (Colton blood group) (AQP1), transcript variant 1, mRNA [NM_198098]	358	GO:0005515|GO:0015079|GO:0020003|GO:0043627|GO:0070301|GO:0020005|GO:0048593|GO:0030157|GO:0031526|GO:0035377|GO:0006884|GO:0034644|GO:0009925|GO:0015793|GO:0006833|GO:0033363|GO:0070062|GO:0005223|GO:0031965|GO:0030950|GO:0015696|GO:0005267|GO:0042538|GO:0033554|GO:0035378|GO:0035379|GO:0046878|GO:0051458|GO:0046875|GO:0005887|GO:0006182|GO:0042060|GO:0015701|GO:0071241|GO:0071280|GO:0005886|GO:…	30965115	chr7	30965057	+	hs|7p14.3	NM_198098	chr7:30965057-30965115	NM_198098	Hs.76152
A_33_P3405168	3.30747	1.72573	3.30747	up	MMAA	methylmalonic aciduria (cobalamin deficiency) cblA type	FALSE	Homo sapiens methylmalonic aciduria (cobalamin deficiency) cblA type (MMAA), mRNA [NM_172250]	166785	GO:0009236|GO:0009235|GO:0006635|GO:0016787|GO:0006766|GO:0005759|GO:0019626|GO:0006767|GO:0044281|GO:0005525|GO:0044255	146579843	chr4	146579784	+	hs|4q31.21	NM_172250	chr4:146579784-146579843	NM_172250	Hs.452864
A_21_P0013379	3.52881	1.81918	3.52881	up			FALSE				47067017	chr7	47066958	+	hs|7p12.3		chr7:47066958-47067017
A_33_P3330099	2.96164	1.56639	2.96164	up	ARSD	arylsulfatase D	FALSE	Homo sapiens arylsulfatase D (ARSD), mRNA [NM_001669]	414	GO:0006665|GO:0006687|GO:0005788|GO:0004065|GO:0044281|GO:0044267|GO:0005764|GO:0046872|GO:0070062|GO:0043687	2822073	chrX	2822014	-	hs|Xp22.33	NM_001669	chrX:2822073-2822014	NM_001669	Hs.528631
A_23_P129695	3.57266	1.837	3.57266	up	VASN	vasorin	FALSE	Homo sapiens vasorin (VASN), mRNA [NM_138440]	114990	GO:0005739|GO:0050431|GO:0009986|GO:0005886|GO:0071461|GO:0071456|GO:0016021|GO:0010719|GO:0005765|GO:0005615|GO:0030512|GO:0070062	4433480	chr16	4433421	+	hs|16p13.3	NM_138440	chr16:4433421-4433480	NM_138440	Hs.372579
A_21_P0000108	2.91813	1.54505	2.91813	up	MTRNR2L8	MT-RNR2-like 8	FALSE	Homo sapiens MT-RNR2-like 8 (MTRNR2L8), mRNA [NM_001190702]	100463486	GO:0005737|GO:0005576	10529553	chr11	10529494	-	hs|11p15.4	NM_001190702	chr11:10529553-10529494	NM_001190702	Hs.717003
A_21_P0010978	3.62161	1.85663	3.62161	up			FALSE	nuclear paraspeckle assembly transcript 1 (non-protein coding) [Source:HGNC Symbol;Acc:HGNC:30815] [ENST00000501122]			65194182	chr11	65194123	+	hs|11q13.1		chr11:65194123-65194182		Hs.523789
A_24_P487736	2.35621	1.23647	2.35621	up	CXorf23	chromosome X open reading frame 23	FALSE	Homo sapiens chromosome X open reading frame 23 (CXorf23), mRNA [NM_198279]	256643	GO:0005739	19934553	chrX	19934494	-	hs|Xp22.12	NM_198279	chrX:19934553-19934494	NM_198279	Hs.28896
A_22_P00025313	3.0401	1.60412	3.0401	up	lnc-TCIRG1-1	lnc-TCIRG1-1:3	FALSE	PREDICTED: Homo sapiens T-cell, immune regulator 1, ATPase, H+ transporting, lysosomal V0 subunit A3 (TCIRG1), transcript variant X3, mRNA [XM_006718417]			67821227	chr11	67821168	+	hs|11q13.2	XM_006718417	chr11:67821168-67821227	XM_006718417	Hs.716672
A_24_P691826	7.19877	2.84775	7.19877	up	WFDC21P	WAP four-disulfide core domain 21, pseudogene	FALSE	WAP four-disulfide core domain 21, pseudogene [Source:HGNC Symbol;Acc:HGNC:50357] [ENST00000587298]	645638		58162479	chr17	58161084	-	hs|17q23.1		chr17:58162479-58161084
A_21_P0002763	2.776	1.47301	2.776	up	LINC00883	long intergenic non-protein coding RNA 883	FALSE	long intergenic non-protein coding RNA 883 [Source:HGNC Symbol;Acc:HGNC:48569] [ENST00000495228]	344595		107004493	chr3	107004434	+	hs|3q13.12		chr3:107004434-107004493
A_32_P144596	2.99161	1.58092	2.99161	up	TNKS	tankyrase, TRF1-interacting ankyrin-related ADP-ribose polymerase	FALSE	Homo sapiens tankyrase, TRF1-interacting ankyrin-related ADP-ribose polymerase (TNKS), mRNA [NM_003747]	8658	GO:0005515|GO:0090263|GO:0015031|GO:0005829|GO:0003950|GO:0006471|GO:0032212|GO:0032210|GO:0018105|GO:0005643|GO:0018107|GO:0045944|GO:0007052|GO:0016055|GO:0070198|GO:0000242|GO:0000784|GO:0000209|GO:0000781|GO:0031965|GO:0005794|GO:0051225|GO:0043392|GO:0070213|GO:0070212|GO:0000922|GO:0007067|GO:0000139|GO:0008270|GO:0051028|GO:0000775|GO:0051301	9639143	chr8	9639084	+	hs|8p23.1	NM_003747	chr8:9639084-9639143	NM_003747	Hs.370267
A_23_P126844	3.04007	1.60411	3.04007	up	TNFRSF25	tumor necrosis factor receptor superfamily, member 25	FALSE	Homo sapiens tumor necrosis factor receptor superfamily, member 25 (TNFRSF25), transcript variant 1, mRNA [NM_148965]	8718	GO:0007165|GO:0005031|GO:0005886|GO:0005887|GO:0006915|GO:0042981|GO:0005576|GO:0004872|GO:0097190|GO:0033209|GO:0007166|GO:0005829	6521304	chr1	6521245	-	hs|1p36.31	NM_148965	chr1:6521304-6521245	NM_148965	Hs.462529
A_32_P104432	4.7671	2.25311	4.7671	up	LINC00087	long intergenic non-protein coding RNA 87	FALSE	Homo sapiens long intergenic non-protein coding RNA 87 (LINC00087), long non-coding RNA [NR_024493]	644596		134229116	chrX	134229057	-	hs|Xq26.3	NR_024493	chrX:134229116-134229057	NR_024493	Hs.656427
A_33_P3379947	2.62186	1.39059	2.62186	up	HLA-B	major histocompatibility complex, class I, B	FALSE	Homo sapiens major histocompatibility complex, class I, B (HLA-B), mRNA [NM_005514]	3106	GO:0002474|GO:0005886|GO:0005783|GO:0019221|GO:0051087|GO:0006955|GO:0060337|GO:0042605|GO:0030670|GO:0071556|GO:0016032|GO:0070062|GO:0060333|GO:0042270|GO:0012507|GO:2001198|GO:0002480|GO:0005794|GO:0002486|GO:0009986|GO:0042612|GO:0042590|GO:0005102|GO:0006952|GO:0002667|GO:0000139|GO:0016020|GO:0005887|GO:0045087|GO:0001916|GO:0031901|GO:0050776|GO:0032655|GO:0002479|GO:0032675|GO:0016021|GO:…	31321712	chr6	31321653	-	hs|6p21.33	NM_005514	chr6:31321712-31321653	NM_005514	Hs.77961
A_22_P00025637	2.83762	1.50468	2.83762	up	NRBP2	nuclear receptor binding protein 2	FALSE	Homo sapiens nuclear receptor binding protein 2 (NRBP2), mRNA [NM_178564]	340371	GO:0043524|GO:0005737|GO:0004672|GO:0030182|GO:0016242|GO:0006468|GO:0005524	144916193	chr8	144916134	-	hs|8q24.3	NM_178564	chr8:144916193-144916134	NM_178564	Hs.521926
A_24_P392110	5.64474	2.49691	5.64474	up	PSG8	pregnancy specific beta-1-glycoprotein 8	FALSE	Homo sapiens pregnancy specific beta-1-glycoprotein 8 (PSG8), transcript variant 1, mRNA [NM_182707]	440533	GO:0005576	43258549	chr19	43258490	-	hs|19q13.2	NM_182707	chr19:43258549-43258490	NM_182707	Hs.466843
A_21_P0009196	2.60207	1.37966	2.60207	up	TMEM92-AS1	TMEM92 antisense RNA 1	FALSE	Homo sapiens TMEM92 antisense RNA 1 (TMEM92-AS1), long non-coding RNA [NR_125805]	103752589		48359025	chr17	48358966	-	hs|17q21.33		chr17:48359025-48358966	NR_125805
A_24_P48204	3.50967	1.81134	3.50967	up	SECTM1	secreted and transmembrane 1	FALSE	Homo sapiens secreted and transmembrane 1 (SECTM1), mRNA [NM_003004]	6398	GO:0007165|GO:0006955|GO:0005794|GO:0005886|GO:0007498|GO:0016021|GO:0004871|GO:0043123|GO:0005615|GO:0005125|GO:0070062	80279241	chr17	80279182	-	hs|17q25.3	NM_003004	chr17:80279241-80279182	NM_003004	Hs.558009
A_23_P305092	5.83136	2.54383	5.83136	up	CRTAM	cytotoxic and regulatory T cell molecule	FALSE	Homo sapiens cytotoxic and regulatory T cell molecule (CRTAM), mRNA [NM_019604]	56253	GO:0008037|GO:0051606|GO:0005886|GO:0001913|GO:0050776|GO:0045954|GO:0005102|GO:0002860|GO:0050798|GO:0002355|GO:0050715|GO:0016021	122743223	chr11	122743164	+	hs|11q24.1	NM_019604	chr11:122743164-122743223	NM_019604	Hs.159523
A_33_P3235611	2.50585	1.3253	2.50585	up	SLC46A1	solute carrier family 46 (folate transporter), member 1	FALSE	Homo sapiens solute carrier family 46 (folate transporter), member 1 (SLC46A1), transcript variant 1, mRNA [NM_080669]	113235	GO:0015886|GO:0005886|GO:0009986|GO:0015232|GO:0015884|GO:0006767|GO:0044281|GO:0031526|GO:0008517|GO:0055085|GO:0006879|GO:0016324|GO:0005542|GO:0005737|GO:0006766|GO:0046655|GO:0016021|GO:0015350|GO:0051958	26721769	chr17	26721710	-	hs|17q11.2	NM_080669	chr17:26721769-26721710	NM_080669	Hs.446689
A_24_P256692	4.16826	2.05945	4.16826	up	MIA3	melanoma inhibitory activity family, member 3	FALSE	Homo sapiens melanoma inhibitory activity family, member 3 (MIA3), transcript variant 1, mRNA [NM_198551]	375056	GO:0005515|GO:0030336|GO:0030501|GO:0006887|GO:0015031|GO:0043231|GO:0007162|GO:0002063|GO:0016020|GO:0030199|GO:0002687|GO:0042060|GO:0005789|GO:0016021	222840936	chr1	222840877	+	hs|1q41	NM_198551	chr1:222840877-222840936	NM_198551	Hs.118474
A_23_P79622	2.56629	1.35968	2.56629	up	FKBP7	FK506 binding protein 7	FALSE	Homo sapiens FK506 binding protein 7 (FKBP7), transcript variant 1, mRNA [NM_181342]	51661	GO:0000413|GO:0061077|GO:0005509|GO:0005789|GO:0003755|GO:0005788|GO:0005528	179330565	chr2	179330506	-	hs|2q31.2	NM_181342	chr2:179330565-179330506	NM_181342	Hs.410378
A_21_P0004859	2.42325	1.27694	2.42325	up	BTN2A1	butyrophilin, subfamily 2, member A1	FALSE	Homo sapiens butyrophilin, subfamily 2, member A1 (BTN2A1), transcript variant 4, mRNA [NM_001197234]	11120	GO:0006629|GO:0003674|GO:0005887|GO:0070062	26476694	chr6	26476635	+	hs|6p22.2	NM_001197234	chr6:26476635-26476694	NM_001197234	Hs.159028
A_23_P500000	4.77833	2.25651	4.77833	up	SCEL	sciellin	FALSE	Homo sapiens sciellin (SCEL), transcript variant 1, mRNA [NM_144777]	8796	GO:0005515|GO:0005737|GO:0008544|GO:0030216|GO:0008270|GO:0009790|GO:0001533|GO:0070062	78218623	chr13	78218564	+	hs|13q22.3	NM_144777	chr13:78218564-78218623	NM_144777	Hs.534699
A_21_P0013177	3.62548	1.85817	3.62548	up	XLOC_l2_013293		FALSE	BROAD Institute lincRNA (XLOC_l2_013293), lincRNA [TCONS_l2_00025693]			17061157	chr7	17061098	+	hs|7p21.1		chr7:17061098-17061157		Hs.527009
A_23_P419107	3.58777	1.84309	3.58777	up	TCP11L2	t-complex 11, testis-specific-like 2	FALSE	Homo sapiens t-complex 11, testis-specific-like 2 (TCP11L2), transcript variant 1, mRNA [NM_152772]	255394		106740295	chr12	106740236	+	hs|12q23.3	NM_152772	chr12:106740236-106740295	NM_152772	Hs.696047
A_33_P3404588	3.10554	1.63484	3.10554	up	FGD4	FYVE, RhoGEF and PH domain containing 4	FALSE	Homo sapiens FYVE, RhoGEF and PH domain containing 4 (FGD4), mRNA [NM_139241]	121512	GO:0030036|GO:0030035|GO:0031267|GO:0007264|GO:0008360|GO:0030032|GO:0030175|GO:0015629|GO:0046872|GO:0005829|GO:0005085|GO:0005737|GO:0007010|GO:0046847|GO:0005089|GO:0051056|GO:0048011|GO:0005794|GO:0043065|GO:0003779|GO:0097190|GO:0001726|GO:0030027|GO:0043088|GO:0043547|GO:0032321	32764208	chr12	32764149	+	hs|12p11.21	NM_139241	chr12:32764149-32764208	NM_139241	Hs.117835
A_24_P392022	2.98976	1.58003	2.98976	up	EEF2KMT	eukaryotic elongation factor 2 lysine methyltransferase	FALSE	Homo sapiens eukaryotic elongation factor 2 lysine methyltransferase (EEF2KMT), transcript variant 1, mRNA [NM_201400]	196483	GO:0005515|GO:0005737|GO:0016279|GO:0018023	5135614	chr16	5135555	-	hs|16p13.3	NM_201400	chr16:5135614-5135555	NM_201400	Hs.406461
A_23_P218086	2.93805	1.55486	2.93805	up	TPCN1	two pore segment channel 1	FALSE	Homo sapiens two pore segment channel 1 (TPCN1), transcript variant 1, mRNA [NM_001143819]	53373	GO:0005515|GO:0086010|GO:0005245|GO:0005886|GO:0005765|GO:0055085|GO:0042802|GO:0034220|GO:0072345|GO:0070588|GO:0006816|GO:0034765|GO:0016021|GO:0010008	113736385	chr12	113736326	+	hs|12q24.13	NM_001143819	chr12:113736326-113736385	NM_001143819	Hs.524763
A_33_P3419691	3.22265	1.68825	3.22265	up	GATS	GATS, stromal antigen 3 opposite strand	FALSE	Homo sapiens GATS, stromal antigen 3 opposite strand (GATS), transcript variant 2, non-coding RNA [NR_028038]	352954		99806620	chr7	99806561	-	hs|7q22.1	NR_028038	chr7:99806620-99806561	NR_028038	Hs.556063
A_33_P3355281	3.85357	1.94619	3.85357	up	MIOX	myo-inositol oxygenase	FALSE	Homo sapiens myo-inositol oxygenase (MIOX), mRNA [NM_017584]	55586	GO:0050661|GO:0019310|GO:0050113|GO:0005737|GO:0004033|GO:0016234|GO:0016651|GO:0070062|GO:0055114|GO:0016701|GO:0008199	50928465	chr22	50928406	+	hs|22q13.33	NM_017584	chr22:50928406-50928465	NM_017584	Hs.129227
A_33_P3279831	3.34904	1.74375	3.34904	up	PNRC1	proline-rich nuclear receptor coactivator 1	FALSE	Homo sapiens proline-rich nuclear receptor coactivator 1 (PNRC1), mRNA [NM_006813]	10957	GO:0005515|GO:0006355|GO:0005634|GO:0006351	89793916	chr6	89793857	+	hs|6q15	NM_006813	chr6:89793857-89793916	NM_006813	Hs.75969
A_23_P64560	2.31463	1.21078	2.31463	up	PGAP2	post-GPI attachment to proteins 2	FALSE	Homo sapiens post-GPI attachment to proteins 2 (PGAP2), transcript variant 1, mRNA [NM_014489]	27315	GO:0042770|GO:0042771|GO:0000139|GO:0008565|GO:0005789|GO:0005634|GO:0016021|GO:0015031|GO:0006506	3847411	chr11	3847352	+	hs|11p15.4	NM_014489	chr11:3847352-3847411	NM_014489	Hs.133968
A_21_P0010444	2.43451	1.28363	2.43451	up	lnc-NFAM1-1	lnc-NFAM1-1:1	FALSE	LNCipedia lincRNA (lnc-NFAM1-1), lincRNA [lnc-NFAM1-1:1]			42833507	chr22	42833448	-	hs|22q13.2		chr22:42833507-42833448
A_32_P196263	2.96359	1.56735	2.96359	up	ADAMTS9	ADAM metallopeptidase with thrombospondin type 1 motif, 9	FALSE	Homo sapiens ADAM metallopeptidase with thrombospondin type 1 motif, 9 (ADAMTS9), mRNA [NM_182920]	56999	GO:0005783|GO:0005578|GO:0007275|GO:0015031|GO:0005615|GO:0031012|GO:0006508|GO:0006516|GO:0008270|GO:0045636|GO:0004222|GO:0016192|GO:0008237	64501648	chr3	64501589	-	hs|3p14.1	NM_182920	chr3:64501648-64501589	NM_182920	Hs.656071
A_23_P134835	3.06959	1.61805	3.06959	up	CSGALNACT1	chondroitin sulfate N-acetylgalactosaminyltransferase 1	FALSE	Homo sapiens chondroitin sulfate N-acetylgalactosaminyltransferase 1 (CSGALNACT1), transcript variant 2, mRNA [NM_018371]	55790	GO:0008037|GO:0051216|GO:0008283|GO:0044281|GO:0015014|GO:0009653|GO:0046872|GO:0005622|GO:0030206|GO:0030198|GO:0032580|GO:0030204|GO:0047238|GO:0030203|GO:0047237|GO:0050653|GO:0008955|GO:0050650|GO:0050651|GO:0005975|GO:0019276|GO:0015020|GO:0008376|GO:0007399|GO:0030166|GO:0001958|GO:0030173|GO:0000139|GO:0009405|GO:0046398|GO:0030210	19262014	chr8	19261955	-	hs|8p21.3	NM_018371	chr8:19262014-19261955	NM_018371	Hs.613729
A_33_P3413048	2.72498	1.44625	2.72498	up	PLXNA3	plexin A3	FALSE	Homo sapiens plexin A3 (PLXNA3), mRNA [NM_017514]	55558	GO:0005515|GO:0005886|GO:0050919|GO:0048843|GO:0007275|GO:0021860|GO:0021785|GO:0002116|GO:0005622|GO:0021766|GO:0016020|GO:0017154|GO:0007411|GO:0051495|GO:0021637|GO:0071526|GO:0016021|GO:0021612|GO:0004888	153701984	chrX	153701925	+	hs|Xq28	NM_017514	chrX:153701925-153701984	NM_017514	Hs.632839
A_24_P759477	5.1271	2.35814	5.1271	up	ITGB8	integrin, beta 8	FALSE	Homo sapiens integrin, beta 8 (ITGB8), mRNA [NM_002214]	3696	GO:0008305|GO:0060674|GO:0005886|GO:0009986|GO:0051216|GO:0005102|GO:0034686|GO:0010628|GO:0007160|GO:0007229|GO:0030198|GO:0010629|GO:0001573|GO:0004872|GO:0007155|GO:0070062	20455196	chr7	20455137	+	hs|7p21.1	NM_002214	chr7:20455137-20455196	NM_002214	Hs.592171
A_33_P3234809	2.43735	1.28531	2.43735	up	PAX8	paired box 8	FALSE	Homo sapiens paired box 8 (PAX8), transcript variant PAX8A, mRNA [NM_003466]	7849	GO:0005515|GO:0001658|GO:0003700|GO:0044212|GO:0001655|GO:0048793|GO:0005634|GO:0030878|GO:0009653|GO:0072305|GO:0072278|GO:0071371|GO:0045944|GO:0072307|GO:0004996|GO:2000612|GO:2000611|GO:0090190|GO:0042472|GO:0001822|GO:0071599|GO:0001823|GO:1900215|GO:0039003|GO:1900218|GO:0042981|GO:0072207|GO:1900212|GO:0007417|GO:0003677|GO:0000979|GO:0072221|GO:0072108|GO:0006351|GO:0003337|GO:0072289|GO:…	113973634	chr2	113973575	-	hs|2q13	NM_003466	chr2:113973634-113973575	NM_003466	Hs.469728
A_23_P375281	3.31207	1.72773	3.31207	up	TRPV1	transient receptor potential cation channel, subfamily V, member 1	FALSE	Homo sapiens transient receptor potential cation channel, subfamily V, member 1 (TRPV1), transcript variant 3, mRNA [NM_080706]	7442	GO:0051219|GO:0005516|GO:0005262|GO:0005231|GO:0030054|GO:0005886|GO:0007635|GO:0071312|GO:0031226|GO:0055085|GO:0005524|GO:0071318|GO:0034220|GO:0032591|GO:0005887|GO:0045211|GO:0070588|GO:0050955|GO:0006810|GO:0015278|GO:0016021|GO:0007166|GO:0004888	3468894	chr17	3468835	-	hs|17p13.2	NM_080706	chr17:3468894-3468835	NM_080706	Hs.655380
A_21_P0010367	3.5286	1.81909	3.5286	up			FALSE				48257811	chr22	48257752	+	hs|22q13.31		chr22:48257752-48257811
A_23_P66881	2.88793	1.53003	2.88793	up	RGS9	regulator of G-protein signaling 9	FALSE	Homo sapiens regulator of G-protein signaling 9 (RGS9), transcript variant 1, mRNA [NM_003835]	8787	GO:0043627|GO:0005886|GO:0007603|GO:0005834|GO:0038032|GO:0005634|GO:0022400|GO:0007212|GO:0032403|GO:0007399|GO:0043547|GO:0035556|GO:0005737|GO:0008277|GO:0004871|GO:0007601|GO:0005096|GO:0016056	63223659	chr17	63223600	+	hs|17q24.1	NM_003835	chr17:63223600-63223659	NM_003835	Hs.664380
A_33_P3646051	3.91809	1.97015	3.91809	up	lnc-ZNF345-1	lnc-ZNF345-1:1	FALSE	Homo sapiens cDNA FLJ37005 fis, clone BRACE2009122. [AK094324]			37294814	chr19	37294755	+	hs|19q13.12	AK094324	chr19:37294755-37294814		Hs.570010
A_23_P94230	3.06631	1.6165	3.06631	up	LY96	lymphocyte antigen 96	FALSE	Homo sapiens lymphocyte antigen 96 (LY96), transcript variant 1, mRNA [NM_015364]	23643	GO:0005515|GO:0034142|GO:0005886|GO:0007249|GO:0001875|GO:0005615|GO:0002756|GO:0006954|GO:0002755|GO:0031666|GO:0032496|GO:0032497|GO:0031663|GO:0034138|GO:0046696|GO:0038124|GO:0038123|GO:0034134|GO:0015026|GO:0002224|GO:0006968|GO:0045087|GO:0035666|GO:0010008|GO:0007166	74941270	chr8	74941211	+	hs|8q21.11	NM_015364	chr8:74941211-74941270	NM_015364	Hs.726603
A_23_P85180	3.71044	1.89159	3.71044	up	TMEM187	transmembrane protein 187	FALSE	Homo sapiens transmembrane protein 187 (TMEM187), mRNA [NM_003492]	8269	GO:0030133|GO:0008150|GO:0003674|GO:0016021	153248611	chrX	153248552	+	hs|Xq28	NM_003492	chrX:153248552-153248611	NM_003492	Hs.23119
A_23_P72096	3.88353	1.95737	3.88353	up	IL1A	interleukin 1, alpha	FALSE	Homo sapiens interleukin 1, alpha (IL1A), mRNA [NM_000575]	3552	GO:0005515|GO:0008285|GO:0008283|GO:0019221|GO:0046330|GO:0050715|GO:0005615|GO:0035234|GO:0005829|GO:0034605|GO:0006955|GO:0006954|GO:0045944|GO:2001240|GO:0001660|GO:0070374|GO:0043123|GO:0005149|GO:0005507|GO:0006915|GO:0005576|GO:0002248|GO:0045840|GO:0005125|GO:0010575|GO:0045766|GO:0097192|GO:0045086|GO:0046688	113532421	chr2	113532362	-	hs|2q13	NM_000575	chr2:113532421-113532362	NM_000575	Hs.1722
A_33_P3395758	3.75091	1.90724	3.75091	up	C14orf28	chromosome 14 open reading frame 28	FALSE	Homo sapiens chromosome 14 open reading frame 28 (C14orf28), mRNA [NM_001017923]	122525		45376428	chr14	45376369	+	hs|14q21.2	NM_001017923	chr14:45376369-45376428	NM_001017923	Hs.82098
A_23_P97283	2.41442	1.27167	2.41442	up	PAQR6	progestin and adipoQ receptor family member VI	FALSE	Homo sapiens progestin and adipoQ receptor family member VI (PAQR6), transcript variant 1, mRNA [NM_024897]	79957	GO:0004872|GO:0016021	156213417	chr1	156213358	-	hs|1q22	NM_024897	chr1:156213417-156213358	NM_024897	Hs.235873
A_24_P303091	8.35378	3.06243	8.35378	up	CXCL10	chemokine (C-X-C motif) ligand 10	FALSE	Homo sapiens chemokine (C-X-C motif) ligand 10 (CXCL10), mRNA [NM_001565]	3627	GO:0045859|GO:0005515|GO:0008284|GO:0009306|GO:0008603|GO:0048248|GO:0008015|GO:0010996|GO:0009409|GO:0007267|GO:0033280|GO:0005615|GO:0045662|GO:0010818|GO:0034605|GO:0051607|GO:0006955|GO:0006954|GO:0006935|GO:0045944|GO:0042127|GO:0043950|GO:0030816|GO:0051281|GO:0008201|GO:0010332|GO:0008009|GO:2000406|GO:0070098|GO:0005102|GO:0005576|GO:0002690|GO:0007165|GO:0071222|GO:0007517|GO:0007186|GO:…	76942993	chr4	76942934	-	hs|4q21.1	NM_001565	chr4:76942993-76942934	NM_001565	Hs.632586
A_22_P00014818	3.51925	1.81527	3.51925	up	LOC101927809	uncharacterized LOC101927809	FALSE	PREDICTED: Homo sapiens uncharacterized LOC101927809 (LOC101927809), ncRNA [XR_243869]	101927809		33767257	chr18	33767198	-	hs|18q12.2	XR_243869	chr18:33767257-33767198	XR_243869	Hs.600673
A_23_P254741	2.29462	1.19826	2.29462	up	SOD3	superoxide dismutase 3, extracellular	FALSE	Homo sapiens superoxide dismutase 3, extracellular (SOD3), mRNA [NM_003102]	6649	GO:0005515|GO:0005802|GO:0001666|GO:0005507|GO:0005796|GO:0005576|GO:0005634|GO:0005615|GO:0031012|GO:0005737|GO:0019430|GO:0008270|GO:0046688|GO:0000302|GO:0008201|GO:0070062|GO:0055114|GO:0004784	24802459	chr4	24802400	+	hs|4p15.2	NM_003102	chr4:24802400-24802459	NM_003102	Hs.2420
A_23_P209625	4.18939	2.06674	4.18939	up	CYP1B1	cytochrome P450, family 1, subfamily B, polypeptide 1	FALSE	Homo sapiens cytochrome P450, family 1, subfamily B, polypeptide 1 (CYP1B1), mRNA [NM_000104]	1545	GO:0033629|GO:0019369|GO:0006725|GO:0070301|GO:0006805|GO:0008285|GO:0048514|GO:0044281|GO:0006809|GO:0005739|GO:0004497|GO:0042574|GO:0030199|GO:0042572|GO:0016712|GO:0007155|GO:0008202|GO:0030336|GO:0046466|GO:0043065|GO:0070330|GO:0005506|GO:0019373|GO:0008631|GO:0071603|GO:0009636|GO:0032088|GO:0001525|GO:0010575|GO:0045766|GO:0046427|GO:0008210|GO:0071407|GO:0061304|GO:0019825|GO:0043542|GO:…	38295503	chr2	38295444	-	hs|2p22.2	NM_000104	chr2:38295503-38295444	NM_000104	Hs.154654
A_23_P157628	5.94424	2.57149	5.94424	up	DEFB4A	defensin, beta 4A	FALSE	Homo sapiens defensin, beta 4A (DEFB4A), mRNA [NM_004942]	1673	GO:0006955|GO:0007186|GO:0006935|GO:0005796|GO:0045087|GO:0005576|GO:0042742	7754140	chr8	7754081	+	hs|8p23.1	NM_004942	chr8:7754081-7754140	NM_004942	Hs.105924
A_23_P68031	4.20113	2.07078	4.20113	up	STAT4	signal transducer and activator of transcription 4	FALSE	Homo sapiens signal transducer and activator of transcription 4 (STAT4), transcript variant 1, mRNA [NM_003151]	6775	GO:0043565|GO:0005515|GO:0005737|GO:0003700|GO:0008283|GO:0045944|GO:0019221|GO:0006468|GO:0005654|GO:0004871|GO:0007259|GO:0006351	191895762	chr2	191895703	-	hs|2q32.2	NM_003151	chr2:191895762-191895703	NM_003151	Hs.80642
A_23_P410312	2.87143	1.52177	2.87143	up	C12orf76	chromosome 12 open reading frame 76	FALSE	Homo sapiens chromosome 12 open reading frame 76 (C12orf76), mRNA [NM_207435]	400073		110479148	chr12	110479089	-	hs|12q24.11	NM_207435	chr12:110479148-110479089	NM_207435	Hs.44817
A_23_P204751	2.32882	1.2196	2.32882	up	ASIC1	acid sensing (proton gated) ion channel 1	FALSE	Homo sapiens acid sensing (proton gated) ion channel 1 (ASIC1), transcript variant 1, mRNA [NM_020039]	41	GO:0005515|GO:0005886|GO:0050915|GO:0055085|GO:0071467|GO:0070207|GO:0007165|GO:0015280|GO:0034220|GO:0005887|GO:0006810|GO:0006816|GO:0035725|GO:0006814|GO:0009268	50477337	chr12	50477278	+	hs|12q13.12	NM_020039	chr12:50477278-50477337	NM_020039	Hs.274361
A_33_P3441060	2.56228	1.35743	2.56228	up	TMEM242	transmembrane protein 242	FALSE	Homo sapiens transmembrane protein 242 (TMEM242), mRNA [NM_018452]	729515	GO:0016021	157712865	chr6	157712806	-	hs|6q25.3	NM_018452	chr6:157712865-157712806	NM_018452	Hs.157212
A_23_P35564	3.18745	1.6724	3.18745	up	SEC31B	SEC31 homolog B (S. cerevisiae)	FALSE	Homo sapiens SEC31 homolog B (S. cerevisiae) (SEC31B), mRNA [NM_015490]	25956	GO:0012507|GO:0030120|GO:0005789|GO:0016192|GO:0015031	102246472	chr10	102246413	-	hs|10q24.31	NM_015490	chr10:102246472-102246413	NM_015490	Hs.18889
A_33_P3347452	3.54923	1.82751	3.54923	up	RPS6KA2	ribosomal protein S6 kinase, 90kDa, polypeptide 2	FALSE	Homo sapiens ribosomal protein S6 kinase, 90kDa, polypeptide 2 (RPS6KA2), transcript variant 1, mRNA [NM_021135]	6196	GO:0005515|GO:0060047|GO:0034142|GO:0008285|GO:0070613|GO:0007268|GO:0005634|GO:0001556|GO:0051403|GO:0005829|GO:0035556|GO:0007507|GO:0002756|GO:0005737|GO:0018105|GO:0007411|GO:0002755|GO:0034138|GO:0048011|GO:0031965|GO:0043065|GO:0038124|GO:0000287|GO:0038123|GO:0034134|GO:0005819|GO:0002035|GO:0045786|GO:0002224|GO:0005524|GO:0010628|GO:0007165|GO:0004674|GO:0045087|GO:0010659|GO:0004711|GO:…	166822961	chr6	166822902	-	hs|6q27	NM_021135	chr6:166822961-166822902	NM_021135	Hs.655277
A_22_P00004542	2.77544	1.47272	2.77544	up	PARD3-AS1	PARD3 antisense RNA 1	FALSE	Homo sapiens PARD3 antisense RNA 1 (PARD3-AS1), long non-coding RNA [NR_108043]	100505601		35105296	chr10	35105237	+	hs|10p11.21		chr10:35105237-35105296	NR_108043
A_22_P00002982	3.90599	1.96569	3.90599	up			FALSE	Homo sapiens cDNA FLJ41792 fis, clone NESOP2002352. [AK123786]			42060038	chr6	42059979	-	hs|6p21.1	AK123786	chr6:42060038-42059979		Hs.587395
A_23_P254353	2.25403	1.17251	2.25403	up	NOXA1	NADPH oxidase activator 1	FALSE	Homo sapiens NADPH oxidase activator 1 (NOXA1), transcript variant 1, mRNA [NM_006647]	10811	GO:0005515|GO:0048365|GO:0017124|GO:0005737|GO:0016176|GO:0006801|GO:0060263|GO:0010310|GO:0043020|GO:0043085|GO:0019899	140328745	chr9	140328686	+	hs|9q34.3	NM_006647	chr9:140328686-140328745	NM_006647	Hs.495554
A_23_P98995	2.59998	1.3785	2.59998	up	CALCOCO1	calcium binding and coiled-coil domain 1	FALSE	Homo sapiens calcium binding and coiled-coil domain 1 (CALCOCO1), transcript variant 1, mRNA [NM_020898]	57658	GO:0003712|GO:0005515|GO:0000790|GO:0044212|GO:0008013|GO:0003713|GO:0005634|GO:0008022|GO:0006351|GO:0043231|GO:0043565|GO:0007165|GO:0005737|GO:0030374|GO:0030518|GO:0045944|GO:0003682|GO:0045893|GO:0016055|GO:0070016	54105164	chr12	54105105	-	hs|12q13.13	NM_020898	chr12:54105164-54105105	NM_020898	Hs.156667
A_33_P3395008	2.3801	1.25102	2.3801	up	ACOXL	acyl-CoA oxidase-like	FALSE	Homo sapiens acyl-CoA oxidase-like (ACOXL), mRNA [NM_001142807]	55289	GO:0008150|GO:0003674|GO:0006635|GO:0003997|GO:0003995|GO:0005575|GO:0005777	111875799	chr2	111875740	+	hs|2q13	NM_001142807	chr2:111875740-111875799	NM_001142807	Hs.253320
A_23_P66117	3.5416	1.8244	3.5416	up	ITFG3	integrin alpha FG-GAP repeat containing 3	FALSE	Homo sapiens integrin alpha FG-GAP repeat containing 3 (ITFG3), transcript variant 1, mRNA [NM_032039]	83986	GO:0008150|GO:0003674|GO:0009986|GO:0016021|GO:0070062	316103	chr16	316044	+	hs|16p13.3	NM_032039	chr16:316044-316103	NM_032039	Hs.513225
A_22_P00016108	5.86237	2.55148	5.86237	up	LOC102724814	uncharacterized LOC102724814	FALSE	Homo sapiens uncharacterized LOC102724814 (LOC102724814), long non-coding RNA [NR_110555]	102724814		24037242	chr14	24037183	+	hs|14q11.2	NR_110555	chr14:24037183-24037242	NR_110555	Hs.729282
A_33_P3349145	4.21912	2.07694	4.21912	up	TTLL1	tubulin tyrosine ligase-like family member 1	FALSE	Homo sapiens tubulin tyrosine ligase-like family member 1 (TTLL1), transcript variant 1, mRNA [NM_012263]	25809	GO:0018095|GO:0005737|GO:0035082|GO:0003351|GO:0005874|GO:0070740	43435711	chr22	43435652	-	hs|22q13.2	NM_012263	chr22:43435711-43435652	NM_012263	Hs.660298
A_33_P3666884	3.05891	1.61302	3.05891	up	PNPLA7	patatin-like phospholipase domain containing 7	FALSE	Homo sapiens patatin-like phospholipase domain containing 7 (PNPLA7), transcript variant 1, mRNA [NM_001098537]	375775	GO:0006629|GO:0032502|GO:0031965|GO:0031966|GO:0005783|GO:0004622|GO:0016021|GO:0005765	140354470	chr9	140354411	-	hs|9q34.3	NM_001098537	chr9:140354470-140354411	NM_001098537	Hs.294147
A_23_P8108	5.32031	2.41151	5.32031	up	HLA-DQB1	major histocompatibility complex, class II, DQ beta 1	FALSE	Homo sapiens major histocompatibility complex, class II, DQ beta 1 (HLA-DQB1), transcript variant 3, mRNA [NM_001243962]	3119	GO:0050852|GO:0012507|GO:0005886|GO:0031295|GO:0019221|GO:0042613|GO:0005765|GO:0032588|GO:0030666|GO:0019886|GO:0006955|GO:0000139|GO:0016020|GO:0002381|GO:0042605|GO:0071556|GO:0032395|GO:0030669|GO:0010008|GO:0060333|GO:0002455|GO:0030658	32725656	chr6	32725597	-	hs|6p21.32	NM_001243962	chr6:032725656-032725597	NM_001243962	Hs.409934
A_33_P3243500	3.38925	1.76097	3.38925	up	LOC729732	uncharacterized LOC729732	FALSE	Homo sapiens uncharacterized LOC729732 (LOC729732), long non-coding RNA [NR_047662]	729732		12517326	chr8	12517267	-	hs|8p23.1	NR_047662	chr8:12517326-12517267	NR_047662	Hs.696467
A_22_P00013803	2.9922	1.58121	2.9922	up			FALSE	Q4S2P7_TETNG (Q4S2P7) Chromosome 17 SCAF14760, whole genome shotgun sequence, partial (3%) [THC2648906]			46411329	chr22	46411270	+	hs|22q13.31		chr22:46411270-46411329
A_23_P40866	3.32091	1.73158	3.32091	up	ZBTB20	zinc finger and BTB domain containing 20	FALSE	Homo sapiens zinc finger and BTB domain containing 20 (ZBTB20), transcript variant 2, mRNA [NM_015642]	26137	GO:0001078|GO:0005654|GO:0005634|GO:0000122|GO:0003677|GO:0046872|GO:0006351	114057749	chr3	114057690	-	hs|3q13.31	NM_015642	chr3:114057749-114057690	NM_015642	Hs.655108
A_23_P303803	3.08132	1.62355	3.08132	up	C19orf18	chromosome 19 open reading frame 18	FALSE	Homo sapiens chromosome 19 open reading frame 18 (C19orf18), mRNA [NM_152474]	147685	GO:0008150|GO:0003674|GO:0016021|GO:0070062	58472891	chr19	58472832	-	hs|19q13.43	NM_152474	chr19:58472891-58472832	NM_152474	Hs.134209
A_32_P351968	4.5414	2.18314	4.5414	up	HLA-DMB	major histocompatibility complex, class II, DM beta	FALSE	Homo sapiens major histocompatibility complex, class II, DM beta (HLA-DMB), mRNA [NM_002118]	3109	GO:0019886|GO:0006955|GO:0002399|GO:0042102|GO:0031902|GO:0002503|GO:0023026|GO:0042613|GO:2001190|GO:0016021|GO:0005765	32902563	chr6	32902504	-	hs|6p21.32	NM_002118	chr6:32902563-32902504	NM_002118	Hs.351279
A_23_P169039	3.26014	1.70493	3.26014	up	SNAI2	snail family zinc finger 2	FALSE	Homo sapiens snail family zinc finger 2 (SNAI2), mRNA [NM_003068]	6591	GO:0010839|GO:0033629|GO:0035921|GO:0060429|GO:0000790|GO:2000810|GO:0060693|GO:0006366|GO:0003705|GO:0007605|GO:0005634|GO:0001837|GO:2000811|GO:0035066|GO:0035414|GO:1900387|GO:0046872|GO:0005737|GO:0007219|GO:0014032|GO:0006933|GO:2001240|GO:0032642|GO:0060021|GO:0032331|GO:0090090|GO:0060070|GO:0030335|GO:0003198|GO:0003273|GO:2000647|GO:0000122|GO:0071479|GO:0044344|GO:0001649|GO:0043565|GO:…	49830769	chr8	49830710	-	hs|8q11.21	NM_003068	chr8:49830769-49830710	NM_003068	Hs.360174
A_33_P3298024	2.61774	1.38832	2.61774	up	ABCC3	ATP-binding cassette, sub-family C (CFTR/MRP), member 3	FALSE	Homo sapiens ATP-binding cassette, sub-family C (CFTR/MRP), member 3 (ABCC3), transcript variant 2, mRNA [NM_001144070]	8714	GO:0016020|GO:0005886|GO:0005887|GO:0015721|GO:0006810|GO:0042626|GO:0008514|GO:0008206|GO:0044281|GO:0055085|GO:0005524	48745279	chr17	48745220	+	hs|17q21.33	NM_001144070	chr17:48745220-48745279	NM_001144070	Hs.463421
A_24_P181295	3.03576	1.60206	3.03576	up	C14orf37	chromosome 14 open reading frame 37	FALSE	Homo sapiens chromosome 14 open reading frame 37 (C14orf37), mRNA [NM_001001872]	145407	GO:0016021	58598313	chr14	58598254	-	hs|14q23.1	NM_001001872	chr14:58598313-58598254	NM_001001872	Hs.535420
A_23_P45099	5.09694	2.34963	5.09694	up	HLA-DRB5	major histocompatibility complex, class II, DR beta 5	FALSE	Homo sapiens major histocompatibility complex, class II, DR beta 5 (HLA-DRB5), mRNA [NM_002125]	3127	GO:0002437|GO:0050852|GO:0005886|GO:0019221|GO:0031295|GO:0042088|GO:0005765|GO:0005615|GO:0042130|GO:0019886|GO:0006955|GO:0002381|GO:0042605|GO:2001179|GO:0071556|GO:0032689|GO:0070062|GO:0060333|GO:0030658|GO:0012507|GO:0051262|GO:0035774|GO:0042613|GO:0032588|GO:0030666|GO:0016020|GO:0000139|GO:0031902|GO:0032673|GO:0016045|GO:0030669|GO:0009897|GO:0002455	32485465	chr6	32485406	-	hs|6p21.32	NM_002125	chr6:32485465-32485406	NM_002125	Hs.534322
A_33_P3390773	3.59763	1.84705	3.59763	up	TRIM66	tripartite motif containing 66	FALSE	Homo sapiens tripartite motif containing 66 (TRIM66), mRNA [NM_014818]	9866	GO:0016235|GO:0008270|GO:0005654	8637153	chr11	8637094	-	hs|11p15.4	NM_014818	chr11:8637153-8637094	NM_014818	Hs.130836
A_32_P212373	2.2996	1.20138	2.2996	up	lnc-EGLN1-1	lnc-EGLN1-1:1	FALSE	LNCipedia lincRNA (lnc-EGLN1-1), lincRNA [lnc-EGLN1-1:1]			231664197	chr1	231663134	-	hs|1q42.2		chr1:231664197-231663134
A_22_P00015574	3.77041	1.91472	3.77041	up	lnc-STUB1-1	lnc-STUB1-1:1	FALSE	Homo sapiens cDNA FLJ42897 fis, clone BRHIP3009099. [AK124887]			742413	chr16	742354	+	hs|16p13.3	AK124887	chr16:742354-742413		Hs.459632
A_21_P0007464	2.91447	1.54323	2.91447	up			FALSE	Metastasis-associated lung adenocarcinoma transcript 1 [Source:UniProtKB/Swiss-Prot;Acc:Q9UHZ2] [ENST00000625158]			65269831	chr11	65269772	-	hs|11q13.1		chr11:65269831-65269772		Hs.621695
A_23_P130974	3.26215	1.70583	3.26215	up	KIAA1683	KIAA1683	FALSE	Homo sapiens KIAA1683 (KIAA1683), transcript variant 2, mRNA [NM_025249]	80726	GO:0005739|GO:0005634	18367982	chr19	18367923	-	hs|19p13.11	NM_025249	chr19:18367982-18367923	NM_025249	Hs.732366
A_33_P3290343	3.63829	1.86326	3.63829	up	CYP1B1	cytochrome P450, family 1, subfamily B, polypeptide 1	FALSE	Homo sapiens cytochrome P450, family 1, subfamily B, polypeptide 1 (CYP1B1), mRNA [NM_000104]	1545	GO:0033629|GO:0019369|GO:0006725|GO:0070301|GO:0006805|GO:0008285|GO:0048514|GO:0044281|GO:0006809|GO:0005739|GO:0004497|GO:0042574|GO:0030199|GO:0042572|GO:0016712|GO:0007155|GO:0008202|GO:0030336|GO:0046466|GO:0043065|GO:0070330|GO:0005506|GO:0019373|GO:0008631|GO:0071603|GO:0009636|GO:0032088|GO:0001525|GO:0010575|GO:0045766|GO:0046427|GO:0008210|GO:0071407|GO:0061304|GO:0019825|GO:0043542|GO:…	38297765	chr2	38297706	-	hs|2p22.2	NM_000104	chr2:38297765-38297706	NM_000104	Hs.154654
A_24_P363087	2.56725	1.36022	2.56725	up	C5orf45	chromosome 5 open reading frame 45	FALSE	Homo sapiens chromosome 5 open reading frame 45 (C5orf45), transcript variant 1, mRNA [NM_016175]	51149	GO:0008150|GO:0003674|GO:0005575	179264479	chr5	179264420	-	hs|5q35.3	NM_016175	chr5:179264479-179264420	NM_016175	Hs.741169
A_33_P3375145	3.87997	1.95605	3.87997	up	LURAP1L	leucine rich adaptor protein 1-like	FALSE	Homo sapiens leucine rich adaptor protein 1-like (LURAP1L), mRNA [NM_203403]	286343		12822892	chr9	12822833	+	hs|9p23	NM_203403	chr9:12822833-12822892	NM_203403	Hs.445356
A_21_P0010032	3.80691	1.92862	3.80691	up			FALSE				46163752	chr9	46163693	-	hs|9p11.2		chr9:46163752-46163693		Hs.98121
A_19_P00808586	4.70124	2.23304	4.70124	up	LINC01085	long intergenic non-protein coding RNA 1085	FALSE	Homo sapiens long intergenic non-protein coding RNA 1085 (LINC01085), long non-coding RNA [NR_033931]	152742		14141580	chr4	14141521	+	hs|4p15.33	NR_033931	chr4:14141521-14141580	NR_033931	Hs.135435
A_23_P114883	3.19536	1.67598	3.19536	up	FMOD	fibromodulin	FALSE	Homo sapiens fibromodulin (FMOD), transcript variant 1, mRNA [NM_002023]	2331	GO:0005796|GO:0005975|GO:0005578|GO:0005576|GO:0044281|GO:0005615|GO:0042339|GO:0031012|GO:0007181|GO:0018146|GO:0030198|GO:0009405|GO:0042340|GO:0030203|GO:0043202	203309874	chr1	203309815	-	hs|1q32.1	NM_002023	chr1:203309874-203309815	NM_002023	Hs.519168
A_22_P00017487	2.40583	1.26653	2.40583	up	lnc-VWA3B-1	lnc-VWA3B-1:1	FALSE	DA798783 OCBBF3 Homo sapiens cDNA clone OCBBF3002262 5', mRNA sequence [DA798783]			98963641	chr2	98963582	+	hs|2q11.2	DA798783	chr2:98963582-98963641		Hs.691071
A_23_P207507	5.8158	2.53998	5.8158	up	ABCC3	ATP-binding cassette, sub-family C (CFTR/MRP), member 3	FALSE	Homo sapiens ATP-binding cassette, sub-family C (CFTR/MRP), member 3 (ABCC3), transcript variant 1, mRNA [NM_003786]	8714	GO:0016020|GO:0005886|GO:0005887|GO:0015721|GO:0006810|GO:0042626|GO:0008514|GO:0008206|GO:0044281|GO:0055085|GO:0005524	48768760	chr17	48768701	+	hs|17q21.33	NM_003786	chr17:48768701-48768760	NM_003786	Hs.463421
A_23_P107051	2.71523	1.44107	2.71523	up	TCAP	titin-cap	FALSE	Homo sapiens titin-cap (TCAP), mRNA [NM_003673]	8557	GO:0030240|GO:0005515|GO:0030018|GO:0001756|GO:0051373|GO:0060048|GO:0007512|GO:0005829|GO:0003300|GO:0050982|GO:0036122|GO:0014898|GO:0055003|GO:0008307|GO:0030674|GO:0048769|GO:0055008|GO:0030049|GO:0030916|GO:0045214|GO:0035994|GO:0035995|GO:0031432|GO:0044325|GO:0048739|GO:0006461|GO:0003009|GO:0030241|GO:0070080|GO:0031674	37822799	chr17	37822740	+	hs|17q12	NM_003673	chr17:37822740-37822799	NM_003673	Hs.77628
A_24_P45476	2.72841	1.44806	2.72841	up	XCL1	chemokine (C motif) ligand 1	FALSE	Homo sapiens chemokine (C motif) ligand 1 (XCL1), mRNA [NM_002995]	6375	GO:2000553|GO:2000538|GO:0032733|GO:2000556|GO:2000518|GO:0007267|GO:0071560|GO:2000558|GO:2000412|GO:2000513|GO:0005615|GO:0042803|GO:0043433|GO:0071636|GO:0006955|GO:0002826|GO:0071353|GO:0032689|GO:0051281|GO:2000562|GO:0032703|GO:0008009|GO:2000563|GO:0051209|GO:2000566|GO:0010820|GO:0030593|GO:0050727|GO:0005576|GO:0002725|GO:0042379|GO:0002726|GO:0009615|GO:0071663|GO:0002690|GO:0007165|GO:…	168550583	chr1	168550524	+	hs|1q24.2	NM_002995	chr1:168550524-168550583	NM_002995	Hs.546295
A_21_P0002113	6.15646	2.6221	6.15646	up			FALSE	Q39KM4_BURS3 (Q39KM4) Methyltransferase, partial (5%) [THC2653455]			150673072	chr2	150673013	-	hs|2q23.3		chr2:150673072-150673013
A_21_P0014907	2.36265	1.2404	2.36265	up			FALSE				30461187	chr6	30461128	-	hs|6p21.33		chr6:030461187-030461128
A_24_P784765	3.12385	1.64333	3.12385	up	CD59	CD59 molecule, complement regulatory protein	FALSE	Homo sapiens CD59 molecule, complement regulatory protein (CD59), transcript variant 1, mRNA [NM_203330]	966	GO:0005515|GO:0030449|GO:0043066|GO:0001848|GO:0005886|GO:0009986|GO:0005576|GO:0031982|GO:0031362|GO:0005615|GO:0042383|GO:0016020|GO:0007596|GO:0045087|GO:0043218|GO:0001971|GO:0042102|GO:0005925|GO:0001775|GO:0007166|GO:0070062	33724805	chr11	33724746	-	hs|11p13	NM_203330	chr11:33724805-33724746	NM_203330	Hs.278573
A_23_P81898	3.88283	1.95711	3.88283	up	UBD	ubiquitin D	FALSE	Homo sapiens ubiquitin D (UBD), mRNA [NM_006398]	10537	GO:0005515|GO:0006511|GO:0016567|GO:0043065|GO:0016235|GO:0010243|GO:0032446|GO:0005634|GO:0005737|GO:0070842|GO:0070628|GO:0006508|GO:0034612|GO:0034341|GO:0043011|GO:0043123	29523536	chr6	29523477	-	hs|6p22.1	NM_006398	chr6:29523536-29523477	NM_006398	Hs.44532
A_33_P3259938	7.78839	2.96132	7.78839	up	lnc-RNF208-1	lnc-RNF208-1:1	FALSE	Homo sapiens cDNA FLJ46276 fis, clone TESTI4029676. [AK128153]			140118626	chr9	140118567	-	hs|9q34.3	AK128153	chr9:140118626-140118567		Hs.495540
A_24_P288836	2.48266	1.31189	2.48266	up	HLA-DPB2	major histocompatibility complex, class II, DP beta 2 (pseudogene)	FALSE	Homo sapiens major histocompatibility complex, class II, DP beta 2 (pseudogene) (HLA-DPB2), non-coding RNA [NR_001435]	3116		33096481	chr6	33096422	+	hs|6p21.32	NR_001435	chr6:33096422-33096481	NR_001435	Hs.665450
A_33_P3316978	3.71239	1.89235	3.71239	up	RNF207	ring finger protein 207	FALSE	Homo sapiens ring finger protein 207 (RNF207), mRNA [NM_207396]	388591	GO:0005622|GO:0008270	6281302	chr1	6281243	+	hs|1p36.31	NM_207396	chr1:6281243-6281302	NM_207396	Hs.716549
A_33_P3449097	4.06051	2.02166	4.06051	up	TSPAN10	tetraspanin 10	FALSE	Homo sapiens tetraspanin 10 (TSPAN10), transcript variant 1, mRNA [NM_001290212]	83882	GO:0072594|GO:0016021|GO:0019899	79615778	chr17	79615719	+	hs|17q25.3	NM_001290212	chr17:79615719-79615778	NM_001290212	Hs.740811
A_22_P00018308	2.54655	1.34854	2.54655	up	lnc-ZNF841-1	lnc-ZNF841-1:1	FALSE	Homo sapiens full length insert cDNA clone ZD41C11. [AF086256]			52561807	chr19	52561748	-	hs|19q13.41	AF086256	chr19:52561807-52561748		Hs.660152
A_22_P00000861	3.2973	1.72128	3.2973	up	lnc-AGPAT6-1	lnc-AGPAT6-1:2	FALSE	Q78E45_MOUSE (Q78E45) Erythroid ankyrin (Fragment), partial (59%) [THC2523852]			41519126	chr8	41519067	+	hs|8p11.21		chr8:41519067-41519126
A_22_P00012654	2.29568	1.19892	2.29568	up	ZNF341-AS1	ZNF341 antisense RNA 1	FALSE	Homo sapiens ZNF341 antisense RNA 1 (ZNF341-AS1), long non-coding RNA [NR_110623]	101929746		32375312	chr20	32375253	-	hs|20q11.22	NR_110623	chr20:32375312-32375253	NR_110623
A_23_P68486	2.44047	1.28716	2.44047	up	FAM210B	family with sequence similarity 210, member B	FALSE	Homo sapiens family with sequence similarity 210, member B (FAM210B), mRNA [NM_080821]	116151	GO:0016021	54943099	chr20	54943040	+	hs|20q13.2	NM_080821	chr20:54943040-54943099	NM_080821	Hs.143736
A_22_P00011597	7.37212	2.88208	7.37212	up	RAB30-AS1	RAB30 antisense RNA 1 (head to head)	FALSE	RAB30 antisense RNA 1 (head to head) [Source:HGNC Symbol;Acc:HGNC:48672] [ENST00000533528]	100506233		82803379	chr11	82803320	+	hs|11q14.1		chr11:82803320-82803379
A_32_P497434	2.68215	1.42339	2.68215	up	lnc-ADD1-1	lnc-ADD1-1:3	FALSE	Homo sapiens mRNA, exon 1, 2, 3, clone:RES4-24C. [AB000466]			2943538	chr4	2943479	+	hs|4p16.3	AB000466	chr4:2943479-2943538		Hs.731500
A_22_P00019419	2.85159	1.51177	2.85159	up			FALSE	EST182624 Jurkat T-cells VI Homo sapiens cDNA 5' end, mRNA sequence [AA311918]			135224167	chr8	135224108	-	hs|8q24.22	AA311918	chr8:135224167-135224108		Hs.583589
A_22_P00018327	3.45345	1.78804	3.45345	up	lnc-ZNF91-2	lnc-ZNF91-2:1	FALSE	LNCipedia lincRNA (lnc-ZNF91-2), lincRNA [lnc-ZNF91-2:1]			23507215	chr19	23507156	-	hs|19p12		chr19:23507215-23507156
A_23_P82379	3.2976	1.72142	3.2976	up	CACNA2D1	calcium channel, voltage-dependent, alpha 2/delta subunit 1	FALSE	Homo sapiens calcium channel, voltage-dependent, alpha 2/delta subunit 1 (CACNA2D1), transcript variant 1, mRNA [NM_000722]	781	GO:0016529|GO:0005245|GO:0070588|GO:0051924|GO:0030315|GO:0034765|GO:0006816|GO:0005891|GO:0046872|GO:0070062	81579504	chr7	81579445	-	hs|7q21.11	NM_000722	chr7:81579504-81579445	NM_000722	Hs.282151
A_33_P3369834	4.54792	2.18521	4.54792	up	REEP6	receptor accessory protein 6	FALSE	Homo sapiens receptor accessory protein 6 (REEP6), mRNA [NM_138393]	92840	GO:0008150|GO:0003674|GO:0032386|GO:0005789|GO:0045177|GO:0005634|GO:0016021|GO:0044317	1497497	chr19	1497438	+	hs|19p13.3	NM_138393	chr19:1497438-1497497	NM_138393	Hs.76277
A_21_P0010614	2.50362	1.32402	2.50362	up	XLOC_l2_000910		FALSE	BROAD Institute lincRNA (XLOC_l2_000910), lincRNA [TCONS_l2_00001232]			52016914	chr1	52016855	-	hs|1p32.3		chr1:52016914-52016855
A_23_P152791	3.4148	1.7718	3.4148	up	SLC16A6	solute carrier family 16, member 6	FALSE	Homo sapiens solute carrier family 16, member 6 (SLC16A6), transcript variant 2, mRNA [NM_004694]	9120	GO:0015718|GO:0034220|GO:0016020|GO:0005887|GO:0008028|GO:0016021|GO:0015293	66264963	chr17	66264904	-	hs|17q24.2	NM_004694	chr17:66264963-66264904	NM_004694	Hs.42645
A_23_P10194	3.69193	1.88438	3.69193	up	SEZ6L2	seizure related 6 homolog (mouse)-like 2	FALSE	Homo sapiens seizure related 6 homolog (mouse)-like 2 (SEZ6L2), transcript variant 2, mRNA [NM_201575]	26470	GO:0005886|GO:0005789|GO:0016021	29882918	chr16	29882859	-	hs|16p11.2	NM_201575	chr16:29882918-29882859	NM_201575	Hs.6314
A_23_P63178	2.81192	1.49156	2.81192	up	TAF12	TAF12 RNA polymerase II, TATA box binding protein (TBP)-associated factor, 20kDa	FALSE	Homo sapiens TAF12 RNA polymerase II, TATA box binding protein (TBP)-associated factor, 20kDa (TAF12), transcript variant 2, mRNA [NM_005644]	6883	GO:0005515|GO:0010467|GO:0006352|GO:0006368|GO:0003700|GO:0005669|GO:0006367|GO:0046982|GO:0006366|GO:0030914|GO:0003713|GO:0006325|GO:0003677|GO:0033276|GO:0051091|GO:0043966|GO:0000125|GO:0016032|GO:0005654|GO:0004402|GO:0008134	28929789	chr1	28929730	-	hs|1p35.3	NM_005644	chr1:28929789-28929730	NM_005644	Hs.530251
A_23_P301521	3.12698	1.64477	3.12698	up	KIAA1462	KIAA1462	FALSE	Homo sapiens KIAA1462 (KIAA1462), mRNA [NM_020848]	57608	GO:0005912|GO:0005911|GO:0007155	30301839	chr10	30301780	-	hs|10p11.23	NM_020848	chr10:30301839-30301780	NM_020848	Hs.533953
A_33_P3283626	3.86042	1.94876	3.86042	up	RNPC3	RNA-binding region (RNP1, RRM) containing 3	FALSE	Homo sapiens cDNA FLJ77710 complete cds. [AK289844]	55599	GO:0008380|GO:0006397|GO:0000166|GO:0003723|GO:0005654|GO:0005634|GO:0005689	104068571	chr1	104068512	+	hs|1p21.1	AK289844	chr1:104068512-104068571		Hs.632423
A_23_P393099	3.02654	1.59767	3.02654	up	TFF3	trefoil factor 3 (intestinal)	FALSE	Homo sapiens trefoil factor 3 (intestinal) (TFF3), mRNA [NM_003226]	7033	GO:0003674|GO:0007586|GO:0005578|GO:0043434|GO:0006952|GO:0005576|GO:0030141|GO:0070062	43731813	chr21	43731777	-	hs|21q22.3	NM_003226	chr21:43731813-43731777	NM_003226	Hs.82961
A_24_P226962	2.77324	1.47157	2.77324	up	KIAA0368	KIAA0368	FALSE	Homo sapiens KIAA0368 (KIAA0368), mRNA [NM_001080398]	23392	GO:0005802|GO:0030134|GO:0000502|GO:0005793|GO:0005813|GO:0005770|GO:0005783|GO:0005771|GO:0030139|GO:0005634|GO:0030433|GO:0003674|GO:0016020|GO:0016023|GO:0005769	114123428	chr9	114123369	-	hs|9q31.3	NM_001080398	chr9:114123428-114123369	NM_001080398	Hs.368255
A_33_P3213374	2.44874	1.29204	2.44874	up	CITED2	Cbp/p300-interacting transactivator, with Glu/Asp-rich carboxy-terminal domain, 2	FALSE	Homo sapiens Cbp/p300-interacting transactivator, with Glu/Asp-rich carboxy-terminal domain, 2 (CITED2), transcript variant 1, mRNA [NM_006079]	10370	GO:0005515|GO:0043627|GO:0000790|GO:0007368|GO:0003700|GO:0008283|GO:0034405|GO:0005634|GO:0070986|GO:0048536|GO:0030154|GO:0007530|GO:0007507|GO:0005737|GO:0035360|GO:0045944|GO:1900164|GO:0060971|GO:0035802|GO:0030511|GO:0035035|GO:0001666|GO:0043066|GO:0030336|GO:0022409|GO:0001106|GO:0060412|GO:0003714|GO:0003713|GO:0003156|GO:0000122|GO:0061428|GO:0050693|GO:0045787|GO:0003151|GO:0006351|GO:…	139694671	chr6	139694612	-	hs|6q24.1	NM_006079	chr6:139694671-139694612	NM_006079	Hs.82071
A_33_P3371402	3.12478	1.64375	3.12478	up	FAM223A	family with sequence similarity 223, member A (non-protein coding)	FALSE	Homo sapiens family with sequence similarity 223, member A (non-protein coding) (FAM223A), long non-coding RNA [NR_027401]	100132967		153861054	chrX	153860995	-	hs|Xq28	NR_027401	chrX:153861054-153860995	NR_027401	Hs.391764
A_33_P3413905	2.99926	1.58461	2.99926	up	ADM2	adrenomedullin 2	FALSE	Homo sapiens adrenomedullin 2 (ADM2), transcript variant 1, mRNA [NM_024866]	79924	GO:0010628|GO:0007631|GO:0005179|GO:0007586|GO:0006468|GO:0005576|GO:0045776|GO:0007189|GO:0001525|GO:0032403|GO:0045766	50924866	chr22	50924807	+	hs|22q13.33	NM_024866	chr22:50924807-50924866	NM_024866	Hs.449099
A_23_P358009	2.53731	1.3433	2.53731	up	DNAJC16	DnaJ (Hsp40) homolog, subfamily C, member 16	FALSE	Homo sapiens DnaJ (Hsp40) homolog, subfamily C, member 16 (DNAJC16), transcript variant 1, mRNA [NM_015291]	23341	GO:0045454|GO:0016021	15897708	chr1	15897649	+	hs|1p36.21	NM_015291	chr1:15897649-15897708	NM_015291	Hs.655410
A_23_P50508	12.6538	3.66149	12.6538	up	PLA2G4C	phospholipase A2, group IVC (cytosolic, calcium-independent)	FALSE	Homo sapiens phospholipase A2, group IVC (cytosolic, calcium-independent) (PLA2G4C), transcript variant 1, mRNA [NM_003706]	8605	GO:0019369|GO:0007567|GO:0036149|GO:0044281|GO:0005635|GO:0005829|GO:0035556|GO:0005543|GO:0006954|GO:0016020|GO:0047499|GO:0005789|GO:0005654|GO:0046475|GO:0006644|GO:0005938|GO:0036151|GO:0046474|GO:0036152	48551307	chr19	48551248	-	hs|19q13.33	NM_003706	chr19:48551307-48551248	NM_003706	Hs.631562
A_23_P118203	2.37631	1.24872	2.37631	up	ZG16B	zymogen granule protein 16B	FALSE	Homo sapiens zymogen granule protein 16B (ZG16B), mRNA [NM_145252]	124220	GO:0003674|GO:0001895|GO:0030246|GO:0005615|GO:0070062	2882172	chr16	2882113	+	hs|16p13.3	NM_145252	chr16:2882113-2882172	NM_145252	Hs.105887
A_24_P53282	2.34838	1.23167	2.34838	up	CPD	carboxypeptidase D	FALSE	Homo sapiens carboxypeptidase D (CPD), transcript variant 1, mRNA [NM_001304]	1362	GO:0004185|GO:0016020|GO:0006508|GO:0008270|GO:0016021|GO:0070062|GO:0004181	28795106	chr17	28795047	+	hs|17q11.2	NM_001304	chr17:28795047-28795106	NM_001304	Hs.446079
A_23_P109881	2.47923	1.30989	2.47923	up	ITIH4	inter-alpha-trypsin inhibitor heavy chain family, member 4	FALSE	Homo sapiens inter-alpha-trypsin inhibitor heavy chain family, member 4 (ITIH4), transcript variant 1, mRNA [NM_002218]	3700	GO:0010951|GO:0005515|GO:0005737|GO:0005886|GO:0004866|GO:0004867|GO:0030212|GO:0072562|GO:0005576|GO:0006953|GO:0034097|GO:0070062	52847378	chr3	52847319	-	hs|3p21.1	NM_002218	chr3:52847378-52847319	NM_002218	Hs.709406
A_32_P142818	2.70439	1.4353	2.70439	up	DLX1	distal-less homeobox 1	FALSE	Homo sapiens distal-less homeobox 1 (DLX1), transcript variant 1, mRNA [NM_178120]	1745	GO:0045746|GO:0021544|GO:0048706|GO:0005634|GO:0009954|GO:0000122|GO:0043565|GO:0021766|GO:0043524|GO:0003682|GO:0048715|GO:0042475|GO:0021893|GO:0021882	172954050	chr2	172953991	+	hs|2q31.1	NM_178120	chr2:172953991-172954050	NM_178120	Hs.407015
A_24_P364236	3.35349	1.74566	3.35349	up	NDUFC2	NADH dehydrogenase (ubiquinone) 1, subcomplex unknown, 2, 14.5kDa	FALSE	Homo sapiens NADH dehydrogenase (ubiquinone) 1, subcomplex unknown, 2, 14.5kDa (NDUFC2), transcript variant 1, mRNA [NM_004549]	4718	GO:0022904|GO:0005737|GO:0005747|GO:0006120|GO:0005743|GO:0044281|GO:0016021|GO:0008137|GO:0044237	77779494	chr11	77779435	-	hs|11q14.1	NM_004549	chr11:77779494-77779435	NM_004549	Hs.407860
A_22_P00009172	2.53571	1.34239	2.53571	up	LOC100507577	uncharacterized LOC100507577	FALSE	Homo sapiens uncharacterized LOC100507577 (LOC100507577), long non-coding RNA [NR_040677]	100507577		48390423	chr16	48390364	+	hs|16q12.1	NR_040677	chr16:48390364-48390423	NR_040677	Hs.744137
A_24_P286935	2.70202	1.43404	2.70202	up	ARL3	ADP-ribosylation factor-like 3	FALSE	Homo sapiens ADP-ribosylation factor-like 3 (ARL3), mRNA [NM_004311]	403	GO:0005515|GO:0008017|GO:0005881|GO:0042461|GO:0007264|GO:0003924|GO:0005634|GO:0015031|GO:0046872|GO:0007224|GO:0000910|GO:0042073|GO:0005876|GO:0070062|GO:0005813|GO:0005794|GO:0006996|GO:0001822|GO:0006892|GO:0030496|GO:0072372|GO:0005525|GO:0006184|GO:0000139|GO:0060271|GO:0032391|GO:0019003	104433706	chr10	104433647	-	hs|10q24.32	NM_004311	chr10:104433706-104433647	NM_004311	Hs.182215
A_22_P00004066	3.99757	1.99912	3.99757	up	lnc-CHSY1-5	lnc-CHSY1-5:1	FALSE	PREDICTED: Homo sapiens uncharacterized LOC101927751 (LOC101927751), mRNA [XM_005255009]			101459068	chr15	101459009	-	hs|15q26.3	XM_005255009	chr15:101459068-101459009	XM_005255009	Hs.659224
A_23_P42784	2.57751	1.36598	2.57751	up	STK31	serine/threonine kinase 31	FALSE	Homo sapiens serine/threonine kinase 31 (STK31), transcript variant 2, mRNA [NM_032944]	56164	GO:0001669|GO:0004674|GO:0006468|GO:0005524	23872100	chr7	23872041	+	hs|7p15.3	NM_032944	chr7:23872041-23872100	NM_032944	Hs.309767
A_23_P79518	4.17594	2.0621	4.17594	up	IL1B	interleukin 1, beta	FALSE	Homo sapiens interleukin 1, beta (IL1B), mRNA [NM_000576]	3553	GO:0032755|GO:0019221|GO:0046330|GO:0002711|GO:0005615|GO:0032757|GO:0035234|GO:0031622|GO:0009743|GO:0030730|GO:0000165|GO:0001660|GO:0033198|GO:0034116|GO:0043123|GO:0031663|GO:0043122|GO:0032729|GO:0045410|GO:0032725|GO:0007566|GO:0019904|GO:0030593|GO:0014805|GO:0045840|GO:0005125|GO:0045086|GO:0043491|GO:0045893|GO:0045833|GO:0045080|GO:0030949|GO:0042346|GO:0008285|GO:0007267|GO:0035066|GO:…	113587488	chr2	113587429	-	hs|2q13	NM_000576	chr2:113587488-113587429	NM_000576	Hs.126256
A_23_P52986	3.1048	1.6345	3.1048	up	VWCE	von Willebrand factor C and EGF domains	FALSE	Homo sapiens von Willebrand factor C and EGF domains (VWCE), mRNA [NM_152718]	220001	GO:0008284|GO:0005509|GO:0005576|GO:0009966	61025840	chr11	61025781	-	hs|11q12.2	NM_152718	chr11:61025840-61025781	NM_152718	Hs.60640
A_23_P76983	3.92161	1.97145	3.92161	up	CCDC176	coiled-coil domain containing 176	FALSE	Homo sapiens coiled-coil domain containing 176 (CCDC176), mRNA [NM_025057]	80127	GO:0044458|GO:0005737|GO:0036064	74532376	chr14	74532317	+	hs|14q24.3	NM_025057	chr14:74532317-74532376	NM_025057	Hs.644621
A_33_P3380063	3.23631	1.69435	3.23631	up	ADAMTSL4	ADAMTS-like 4	FALSE	Homo sapiens ADAMTS-like 4 (ADAMTSL4), transcript variant 2, mRNA [NM_025008]	54507	GO:0005515|GO:0043065|GO:0006915|GO:0005575|GO:0002020|GO:0005614|GO:0036066|GO:0006493|GO:0030198|GO:0006508|GO:0005788|GO:0004222|GO:0044267|GO:0043687	150531124	chr1	150531065	+	hs|1q21.3	NM_025008	chr1:150531065-150531124	NM_025008	Hs.516243
A_33_P3293474	2.37139	1.24573	2.37139	up	OPN3	opsin 3	FALSE	Homo sapiens opsin 3 (OPN3), mRNA [NM_014322]	23596	GO:0018298|GO:0009584|GO:0009583|GO:0009881|GO:0007186|GO:0005887|GO:0004930|GO:0042752|GO:0016021|GO:0007602|GO:0008020	241756511	chr1	241756452	-	hs|1q43	NM_014322	chr1:241756511-241756452	NM_014322	Hs.409081
A_21_P0005727	5.805	2.5373	5.805	up	LINC01111	long intergenic non-protein coding RNA 1111	FALSE	Homo sapiens long intergenic non-protein coding RNA 1111 (LINC01111), long non-coding RNA [NR_105006]	101926978		77436562	chr8	77436503	+	hs|8q21.11	NR_105006	chr8:77436503-77436562	NR_105006	Hs.615028
A_33_P3715177	3.44661	1.78518	3.44661	up	MEGF8	multiple EGF-like-domains 8	FALSE	Homo sapiens multiple EGF-like-domains 8 (MEGF8), transcript variant 1, mRNA [NM_001271938]	1954	GO:0005515|GO:0010468|GO:0005509|GO:0048842|GO:0005634|GO:0048704|GO:0030326|GO:0030509|GO:0061371|GO:0003143|GO:0042074|GO:0060972|GO:0060971|GO:0004872|GO:0016021|GO:0055113|GO:0097094|GO:0035108|GO:0097155|GO:0071907|GO:0070062	42881612	chr19	42881553	+	hs|19q13.2	NM_001271938	chr19:42881553-42881612	NM_001271938	Hs.132483
A_21_P0010059	6.61984	2.7268	6.61984	up	lnc-CYP24A1-1	lnc-CYP24A1-1:1	FALSE	LNCipedia lincRNA (lnc-CYP24A1-1), lincRNA [lnc-CYP24A1-1:1]			52904298	chr20	52874003	-	hs|20q13.2		chr20:52904298-52874003
A_24_P382489	2.52244	1.33482	2.52244	up	SLC27A1	solute carrier family 27 (fatty acid transporter), member 1	FALSE	solute carrier family 27 (fatty acid transporter), member 1 [Source:HGNC Symbol;Acc:HGNC:10995] [ENST00000594962]	376497	GO:0006646|GO:0001579|GO:0001676|GO:0071902|GO:0005886|GO:0005783|GO:0033211|GO:0009409|GO:0044281|GO:0042803|GO:0000166|GO:0032049|GO:0031957|GO:0006654|GO:0006655|GO:0044255|GO:0006656|GO:0015245|GO:0032868|GO:0006661|GO:0071072|GO:0055085|GO:0004467|GO:0016020|GO:0016021|GO:0031652|GO:0015909|GO:0006659	17616976	chr19	17616917	+	hs|19p13.11	XM_006722749	chr19:17616917-17616976	XM_006722749	Hs.363138
A_21_P0014898	2.91913	1.54554	2.91913	up			FALSE				29940959	chr8	29940900	+	hs|8p12		chr8:029940900-029940959
A_23_P59397	2.97559	1.57318	2.97559	up	RSPH3	radial spoke 3 homolog (Chlamydomonas)	FALSE	Homo sapiens radial spoke 3 homolog (Chlamydomonas) (RSPH3), mRNA [NM_031924]	83861		159398519	chr6	159398460	-	hs|6q25.3	NM_031924	chr6:159398519-159398460	NM_031924	Hs.154628
A_24_P271323	2.64656	1.40412	2.64656	up	SLC2A10	solute carrier family 2 (facilitated glucose transporter), member 10	FALSE	Homo sapiens solute carrier family 2 (facilitated glucose transporter), member 10 (SLC2A10), mRNA [NM_030777]	81031	GO:0048471|GO:0005737|GO:0015758|GO:0005886|GO:0005351|GO:0016021|GO:0055085|GO:0015992|GO:0012505	45363952	chr20	45363893	+	hs|20q13.12	NM_030777	chr20:45363893-45363952	NM_030777	Hs.305971
A_33_P3321432	3.99711	1.99896	3.99711	up	FAM198B	family with sequence similarity 198, member B	FALSE	Homo sapiens family with sequence similarity 198, member B (FAM198B), transcript variant 2, mRNA [NM_016613]	51313	GO:0005794|GO:0000139|GO:0016021	159046215	chr4	159046156	-	hs|4q32.1	NM_016613	chr4:159046215-159046156	NM_016613	Hs.567498
A_24_P28722	5.79843	2.53566	5.79843	up	RSAD2	radical S-adenosyl methionine domain containing 2	FALSE	Homo sapiens radical S-adenosyl methionine domain containing 2 (RSAD2), mRNA [NM_080657]	91543	GO:2000553|GO:0005515|GO:0005783|GO:0019221|GO:0005743|GO:0005741|GO:0003824|GO:0043621|GO:0046872|GO:0005739|GO:0051607|GO:0060337|GO:0030278|GO:0016032|GO:0045071|GO:0005811|GO:0005794|GO:0051539|GO:0034157|GO:0043367|GO:0009615|GO:0035710|GO:0001503|GO:0008152|GO:0005789|GO:0050709|GO:0034165	7037259	chr2	7037200	+	hs|2p25.2	NM_080657	chr2:7037200-7037259	NM_080657	Hs.17518
A_23_P149529	3.23397	1.69331	3.23397	up	TACSTD2	tumor-associated calcium signal transducer 2	FALSE	Homo sapiens tumor-associated calcium signal transducer 2 (TACSTD2), mRNA [NM_002353]	4070	GO:0005515|GO:0050678|GO:0008283|GO:2000738|GO:2000146|GO:0005634|GO:0060675|GO:0005615|GO:0016328|GO:0005829|GO:0051497|GO:1900028|GO:0009925|GO:0016020|GO:0005887|GO:1900025|GO:0090191|GO:0004872|GO:0007601|GO:0007166|GO:0070062|GO:0010633	59041468	chr1	59041409	-	hs|1p32.1	NM_002353	chr1:59041468-59041409	NM_002353	Hs.23582
A_24_P364057	2.86475	1.51841	2.86475	up	C11orf70	chromosome 11 open reading frame 70	FALSE	Homo sapiens chromosome 11 open reading frame 70 (C11orf70), transcript variant 1, mRNA [NM_032930]	85016		101953812	chr11	101951964	+	hs|11q22.1	NM_032930	chr11:101951964-101953812	NM_032930	Hs.98328
A_23_P4161	5.20102	2.3788	5.20102	up	ARSG	arylsulfatase G	FALSE	arylsulfatase G [Source:HGNC Symbol;Acc:HGNC:24102] [ENST00000448504]	22901	GO:0006665|GO:0006790|GO:0006687|GO:0005783|GO:0005788|GO:0004065|GO:0044281|GO:0044267|GO:0005764|GO:0005615|GO:0046872|GO:0043687	66418288	chr17	66418229	+	hs|17q24.2	AB023218	chr17:66418229-66418288
A_23_P45365	3.66547	1.874	3.66547	up	COL4A5	collagen, type IV, alpha 5	FALSE	Homo sapiens collagen, type IV, alpha 5 (COL4A5), transcript variant 2, mRNA [NM_033380]	1287	GO:0031594|GO:0022617|GO:0030198|GO:0007528|GO:0007411|GO:0030574|GO:0005605|GO:0005587|GO:0005788|GO:0005576|GO:0005201	107940639	chrX	107940580	+	hs|Xq22.3	NM_033380	chrX:107940580-107940639	NM_033380	Hs.369089
A_22_P00016082	3.75585	1.90914	3.75585	up	lnc-THBS3-1	lnc-THBS3-1:1	FALSE	LNCipedia lincRNA (lnc-THBS3-1), lincRNA [lnc-THBS3-1:1]			155181025	chr1	155180966	-	hs|1q22		chr1:155181025-155180966
A_33_P3287959	2.45578	1.29618	2.45578	up	RASA4	RAS p21 protein activator 4	FALSE	Homo sapiens RAS p21 protein activator 4 (RASA4), transcript variant 1, mRNA [NM_006989]	10156	GO:0035556|GO:0005099|GO:0046580|GO:0005737|GO:0032320|GO:0005886|GO:0071277|GO:0031235|GO:0046872|GO:0005829|GO:0005096	102220317	chr7	102220258	-	hs|7q22.1	NM_006989	chr7:102220317-102220258	NM_006989	Hs.530089
A_24_P398781	2.36332	1.24081	2.36332	up	IFT43	intraflagellar transport 43	FALSE	Homo sapiens intraflagellar transport 43 (IFT43), transcript variant 1, mRNA [NM_052873]	112752	GO:0005737|GO:0006996|GO:0005815|GO:0060271|GO:0015630|GO:0030991|GO:0072372|GO:0035721	76549584	chr14	76548991	+	hs|14q24.3	NM_052873	chr14:76548991-76549584	NM_052873	Hs.532626
A_33_P3416321	3.18015	1.66909	3.18015	up	SLC17A5	solute carrier family 17 (acidic sugar transporter), member 5	FALSE	Homo sapiens solute carrier family 17 (acidic sugar transporter), member 5 (SLC17A5), mRNA [NM_012434]	26503	GO:0006820|GO:0030054|GO:0005886|GO:0006865|GO:0005765|GO:0055085|GO:0005737|GO:0015739|GO:0016020|GO:0005887|GO:0015136|GO:0030672|GO:0005351|GO:0006488|GO:0044267|GO:0043687|GO:0018279|GO:0006811|GO:0015992	74303341	chr6	74303282	-	hs|6q13	NM_012434	chr6:74303341-74303282	NM_012434	Hs.597422
A_22_P00007720	9.82027	3.29576	9.82027	up	HLA-DQB1	major histocompatibility complex, class II, DQ beta 1	FALSE	Homo sapiens major histocompatibility complex, class II, DQ beta 1 (HLA-DQB1), transcript variant 2, mRNA [NM_001243961]	3119	GO:0050852|GO:0012507|GO:0005886|GO:0031295|GO:0019221|GO:0042613|GO:0005765|GO:0032588|GO:0030666|GO:0019886|GO:0006955|GO:0000139|GO:0016020|GO:0002381|GO:0042605|GO:0071556|GO:0032395|GO:0030669|GO:0010008|GO:0060333|GO:0002455|GO:0030658	32627742	chr6	32627683	-	hs|6p21.32	NM_001243961	chr6:32627742-32627683	NM_001243961	Hs.409934
A_23_P363275	3.96419	1.98703	3.96419	up	WDR66	WD repeat domain 66	FALSE	Homo sapiens WD repeat domain 66 (WDR66), transcript variant 1, mRNA [NM_144668]	144406		122441714	chr12	122441655	+	hs|12q24.31	NM_144668	chr12:122441655-122441714	NM_144668	Hs.709837
A_23_P101407	3.15047	1.65557	3.15047	up	C3	complement component 3	FALSE	Homo sapiens complement component 3 (C3), mRNA [NM_000064]	718	GO:0005515|GO:0030449|GO:0005886|GO:0004866|GO:0072562|GO:0001970|GO:0005615|GO:0006957|GO:0006956|GO:0006955|GO:0006954|GO:0006958|GO:0006631|GO:0001798|GO:0070062|GO:0045745|GO:2000427|GO:0005102|GO:0005576|GO:0010884|GO:0010866|GO:0010575|GO:0031715|GO:0045766|GO:0010828|GO:0010951|GO:0007165|GO:0007186|GO:0045087|GO:0050776|GO:0001934	6679434	chr19	6679177	-	hs|19p13.3	NM_000064	chr19:6679434-6679177	NM_000064	Hs.529053
A_24_P339858	7.42363	2.89213	7.42363	up	TSPEAR-AS2	TSPEAR antisense RNA 2	FALSE	Homo sapiens TSPEAR antisense RNA 2 (TSPEAR-AS2), transcript variant 1, long non-coding RNA [NR_026547]	114043		45938628	chr21	45938569	+	hs|21q22.3	NR_026547	chr21:45938569-45938628	NR_026547	Hs.592163
A_22_P00003932	5.16171	2.36785	5.16171	up	CFLAR	CASP8 and FADD-like apoptosis regulator	FALSE	Homo sapiens CASP8 and FADD-like apoptosis regulator (CFLAR), transcript variant 8, mRNA [NM_001202519]	8837	GO:0005515|GO:2001237|GO:2001239|GO:0031265|GO:0031264|GO:0002020|GO:0032403|GO:0005829|GO:0005737|GO:0051092|GO:0006508|GO:0016032|GO:0043403|GO:0043123|GO:0060544|GO:0043066|GO:0006919|GO:0006915|GO:0014732|GO:0005123|GO:0004197|GO:0007519|GO:0035877|GO:0045121|GO:0014842|GO:0008047|GO:0014866	202031951	chr2	202031892	+	hs|2q33.1	NM_001202519	chr2:202031892-202031951	NM_001202519	Hs.390736
A_33_P3280531	2.6983	1.43205	2.6983	up	CRAT	carnitine O-acetyltransferase	FALSE	Homo sapiens carnitine O-acetyltransferase (CRAT), transcript variant 2, mRNA [NM_001257363]	1384	GO:0005739|GO:0004092|GO:0005782|GO:0005783|GO:0006810|GO:0005743|GO:0005102|GO:0044281|GO:0033540|GO:0019254|GO:0044255|GO:0005777	131857134	chr9	131857075	-	hs|9q34.11	NM_001257363	chr9:131857134-131857075	NM_001257363	Hs.12068
A_23_P136573	3.24661	1.69893	3.24661	up	ST3GAL5	ST3 beta-galactoside alpha-2,3-sialyltransferase 5	FALSE	Homo sapiens ST3 beta-galactoside alpha-2,3-sialyltransferase 5 (ST3GAL5), transcript variant 1, mRNA [NM_003896]	8869	GO:0008373|GO:0047291|GO:0005975|GO:0006688|GO:0030173|GO:0000139|GO:0004513|GO:0005887|GO:0001574|GO:0016021|GO:0006488|GO:0044267|GO:0018279|GO:0043687	86067218	chr2	86067159	-	hs|2p11.2	NM_003896	chr2:86067218-86067159	NM_003896	Hs.415117
A_22_P00014427	3.10192	1.63316	3.10192	up	lnc-SGSH-1	lnc-SGSH-1:3	FALSE	Homo sapiens mRNA; cDNA DKFZp667J0523 (from clone DKFZp667J0523). [AL832796]			78175534	chr17	78175475	-	hs|17q25.3	AL832796	chr17:78175534-78175475		Hs.550529
A_19_P00322711	2.73666	1.45242	2.73666	up	LINC00662	long intergenic non-protein coding RNA 662	FALSE	Homo sapiens long intergenic non-protein coding RNA 662 (LINC00662), long non-coding RNA [NR_027301]	148189		28283976	chr19	28283917	-	hs|19q11	NR_027301	chr19:28283976-28283917	NR_027301	Hs.706547
A_21_P0014746	2.85518	1.51358	2.85518	up	lnc-MTX1-1	lnc-MTX1-1:3	FALSE	LNCipedia lincRNA (lnc-MTX1-1), lincRNA [lnc-MTX1-1:3]			155170357	chr1	155170298	+	hs|1q22	BC036919	chr1:155170298-155170357
A_22_P00022005	5.85682	2.55012	5.85682	up	lnc-B4GALT7-1	lnc-B4GALT7-1:1	FALSE	Homo sapiens cDNA FLJ42140 fis, clone TESTI2041734. [AK124134]			177046236	chr5	177046177	+	hs|5q35.3	AK124134	chr5:177046177-177046236		Hs.735703
A_23_P60146	3.33182	1.73631	3.33182	up	PDGFRL	platelet-derived growth factor receptor-like	FALSE	Homo sapiens platelet-derived growth factor receptor-like (PDGFRL), mRNA [NM_006207]	5157	GO:0008150|GO:0005019|GO:0004992|GO:0007186|GO:0035791|GO:0005576|GO:0005575	17500535	chr8	17500476	+	hs|8p22	NM_006207	chr8:17500476-17500535	NM_006207	Hs.458573
A_23_P415706	2.17689	1.12227	2.17689	up	GPR133	G protein-coupled receptor 133	FALSE	Homo sapiens G protein-coupled receptor 133 (GPR133), mRNA [NM_198827]	283383	GO:0007186|GO:0005886|GO:0004930|GO:0016021	131625759	chr12	131625700	+	hs|12q24.33	NM_198827	chr12:131625700-131625759	NM_198827	Hs.719239
A_32_P150632	2.40414	1.26552	2.40414	up	ANXA11	annexin A11	FALSE	annexin A11 [Source:HGNC Symbol;Acc:HGNC:535] [ENST00000438331]	311	GO:0005515|GO:0006909|GO:0042470|GO:0008429|GO:0005509|GO:0042581|GO:0005819|GO:0042582|GO:0030496|GO:0005635|GO:0007109|GO:0045335|GO:0005544|GO:0051592|GO:0044548|GO:0005737|GO:0016020|GO:0023026|GO:0005654|GO:0070062|GO:0048306	81911255	chr10	81911196	-	hs|10q22.3		chr10:81911255-81911196
A_23_P350451	3.26754	1.7082	3.26754	up	PRDM1	PR domain containing 1, with ZNF domain	FALSE	Homo sapiens PR domain containing 1, with ZNF domain (PRDM1), transcript variant 1, mRNA [NM_001198]	639	GO:0060576|GO:0005515|GO:0003700|GO:0042826|GO:0060707|GO:0045579|GO:0008168|GO:0001893|GO:0030889|GO:0005634|GO:0000122|GO:0000978|GO:0009791|GO:0032259|GO:0007281|GO:0046872|GO:0006351|GO:0010628|GO:0001078|GO:0005737|GO:0045165|GO:0031665|GO:0042462	106555182	chr6	106555123	+	hs|6q21	NM_001198	chr6:106555123-106555182	NM_001198	Hs.436023
A_21_P0001153	3.17659	1.66748	3.17659	up	LOC100131564	uncharacterized LOC100131564	FALSE	Homo sapiens uncharacterized LOC100131564 (LOC100131564), long non-coding RNA [NR_034089]	100131564		93804969	chr1	93804829	-	hs|1p22.1	NR_034089	chr1:93804969-93804829	NR_034089	Hs.732666
A_32_P394951	3.92315	1.97201	3.92315	up	NTN5	netrin 5	FALSE	netrin 5 [Source:HGNC Symbol;Acc:HGNC:25208] [ENST00000270235]	126147	GO:0005576	49164903	chr19	49164844	-	hs|19q13.33	XM_006723011	chr19:49164903-49164844	XM_006723011	Hs.326217
A_24_P275073	8.33343	3.05891	8.33343	up	ADAMTS14	ADAM metallopeptidase with thrombospondin type 1 motif, 14	FALSE	Homo sapiens ADAM metallopeptidase with thrombospondin type 1 motif, 14 (ADAMTS14), transcript variant 1, mRNA [NM_139155]	140766	GO:0030198|GO:0030199|GO:0030574|GO:0006508|GO:0005578|GO:0008270|GO:0005576|GO:0004222	72522191	chr10	72522132	+	hs|10q22.1	NM_139155	chr10:72522132-72522191	NM_139155	Hs.352156
A_21_P0002772	3.6336	1.8614	3.6336	up			FALSE				142850733	chr3	142850674	+	hs|3q24		chr3:142850674-142850733		Hs.529249
A_19_P00322191	3.57489	1.8379	3.57489	up	LINC00894	long intergenic non-protein coding RNA 894	FALSE	Homo sapiens long intergenic non-protein coding RNA 894 (LINC00894), long non-coding RNA [NR_027456]	100272228		149115383	chrX	149115324	+	hs|Xq28	NR_027456	chrX:149115324-149115383	NR_027456	Hs.496916
A_22_P00000015	5.09906	2.35023	5.09906	up	lnc-RP1-177G6.2.1-2	lnc-RP1-177G6.2.1-2:1	FALSE	17d9 Human retina cDNA randomly primed sublibrary Homo sapiens cDNA, mRNA sequence [W25978]			139866809	chrX	139866750	+	hs|Xq27.1	AK054921	chrX:139866750-139866809		Hs.660820
A_24_P389415	2.65753	1.41008	2.65753	up	PNMA2	paraneoplastic Ma antigen 2	FALSE	Homo sapiens paraneoplastic Ma antigen 2 (PNMA2), mRNA [NM_007257]	10687	GO:0005515|GO:0043065|GO:0005730	26362941	chr8	26362882	-	hs|8p21.2	NM_007257	chr8:26362941-26362882	NM_007257	Hs.591838
A_33_P3247988	2.63013	1.39513	2.63013	up	PCSK4	proprotein convertase subtilisin/kexin type 4	FALSE	Homo sapiens proprotein convertase subtilisin/kexin type 4 (PCSK4), mRNA [NM_017573]	54760	GO:0004252|GO:0006508|GO:0016021|GO:0007340|GO:0007339|GO:0048240|GO:0002080	1481487	chr19	1481428	-	hs|19p13.3	NM_017573	chr19:1481487-1481428	NM_017573	Hs.46884
A_23_P211252	5.01773	2.32704	5.01773	up	LSS	lanosterol synthase (2,3-oxidosqualene-lanosterol cyclase)	FALSE	Homo sapiens lanosterol synthase (2,3-oxidosqualene-lanosterol cyclase) (LSS), transcript variant 2, mRNA [NM_001001438]	4047	GO:0005811|GO:0006695|GO:0016020|GO:0005789|GO:0000250|GO:0044281|GO:0008202	47608626	chr21	47608567	-	hs|21q22.3	NM_001001438	chr21:47608626-47608567	NM_001001438	Hs.596543
A_21_P0010545	3.22413	1.68891	3.22413	up	LAMTOR5-AS1	LAMTOR5 antisense RNA 1	FALSE	Homo sapiens LAMTOR5 antisense RNA 1 (LAMTOR5-AS1), long non-coding RNA [NR_102697]	101410535		110958869	chr1	110958810	+	hs|1p13.3		chr1:110958810-110958869	NR_102697
A_23_P94754	6.91308	2.78933	6.91308	up	TNFSF15	tumor necrosis factor (ligand) superfamily, member 15	FALSE	Homo sapiens tumor necrosis factor (ligand) superfamily, member 15 (TNFSF15), transcript variant 1, mRNA [NM_005118]	9966	GO:0005164|GO:0005886|GO:0007250|GO:0006919|GO:0005102|GO:0050715|GO:0005123|GO:0005125|GO:0005615|GO:0007165|GO:0006955|GO:0005887|GO:0016021|GO:0042107	117552298	chr9	117552239	-	hs|9q32	NM_005118	chr9:117552298-117552239	NM_005118	Hs.23349
A_33_P3268487	7.08555	2.82488	7.08555	up	ABAT	4-aminobutyrate aminotransferase	FALSE	Homo sapiens 4-aminobutyrate aminotransferase (ABAT), transcript variant 2, mRNA [NM_000663]	18	GO:0043005|GO:0001666|GO:0003867|GO:0045471|GO:0042493|GO:0048148|GO:0007268|GO:0045776|GO:0047298|GO:0042803|GO:0007269|GO:0005739|GO:0032145|GO:0032144|GO:0005759|GO:0010039|GO:0030170|GO:0009450|GO:0007626|GO:0042135|GO:0007620|GO:0070062|GO:0035094	8878317	chr16	8878258	+	hs|16p13.2	NM_000663	chr16:8878258-8878317	NM_000663	Hs.336768
A_21_P0000747	3.17822	1.66822	3.17822	up	LOC100506895	uncharacterized LOC100506895	FALSE	Homo sapiens uncharacterized LOC100506895 (LOC100506895), long non-coding RNA [NR_038276]	100506895		43548389	chr7	43548330	-	hs|7p13	NR_038276	chr7:43548389-43548330	NR_038276	Hs.676047
A_33_P3236986	3.06127	1.61413	3.06127	up	CYP17A1-AS1	CYP17A1 antisense RNA 1	FALSE	PREDICTED: Homo sapiens uncharacterized LOC102724307 (LOC102724307), ncRNA [XR_424180]	102724307		104594259	chr10	104594200	+	hs|10q24.32	XR_424180	chr10:104594200-104594259	XR_424180	Hs.728936
A_21_P0002541	3.29604	1.72073	3.29604	up	lnc-TNP1-2	lnc-TNP1-2:1	FALSE	LNCipedia lincRNA (lnc-TNP1-2), lincRNA [lnc-TNP1-2:1]			217726622	chr2	217726563	-	hs|2q35		chr2:217726622-217726563
A_33_P3245006	2.43163	1.28192	2.43163	up	DAK	dihydroxyacetone kinase 2 homolog (S. cerevisiae)	FALSE	Homo sapiens dihydroxyacetone kinase 2 homolog (S. cerevisiae) (DAK), mRNA [NM_015533]	26007	GO:0004371|GO:0044262|GO:0005634|GO:0005524|GO:0006071|GO:0046872|GO:0005829|GO:0034012|GO:0050354|GO:0045087|GO:0045088|GO:0046835|GO:0070062	61116230	chr11	61116171	+	hs|11q12.2	NM_015533	chr11:61116171-61116230	NM_015533	Hs.6278
A_22_P00000928	5.22333	2.38497	5.22333	up	TMEM9B-AS1	TMEM9B antisense RNA 1	FALSE	Homo sapiens TMEM9B antisense RNA 1 (TMEM9B-AS1), long non-coding RNA [NR_073431]	493900		8989578	chr11	8989519	+	hs|11p15.4	NR_073431	chr11:8989519-8989578	NR_073431	Hs.591981
A_33_P3350094	2.85634	1.51417	2.85634	up	PATL2	protein associated with topoisomerase II homolog 2 (yeast)	FALSE	Homo sapiens protein associated with topoisomerase II homolog 2 (yeast) (PATL2), mRNA [NM_001145112]	197135	GO:0017148|GO:0005515|GO:0005737|GO:0010607|GO:0000932|GO:0030529|GO:0003723|GO:0005634	44958077	chr15	44958018	-	hs|15q21.1	NM_001145112	chr15:44958077-44958018	NM_001145112	Hs.11594
A_23_P423331	2.64907	1.40549	2.64907	up	NTNG2	netrin G2	FALSE	Homo sapiens netrin G2 (NTNG2), mRNA [NM_032536]	84628	GO:0005515|GO:0030424|GO:0003674|GO:0007409|GO:0046658	135118165	chr9	135118106	+	hs|9q34.13	NM_032536	chr9:135118106-135118165	NM_032536	Hs.163642
A_23_P121253	2.2644	1.17913	2.2644	up	TNFSF10	tumor necrosis factor (ligand) superfamily, member 10	FALSE	Homo sapiens tumor necrosis factor (ligand) superfamily, member 10 (TNFSF10), transcript variant 1, mRNA [NM_003810]	8743	GO:0005515|GO:0032868|GO:0005164|GO:2001238|GO:2001239|GO:0043065|GO:0006919|GO:0005102|GO:0007267|GO:0006915|GO:0005576|GO:0097190|GO:0005125|GO:0005615|GO:0046872|GO:0043280|GO:0007165|GO:0006955|GO:0005887|GO:0090200|GO:0043123|GO:0008584|GO:0070062	172223925	chr3	172223866	-	hs|3q26.31	NM_003810	chr3:172223925-172223866	NM_003810	Hs.478275
A_33_P3822503	2.25288	1.17177	2.25288	up	CTF1	cardiotrophin 1	FALSE	Homo sapiens cardiotrophin 1 (CTF1), transcript variant 1, mRNA [NM_001330]	1489	GO:0005146|GO:0048861|GO:0008284|GO:0007517|GO:0048666|GO:0008283|GO:0007267|GO:0005576|GO:0005615|GO:0005125|GO:0007399	30914820	chr16	30914761	+	hs|16p11.2	NM_001330	chr16:30914761-30914820	NM_001330	Hs.483811
A_33_P3538279	2.92495	1.54841	2.92495	up	PRO2852	uncharacterized protein PRO2852	FALSE	PREDICTED: Homo sapiens uncharacterized protein PRO2852 (PRO2852), misc_RNA [XR_158845]	114224		34187915	chr9	34187856	+	hs|9p13.3	XR_158845	chr9:34187856-34187915	XR_158845	Hs.268963
A_33_P3366540	3.06011	1.61358	3.06011	up	CSGALNACT1	chondroitin sulfate N-acetylgalactosaminyltransferase 1	FALSE	Homo sapiens chondroitin sulfate N-acetylgalactosaminyltransferase 1 (CSGALNACT1), transcript variant 1, mRNA [NM_001130518]	55790	GO:0008037|GO:0051216|GO:0008283|GO:0044281|GO:0015014|GO:0009653|GO:0046872|GO:0005622|GO:0030206|GO:0030198|GO:0032580|GO:0030204|GO:0047238|GO:0030203|GO:0047237|GO:0050653|GO:0008955|GO:0050650|GO:0050651|GO:0005975|GO:0019276|GO:0015020|GO:0008376|GO:0007399|GO:0030166|GO:0001958|GO:0030173|GO:0000139|GO:0009405|GO:0046398|GO:0030210	19315997	chr8	19315938	-	hs|8p21.3	NM_001130518	chr8:19315997-19315938	NM_001130518	Hs.613729
A_22_P00016259	6.58119	2.71835	6.58119	up	LOC100131564	uncharacterized LOC100131564	FALSE	Homo sapiens uncharacterized LOC100131564 (LOC100131564), long non-coding RNA [NR_034089]	100131564		93791440	chr1	93791381	-	hs|1p22.1	NR_034089	chr1:93791440-93791381	NR_034089	Hs.732666
A_24_P59667	3.1444	1.65278	3.1444	up	JAK3	Janus kinase 3	FALSE	Homo sapiens Janus kinase 3 (JAK3), mRNA [NM_000215]	3718	GO:0005515|GO:0007260|GO:0070232|GO:0032693|GO:0007262|GO:0060397|GO:0051427|GO:0005829|GO:0002731|GO:0035556|GO:0006954|GO:0045944|GO:0042102|GO:0030183|GO:0070670|GO:0070672|GO:2001241|GO:0035771|GO:0043029|GO:0005856|GO:0038083|GO:0071104|GO:0050868|GO:0019903|GO:0070244|GO:0042981|GO:0018108|GO:0005524|GO:0012505|GO:0031234|GO:0016477|GO:0045221|GO:0032695|GO:0045087|GO:0030218|GO:0045626|GO:…	17935656	chr19	17935597	-	hs|19p13.11	NM_000215	chr19:17935656-17935597	NM_000215	Hs.515247
A_21_P0014134	2.70138	1.4337	2.70138	up	EVC	Ellis van Creveld syndrome	FALSE	PREDICTED: Homo sapiens Ellis van Creveld syndrome (EVC), transcript variant X11, misc_RNA [XR_427477]	2121	GO:0045880|GO:0005929|GO:0060170|GO:0005737|GO:0001501|GO:0007517|GO:0003416|GO:0051216|GO:0016021|GO:0036064|GO:0007224	5830727	chr4	5830668	+	hs|4p16.2	XR_427477	chr4:5830668-5830727	XR_427477	Hs.666267
A_19_P00806473	2.97096	1.57093	2.97096	up			FALSE				13284813	chrX	13284754	-	hs|Xp22.2		chrX:13284813-13284754
A_23_P321466	6.33926	2.66431	6.33926	up	PEX11G	peroxisomal biogenesis factor 11 gamma	FALSE	Homo sapiens peroxisomal biogenesis factor 11 gamma (PEX11G), transcript variant 1, mRNA [NM_080662]	92960	GO:0005515|GO:0043234|GO:0031231|GO:0005779|GO:0044375|GO:0016559|GO:0005777	7550798	chr19	7550739	-	hs|19p13.2	NM_080662	chr19:7550798-7550739	NM_080662	Hs.515100
A_22_P00003270	2.6443	1.40289	2.6443	up	lnc-CALM2-1	lnc-CALM2-1:1	FALSE	LNCipedia lincRNA (lnc-CALM2-1), lincRNA [lnc-CALM2-1:1]			47262477	chr2	47262418	-	hs|2p21		chr2:47262477-47262418
A_21_P0014132	2.79801	1.4844	2.79801	up			FALSE	ALU5_HUMAN (P39192) Alu subfamily SC sequence contamination warning entry, partial (11%) [THC2690033]			185353075	chr3	185353016	-	hs|3q27.2		chr3:185353075-185353016
A_22_P00016257	3.93784	1.9774	3.93784	up	lnc-TMED5-1	lnc-TMED5-1:27	FALSE	LNCipedia lincRNA (lnc-TMED5-1), lincRNA [lnc-TMED5-1:27]			93730293	chr1	93730234	-	hs|1p22.1		chr1:93730293-93730234
A_23_P365738	3.34769	1.74317	3.34769	up	ARC	activity-regulated cytoskeleton-associated protein	FALSE	Homo sapiens activity-regulated cytoskeleton-associated protein (ARC), mRNA [NM_015193]	23237	GO:0030054|GO:0001669|GO:0005886|GO:0014069|GO:0009952|GO:0015629|GO:0006897|GO:0005737|GO:0048168|GO:0043197|GO:0007492|GO:0016477|GO:0045211|GO:0007010|GO:0022604|GO:0007612|GO:0005768	143692638	chr8	143692579	-	hs|8q24.3	NM_015193	chr8:143692638-143692579	NM_015193	Hs.40888
A_33_P3223592	2.63797	1.39943	2.63797	up	APOE	apolipoprotein E	FALSE	Homo sapiens apolipoprotein E (APOE), transcript variant 1, mRNA [NM_001302688]	348	GO:0005515|GO:0010468|GO:0006707|GO:0007603|GO:0005764|GO:0002021|GO:0005615|GO:0034361|GO:0034365|GO:0034364|GO:0034363|GO:0034362|GO:0019433|GO:0034447|GO:0033344|GO:0032868|GO:0005794|GO:0016209|GO:0007568|GO:0031232|GO:0006898|GO:0007271|GO:0034372|GO:0034374|GO:0007186|GO:0034375|GO:0042157|GO:0006641|GO:0015909|GO:0000302|GO:0042159|GO:0005319|GO:0042158|GO:0010544|GO:0005886|GO:0007263|GO:…	45412649	chr19	45412590	+	hs|19q13.32	NM_001302688	chr19:45412590-45412649	NM_001302688	Hs.654439
A_21_P0008432	4.27455	2.09577	4.27455	up			FALSE				46175557	chr14	46175498	-	hs|14q21.2		chr14:46175557-46175498
A_23_P123727	2.58241	1.36872	2.58241	up	ZCCHC6	zinc finger, CCHC domain containing 6	FALSE	Homo sapiens zinc finger, CCHC domain containing 6 (ZCCHC6), transcript variant 1, mRNA [NM_024617]	79670	GO:0071044|GO:0031123|GO:0008270|GO:0050265	88903200	chr9	88903141	-	hs|9q21.33	NM_024617	chr9:88903200-88903141	NM_024617	Hs.597057
A_24_P49260	2.9022	1.53715	2.9022	up	SPTLC3	serine palmitoyltransferase, long chain base subunit 3	FALSE	Homo sapiens serine palmitoyltransferase, long chain base subunit 3 (SPTLC3), mRNA [NM_018327]	55304	GO:0006665|GO:0046520|GO:0004758|GO:0030148|GO:0030170|GO:0005789|GO:0044281|GO:0016021|GO:0017059	13147113	chr20	13147054	+	hs|20p12.1	NM_018327	chr20:13147054-13147113	NM_018327	Hs.425023
A_22_P00006197	4.00628	2.00226	4.00628	up	lnc-FAM3A-1	lnc-FAM3A-1:1	FALSE	Homo sapiens, clone IMAGE:4183849, mRNA. [BC033764]			153746223	chrX	153746164	-	hs|Xq28	BC033764	chrX:153746223-153746164		Hs.621195
A_21_P0007572	5.03642	2.3324	5.03642	up	lnc-MSRB3-2	lnc-MSRB3-2:2	FALSE	LNCipedia lincRNA (lnc-MSRB3-2), lincRNA [lnc-MSRB3-2:2]			66010706	chr12	66010647	+	hs|12q14.3		chr12:66010647-66010706
A_33_P3579984	3.45033	1.78674	3.45033	up			FALSE	Homo sapiens cDNA FLJ37202 fis, clone BRALZ2006734. [AK094521]			8861406	chr2	8861347	-	hs|2p25.1	AK094521	chr2:8861406-8861347		Hs.467627
A_23_P363968	3.09287	1.62894	3.09287	up	C1RL	complement component 1, r subcomponent-like	FALSE	Homo sapiens complement component 1, r subcomponent-like (C1RL), transcript variant 1, mRNA [NM_016546]	51279	GO:0004252|GO:0045087|GO:0006958|GO:0006508|GO:0005615|GO:0070062	7247616	chr12	7247557	-	hs|12p13.31	NM_016546	chr12:7247616-7247557	NM_016546	Hs.631730
A_33_P3209229	2.95105	1.56123	2.95105	up	RAB26	RAB26, member RAS oncogene family	FALSE	Homo sapiens RAB26, member RAS oncogene family (RAB26), mRNA [NM_014353]	25837	GO:0005515|GO:0009306|GO:0005886|GO:0043001|GO:0031226|GO:0003924|GO:0005525|GO:0006904|GO:0006184|GO:0045055|GO:0000139|GO:0035272|GO:0017157|GO:0032482|GO:0019003|GO:0019002|GO:0030667|GO:0005768|GO:0030658	2204140	chr16	2204081	+	hs|16p13.3	NM_014353	chr16:2204081-2204140	NM_014353	Hs.3797
A_33_P3210965	3.72364	1.89671	3.72364	up	TCTN1	tectonic family member 1	FALSE	Homo sapiens tectonic family member 1 (TCTN1), transcript variant 1, mRNA [NM_001082538]	79600	GO:0021523|GO:0006996|GO:0021956|GO:0036038|GO:0001701|GO:0005615|GO:0021537|GO:0001841|GO:0005829|GO:0016020|GO:0008589|GO:0060271|GO:0021904|GO:0005856	111086913	chr12	111086854	+	hs|12q24.11	NM_001082538	chr12:111086854-111086913	NM_001082538	Hs.211511
A_22_P00017752	3.82298	1.9347	3.82298	up	lnc-YIF1A-4	lnc-YIF1A-4:1	FALSE	DB452462 RIKEN full-length enriched human cDNA library, testis Homo sapiens cDNA clone H013057J20 5', mRNA sequence [DB452462]			66032328	chr11	66032269	-	hs|11q13.2	DB452462	chr11:66032328-66032269		Hs.642249
A_21_P0003710	3.53899	1.82334	3.53899	up	lnc-FAM53A-1	lnc-FAM53A-1:2	FALSE	LNCipedia lincRNA (lnc-FAM53A-1), lincRNA [lnc-FAM53A-1:2]			1581895	chr4	1576009	-	hs|4p16.3		chr4:1581895-1576009
A_33_P3304538	2.39416	1.25952	2.39416	up	RNF207	ring finger protein 207	FALSE	Homo sapiens ring finger protein 207 (RNF207), mRNA [NM_207396]	388591	GO:0005622|GO:0008270	6280850	chr1	6280791	+	hs|1p36.31	NM_207396	chr1:6280791-6280850	NM_207396	Hs.716549
A_23_P2492	4.26207	2.09155	4.26207	up	C1S	complement component 1, s subcomponent	FALSE	Homo sapiens complement component 1, s subcomponent (C1S), transcript variant 2, mRNA [NM_001734]	716	GO:0005515|GO:0006956|GO:0004252|GO:0045087|GO:0006958|GO:0005509|GO:0006508|GO:0072562|GO:0005576|GO:0070062|GO:0042802	7178152	chr12	7178093	+	hs|12p13.31	NM_001734	chr12:7178093-7178152	NM_001734	Hs.458355
A_23_P429998	5.34206	2.4174	5.34206	up	FOSB	FBJ murine osteosarcoma viral oncogene homolog B	FALSE	Homo sapiens FBJ murine osteosarcoma viral oncogene homolog B (FOSB), transcript variant 1, mRNA [NM_006732]	2354	GO:0051412|GO:0007565|GO:0003700|GO:0006366|GO:0042493|GO:0005634|GO:0043278|GO:0000122|GO:0051591|GO:0003677|GO:0032870|GO:0009612|GO:0043565|GO:0003690|GO:0071277|GO:0032570|GO:0008134	45978264	chr19	45978205	+	hs|19q13.32	NM_006732	chr19:45978205-45978264	NM_006732	Hs.590958
A_24_P224488	2.53926	1.34441	2.53926	up	MAPT	microtubule-associated protein tau	FALSE	Homo sapiens microtubule-associated protein tau (MAPT), transcript variant 1, mRNA [NM_016835]	4137	GO:0008017|GO:0005515|GO:0030424|GO:0017124|GO:0005886|GO:0048699|GO:0045773|GO:0048675|GO:0006921|GO:0005829|GO:0030426|GO:0047497|GO:0007628|GO:0045298|GO:0071813|GO:0031116|GO:0032387|GO:0019901|GO:0005930|GO:0005875|GO:0005874|GO:0031113|GO:0006915|GO:0000226|GO:0060632|GO:0034399|GO:0005200|GO:0010506|GO:0008088|GO:0034185|GO:0001764|GO:0019899	44105548	chr17	44105489	+	hs|17q21.31	NM_016835	chr17:44105489-44105548	NM_016835	Hs.101174
A_24_P914513	3.20148	1.67874	3.20148	up	BCKDHB	branched chain keto acid dehydrogenase E1, beta polypeptide	FALSE	Homo sapiens branched chain keto acid dehydrogenase E1, beta polypeptide (BCKDHB), transcript variant 1, mRNA [NM_183050]	594	GO:0003863|GO:0005515|GO:0007584|GO:0009083|GO:0051384|GO:0044281|GO:0051591|GO:0032403|GO:0003826|GO:0005739|GO:0034641|GO:0005759|GO:0016831|GO:0005947|GO:0055114	81055289	chr6	81055230	+	hs|6q14.1	NM_183050	chr6:81055230-81055289	NM_183050	Hs.654441
A_23_P217737	2.81915	1.49526	2.81915	up	ATP7A	ATPase, Cu++ transporting, alpha polypeptide	FALSE	Homo sapiens ATPase, Cu++ transporting, alpha polypeptide (ATP7A), transcript variant 1, mRNA [NM_000052]	538	GO:0005802|GO:0005515|GO:0010468|GO:0051353|GO:0051216|GO:0018205|GO:0031526|GO:0051542|GO:0010043|GO:0021860|GO:0010041|GO:0031069|GO:0043524|GO:0006878|GO:0034220|GO:0030198|GO:0019430|GO:0030199|GO:0043025|GO:0060003|GO:0048251|GO:0046034|GO:0005794|GO:0032767|GO:0048286|GO:0005507|GO:0043085|GO:0001701|GO:0048553|GO:0048554|GO:0006584|GO:0043588|GO:0007005|GO:0000302|GO:0043005|GO:0048471|GO:…	77305657	chrX	77305601	+	hs|Xq21.1	NM_000052	chrX:77305601-77305657	NM_000052	Hs.496414
A_23_P86100	2.99997	1.58495	2.99997	up	KLHDC9	kelch domain containing 9	FALSE	Homo sapiens kelch domain containing 9 (KLHDC9), transcript variant 2, mRNA [NM_001007255]	126823		161070095	chr1	161070036	+	hs|1q23.3	NM_001007255	chr1:161070036-161070095	NM_001007255	Hs.507290
A_32_P122940	2.52766	1.3378	2.52766	up	LOC642852	uncharacterized LOC642852	FALSE	Homo sapiens uncharacterized LOC642852 (LOC642852), long non-coding RNA [NR_026943]	642852		46716393	chr21	46716334	+	hs|21q22.3	NR_026943	chr21:46716334-46716393	NR_026943	Hs.11637
A_23_P94840	4.19942	2.07019	4.19942	up	DYNLRB2	dynein, light chain, roadblock-type 2	FALSE	Homo sapiens dynein, light chain, roadblock-type 2 (DYNLRB2), mRNA [NM_130897]	83657	GO:0006996|GO:0008152|GO:0005874|GO:0006810|GO:0072372|GO:0005868|GO:0003777|GO:0070062|GO:0007018	80584476	chr16	80584417	+	hs|16q23.2	NM_130897	chr16:80584417-80584476	NM_130897	Hs.98849
A_33_P3367293	3.6919	1.88436	3.6919	up	MT1IP	metallothionein 1I, pseudogene	FALSE	Homo sapiens metallothionein 1I, pseudogene (MT1IP), non-coding RNA [NR_003669]	644314		56711557	chr16	56711498	+	hs|16q13	NR_003669	chr16:56711498-56711557		Hs.742627
A_23_P419213	2.84455	1.5082	2.84455	up	KIAA1407	KIAA1407	FALSE	Homo sapiens KIAA1407 (KIAA1407), mRNA [NM_020817]	57577		113683324	chr3	113683265	-	hs|3q13.31	NM_020817	chr3:113683324-113683265	NM_020817	Hs.477159
A_23_P212469	3.28282	1.71494	3.28282	up	ENTPD3	ectonucleoside triphosphate diphosphohydrolase 3	FALSE	Homo sapiens ectonucleoside triphosphate diphosphohydrolase 3 (ENTPD3), transcript variant 2, mRNA [NM_001248]	956	GO:0017111|GO:0017110|GO:0005886|GO:0009143|GO:0009134|GO:0016021|GO:0005524	40469954	chr3	40469895	+	hs|3p22.1	NM_001248	chr3:40469895-40469954	NM_001248	Hs.441145
A_33_P3278649	2.49378	1.31833	2.49378	up	ENTPD2	ectonucleoside triphosphate diphosphohydrolase 2	FALSE	Homo sapiens ectonucleoside triphosphate diphosphohydrolase 2 (ENTPD2), transcript variant 1, mRNA [NM_203468]	954	GO:0017111|GO:0017110|GO:0007186|GO:0005886|GO:0009181|GO:0005789|GO:0005605|GO:0030168|GO:0016021|GO:0005524|GO:0070062	139942612	chr9	139942553	-	hs|9q34.3	NM_203468	chr9:139942612-139942553	NM_203468	Hs.123036
A_24_P79808	3.8361	1.93964	3.8361	up	PBXIP1	pre-B-cell leukemia homeobox interacting protein 1	FALSE	Homo sapiens pre-B-cell leukemia homeobox interacting protein 1 (PBXIP1), mRNA [NM_020524]	57326	GO:0005515|GO:0003714|GO:0005874|GO:0007275|GO:0005634|GO:0045892|GO:0030154|GO:0005829	154917198	chr1	154917139	-	hs|1q21.3	NM_020524	chr1:154917198-154917139	NM_020524	Hs.505806
A_21_P0007545	3.93279	1.97555	3.93279	up	lnc-ARID2-3	lnc-ARID2-3:1	FALSE	LNCipedia lincRNA (lnc-ARID2-3), lincRNA [lnc-ARID2-3:1]			46781580	chr12	46777149	+	hs|12q13.11		chr12:46777149-46781580
A_33_P3266828	4.50371	2.17111	4.50371	up	TMEM8B	transmembrane protein 8B	FALSE	Homo sapiens transmembrane protein 8B (TMEM8B), transcript variant 3, mRNA [NM_016446]	51754	GO:0005739|GO:0005515|GO:0007346|GO:0009986|GO:0007160|GO:0005886|GO:0005783|GO:0005634|GO:0016021|GO:0040008	35847190	chr9	35847131	+	hs|9p13.3	NM_016446	chr9:35847131-35847190	NM_016446	Hs.493808
A_24_P184305	2.64906	1.40548	2.64906	up	BBS1	Bardet-Biedl syndrome 1	FALSE	Homo sapiens Bardet-Biedl syndrome 1 (BBS1), mRNA [NM_024649]	582	GO:0001103|GO:0005515|GO:0060170|GO:0005813|GO:0034464|GO:0006996|GO:0043001|GO:0005930|GO:0045494|GO:0035058|GO:0005113|GO:0036064|GO:0005829|GO:0042384|GO:0005119|GO:0001895|GO:0007601|GO:0050896	66300793	chr11	66300734	+	hs|11q13.2	NM_024649	chr11:66300734-66300793	NM_024649	Hs.502915
A_32_P209960	2.64992	1.40595	2.64992	up	CIITA	class II, major histocompatibility complex, transactivator	FALSE	Homo sapiens class II, major histocompatibility complex, transactivator (CIITA), transcript variant 2, mRNA [NM_000246]	4261	GO:0005515|GO:0016746|GO:0044212|GO:0019221|GO:0032403|GO:0045348|GO:0006955|GO:0016301|GO:0045345|GO:0045944|GO:0034341|GO:0033613|GO:0046677|GO:0060333|GO:0003713|GO:0000122|GO:0008022|GO:0005525|GO:0005524|GO:0003677|GO:0006351|GO:0016310|GO:0032966|GO:0016605|GO:0005654|GO:0045893|GO:0045892	11018726	chr16	11018667	+	hs|16p13.13	NM_000246	chr16:11018667-11018726	NM_000246	Hs.701991
A_23_P104804	3.7735	1.9159	3.7735	up	ZBTB16	zinc finger and BTB domain containing 16	FALSE	Homo sapiens zinc finger and BTB domain containing 16 (ZBTB16), transcript variant 1, mRNA [NM_006006]	7704	GO:0005515|GO:0035136|GO:0034504|GO:0008285|GO:0016567|GO:0005886|GO:0051216|GO:0005634|GO:0009952|GO:0045778|GO:0046872|GO:0042803|GO:0042802|GO:0005829|GO:0009880|GO:0003690|GO:0051138|GO:0045638|GO:0017053|GO:0030099|GO:0032332|GO:0030097|GO:0043065|GO:0001823|GO:0019904|GO:0005730|GO:0001206|GO:0006915|GO:0048133|GO:0000122|GO:0007417|GO:0008022|GO:0003677|GO:0006351|GO:0016604|GO:0016607|GO:…	114118051	chr11	114117992	+	hs|11q23.2	NM_006006	chr11:114117992-114118051	NM_006006	Hs.591945
A_23_P207742	2.79029	1.48042	2.79029	up	THRA	thyroid hormone receptor, alpha	FALSE	Homo sapiens thyroid hormone receptor, alpha (THRA), transcript variant 2, mRNA [NM_003250]	7067	GO:0005515|GO:0010467|GO:0003700|GO:0006367|GO:0044212|GO:0006366|GO:0008016|GO:0009409|GO:0003707|GO:0010831|GO:2000143|GO:0042994|GO:0005634|GO:0030878|GO:0050994|GO:0070324|GO:0032403|GO:0060509|GO:0005829|GO:0045944|GO:0008050|GO:0043401|GO:0007611|GO:0017055|GO:0045925|GO:0033032|GO:0002155|GO:0006357|GO:0019904|GO:0002153|GO:0031490|GO:0043565|GO:0009755|GO:0001503|GO:0001502|GO:0030218|GO:…	38250067	chr17	38250008	+	hs|17q21.1	NM_003250	chr17:38250008-38250067	NM_003250	Hs.724
A_33_P3351175	2.47509	1.30748	2.47509	up	WNK2	WNK lysine deficient protein kinase 2	FALSE	Homo sapiens WNK lysine deficient protein kinase 2 (WNK2), transcript variant 2, mRNA [NM_006648]	65268	GO:0035556|GO:0005737|GO:0046777|GO:0008285|GO:2000651|GO:0005886|GO:0004674|GO:0070373|GO:0006468|GO:0005524|GO:2000021	96082813	chr9	96082754	+	hs|9q22.31	NM_006648	chr9:96082754-96082813	NM_006648	Hs.654856
A_33_P3285156	2.44627	1.29058	2.44627	up	BAIAP2-AS1	BAIAP2 antisense RNA 1 (head to head)	FALSE	Homo sapiens BAIAP2 antisense RNA 1 (head to head) (BAIAP2-AS1), long non-coding RNA [NR_026857]	440465		79003098	chr17	79003039	-	hs|17q25.3	NR_026857	chr17:79003098-79003039	NR_026857	Hs.448889
A_22_P00016053	4.20716	2.07285	4.20716	up	LINC01540	long intergenic non-protein coding RNA 1540	FALSE	Homo sapiens long intergenic non-protein coding RNA 1540 (LINC01540), transcript variant 2, long non-coding RNA [NR_110428]	100505592		3467201	chr18	3467142	+	hs|18p11.31	NR_110428	chr18:3467142-3467201	NR_110428	Hs.635114
A_22_P00014845	3.8004	1.92615	3.8004	up	lnc-SLC4A10-2	lnc-SLC4A10-2:1	FALSE	S79876 dipeptidyl peptidase IV {Homo sapiens} (exp=-1; wgp=0; cg=0), partial (94%) [THC2638507]			162929828	chr2	162929769	+	hs|2q24.2		chr2:162929769-162929828
A_23_P25615	4.18073	2.06375	4.18073	up	SOHLH2	spermatogenesis and oogenesis specific basic helix-loop-helix 2	FALSE	Homo sapiens spermatogenesis and oogenesis specific basic helix-loop-helix 2 (SOHLH2), transcript variant 1, mRNA [NM_017826]	54937	GO:0006355|GO:0048477|GO:0046983|GO:0007275|GO:0005634|GO:0007283|GO:0003677|GO:0006351	36742576	chr13	36742517	-	hs|13q13.3	NM_017826	chr13:36742576-36742517	NM_017826	Hs.124519
A_23_P57364	2.23611	1.16099	2.23611	up	TFF2	trefoil factor 2	FALSE	Homo sapiens trefoil factor 2 (TFF2), mRNA [NM_005423]	7032	GO:0005515|GO:0030334|GO:0008284|GO:0019722|GO:0070098|GO:0043031|GO:0007586|GO:0005615|GO:0031723|GO:0050728|GO:0060455|GO:0070374|GO:0070062	43767646	chr21	43766648	-	hs|21q22.3	NM_005423	chr21:43767646-43766648	NM_005423	Hs.2979
A_23_P167983	6.23466	2.64031	6.23466	up	HIST1H2AC	histone cluster 1, H2ac	FALSE	histone cluster 1, H2ac [Source:HGNC Symbol;Acc:HGNC:4733] [ENST00000314088]	8334	GO:0008150|GO:0003674|GO:0046982|GO:0005634|GO:0000786|GO:0003677|GO:0070062	26138881	chr6	26138822	+	hs|6p22.2	BC050602	chr6:26138822-26138881		Hs.622290
A_22_P00021984	3.74877	1.90642	3.74877	up			FALSE	AGENCOURT_14534118 NIH_MGC_191 Homo sapiens cDNA clone IMAGE:30414489 5', mRNA sequence [CD641523]			31061064	chr16	31061005	+	hs|16p11.2	CD641523	chr16:31061005-31061064		Hs.513518
A_21_P0013462	3.55667	1.83053	3.55667	up			FALSE	long intergenic non-protein coding RNA 1006 [Source:HGNC Symbol;Acc:HGNC:48971] [ENST00000418309]			156396405	chr7	156396346	-	hs|7q36.3		chr7:156396405-156396346
A_24_P481375	3.7933	1.92345	3.7933	up	LOC100131564	uncharacterized LOC100131564	FALSE	Homo sapiens uncharacterized LOC100131564 (LOC100131564), long non-coding RNA [NR_034089]	100131564		93803884	chr1	93803825	-	hs|1p22.1	NR_034089	chr1:93803884-93803825	NR_034089	Hs.732666
A_19_P00322938	4.24107	2.08443	4.24107	up	LOC401320	uncharacterized LOC401320	FALSE	Homo sapiens uncharacterized LOC401320 (LOC401320), long non-coding RNA [NR_038889]	401320		30590371	chr7	30590312	-	hs|7p14.3	NR_038889	chr7:30590371-30590312	NR_038889	Hs.561708
A_24_P82032	2.8088	1.48995	2.8088	up	RHOJ	ras homolog family member J	FALSE	Homo sapiens ras homolog family member J (RHOJ), mRNA [NM_020663]	57381	GO:0051056|GO:0030036|GO:0005886|GO:0007264|GO:0008360|GO:0008152|GO:0003924|GO:0061299|GO:0007266|GO:0005525|GO:0070062|GO:0005829	63757660	chr14	63757601	+	hs|14q23.2	NM_020663	chr14:63757601-63757660	NM_020663	Hs.656339
A_19_P00316219	2.76933	1.46953	2.76933	up			FALSE	Q6NT14_HUMAN (Q6NT14) ZNF80 protein (Fragment), partial (6%) [THC2661391]			6675591	chr4	6675532	-	hs|4p16.1		chr4:006675591-006675532
A_23_P328740	5.51294	2.46282	5.51294	up	NEURL3	neuralized E3 ubiquitin protein ligase 3	FALSE	Homo sapiens neuralized E3 ubiquitin protein ligase 3 (NEURL3), transcript variant 2, mRNA [NM_001285486]	93082	GO:0004842|GO:0016567|GO:0016874|GO:0008270	97163478	chr2	97163419	-	hs|2q11.2	NM_001285486	chr2:97163478-97163419	NM_001285486	Hs.149219
A_23_P171336	2.68713	1.42607	2.68713	up	NXF3	nuclear RNA export factor 3	FALSE	Homo sapiens nuclear RNA export factor 3 (NXF3), mRNA [NM_022052]	56000	GO:0005515|GO:0005737|GO:0006406|GO:0000166|GO:0016973|GO:0042272|GO:0005654|GO:0005634|GO:0003729	102330853	chrX	102330794	-	hs|Xq22.1	NM_022052	chrX:102330853-102330794	NM_022052	Hs.60386
A_32_P353072	3.58941	1.84375	3.58941	up	TMEM106B	transmembrane protein 106B	FALSE	Homo sapiens transmembrane protein 106B (TMEM106B), transcript variant 1, mRNA [NM_018374]	54664	GO:0032418|GO:0005515|GO:0048813|GO:0003674|GO:0031902|GO:0006810|GO:0016021|GO:0005765|GO:0070062|GO:0043231	12276586	chr7	12276527	+	hs|7p21.3	NM_018374	chr7:12276527-12276586	NM_018374	Hs.396358
A_32_P131143	3.06768	1.61715	3.06768	up	CECR5-AS1	CECR5 antisense RNA 1	FALSE	Homo sapiens CECR5 antisense RNA 1 (CECR5-AS1), transcript variant 2, long non-coding RNA [NR_024482]	100130717		17646293	chr22	17646234	+	hs|22q11.1	NR_024482	chr22:17646234-17646293	NR_024482	Hs.660066
A_33_P3394243	3.66101	1.87224	3.66101	up	C1orf101	chromosome 1 open reading frame 101	FALSE	Homo sapiens chromosome 1 open reading frame 101 (C1orf101), transcript variant 2, mRNA [NM_173807]	257044	GO:0036128	244773627	chr1	244773568	+	hs|1q44	NM_173807	chr1:244773568-244773627	NM_173807	Hs.459534
A_33_P3341656	2.38583	1.25449	2.38583	up	MEF2D	myocyte enhancer factor 2D	FALSE	Homo sapiens myocyte enhancer factor 2D (MEF2D), transcript variant 1, mRNA [NM_005920]	4209	GO:0005515|GO:0000977|GO:0003700|GO:0042826|GO:0006366|GO:0000981|GO:0006915|GO:0005634|GO:0035914|GO:0001649|GO:0043231|GO:0007399|GO:0007512|GO:0001958|GO:0007517|GO:0002062|GO:0045944|GO:0046983|GO:0005654|GO:0033613	156433658	chr1	156433599	-	hs|1q22	NM_005920	chr1:156433658-156433599	NM_005920	Hs.314327
A_22_P00022364	4.59777	2.20093	4.59777	up	LOC100507054	uncharacterized LOC100507054	FALSE	PREDICTED: Homo sapiens uncharacterized LOC100507054 (LOC100507054), ncRNA [XR_108535]	100507054		1575951	chr4	1575892	-	hs|4p16.3	XR_108535	chr4:1575951-1575892	XR_108535	Hs.192784
A_23_P386268	4.1352	2.04796	4.1352	up	C4orf26	chromosome 4 open reading frame 26	FALSE	Homo sapiens chromosome 4 open reading frame 26 (C4orf26), transcript variant 2, mRNA [NM_178497]	152816	GO:0005576	76489546	chr4	76489487	+	hs|4q21.1	NM_178497	chr4:76489487-76489546	NM_178497	Hs.24510
A_24_P250922	8.73943	3.12754	8.73943	up	PTGS2	prostaglandin-endoperoxide synthase 2 (prostaglandin G/H synthase and cyclooxygenase)	FALSE	Homo sapiens prostaglandin-endoperoxide synthase 2 (prostaglandin G/H synthase and cyclooxygenase) (PTGS2), mRNA [NM_000963]	5743	GO:0019369|GO:0006693|GO:0035633|GO:0019674|GO:0010042|GO:0042803|GO:0071636|GO:0031622|GO:0034644|GO:0004601|GO:0001516|GO:0032496|GO:0051926|GO:0007613|GO:0007612|GO:0006979|GO:0032355|GO:0042633|GO:0007566|GO:0051968|GO:0031394|GO:0051384|GO:0045786|GO:0071318|GO:0043234|GO:0070542|GO:0050873|GO:0032227|GO:0005789|GO:0019899|GO:0055114|GO:0020037|GO:0042346|GO:0043005|GO:0008285|GO:0006767|GO:…	186641528	chr1	186641469	-	hs|1q31.1	NM_000963	chr1:186641528-186641469	NM_000963	Hs.196384
A_23_P417261	5.82982	2.54345	5.82982	up	EFHB	EF-hand domain family, member B	FALSE	Homo sapiens EF-hand domain family, member B (EFHB), mRNA [NM_144715]	151651	GO:0005509	19921032	chr3	19920973	-	hs|3p24.3	NM_144715	chr3:19921032-19920973	NM_144715	Hs.733920
A_22_P00014959	2.99333	1.58175	2.99333	up	LOC100288181	uncharacterized LOC100288181	FALSE	Homo sapiens uncharacterized LOC100288181 (LOC100288181), long non-coding RNA [NR_038925]	100288181		143783744	chr8	143783685	-	hs|8q24.3	NR_038925	chr8:143783744-143783685	NR_038925	Hs.716823
A_21_P0008398	2.63007	1.3951	2.63007	up	lnc-CTD-2134A5.2.1-2	lnc-CTD-2134A5.2.1-2:1	FALSE	LNCipedia lincRNA (lnc-CTD-2134A5.2.1-2), lincRNA [lnc-CTD-2134A5.2.1-2:1]			104346667	chr14	104346608	+	hs|14q32.33		chr14:104346608-104346667
A_33_P3411145	3.05331	1.61037	3.05331	up	FAM200B	family with sequence similarity 200, member B	FALSE	Homo sapiens family with sequence similarity 200, member B (FAM200B), mRNA [NM_001145191]	285550	GO:0003676	15691982	chr4	15691923	+	hs|4p15.32	NM_001145191	chr4:15691923-15691982	NM_001145191	Hs.731718
A_23_P101480	3.10612	1.63512	3.10612	up	MAST1	microtubule associated serine/threonine kinase 1	FALSE	Homo sapiens microtubule associated serine/threonine kinase 1 (MAST1), mRNA [NM_014975]	22983	GO:0035556|GO:0005515|GO:0005737|GO:0000287|GO:0005886|GO:0004674|GO:0007010|GO:0006468|GO:0005856|GO:0005524	12985758	chr19	12985699	+	hs|19p13.2	NM_014975	chr19:12985699-12985758	NM_014975	Hs.227489
A_22_P00019451	2.4587	1.2979	2.4587	up	lnc-FOXL1-2	lnc-FOXL1-2:3	FALSE	LNCipedia lincRNA (lnc-FOXL1-2), lincRNA [lnc-FOXL1-2:3]			86730051	chr16	86729992	+	hs|16q24.1		chr16:86729992-86730051
A_32_P70724	2.25037	1.17016	2.25037	up	KDM5B	lysine (K)-specific demethylase 5B	FALSE	Homo sapiens lysine (K)-specific demethylase 5B (KDM5B), mRNA [NM_006618]	10765	GO:0005515|GO:0003700|GO:0003714|GO:0006325|GO:0005634|GO:0003677|GO:0006351|GO:0034720|GO:0005737|GO:0034721|GO:0034648|GO:0034647|GO:0016706|GO:0005654|GO:0008270|GO:0048511|GO:0045892|GO:0055114	202696804	chr1	202696745	-	hs|1q32.1	NM_006618	chr1:202696804-202696745	NM_006618	Hs.443650
A_23_P374322	2.81771	1.49453	2.81771	up	LACC1	laccase (multicopper oxidoreductase) domain containing 1	FALSE	Homo sapiens laccase (multicopper oxidoreductase) domain containing 1 (LACC1), transcript variant 2, mRNA [NM_153218]	144811		44464390	chr13	44464331	+	hs|13q14.11	NM_153218	chr13:44464331-44464390	NM_153218	Hs.210586
A_24_P926960	4.35759	2.12353	4.35759	up	MEGF6	multiple EGF-like-domains 6	FALSE	Homo sapiens multiple EGF-like-domains 6 (MEGF6), mRNA [NM_001409]	1953	GO:0005515|GO:0008150|GO:0005509|GO:0005576|GO:0005575	3405056	chr1	3404997	-	hs|1p36.32	NM_001409	chr1:3405056-3404997	NM_001409	Hs.593645
A_23_P404965	2.76978	1.46977	2.76978	up	GNL1	guanine nucleotide binding protein-like 1	FALSE	Homo sapiens guanine nucleotide binding protein-like 1 (GNL1), mRNA [NM_005275]	2794	GO:0007165|GO:0005198|GO:0042254|GO:0008152|GO:0003924|GO:0005634|GO:0005525|GO:0005615|GO:0006974|GO:0002456	30509291	chr6	30509232	-	hs|6p21.33	NM_005275	chr6:30509291-30509232	NM_005275	Hs.83147
A_24_P80532	3.19265	1.67475	3.19265	up	CCNG2	cyclin G2	FALSE	Homo sapiens cyclin G2 (CCNG2), mRNA [NM_004354]	901	GO:0007067|GO:0005737|GO:0051726|GO:0000075|GO:0051301	78082859	chr4	78082710	+	hs|4q21.1	NM_004354	chr4:78082710-78082859	NM_004354	Hs.740456
A_22_P00010886	3.83908	1.94076	3.83908	up	lnc-NPDC1-1	lnc-NPDC1-1:1	FALSE	LNCipedia lincRNA (lnc-NPDC1-1), lincRNA [lnc-NPDC1-1:1]			139933163	chr9	139933104	-	hs|9q34.3		chr9:139933163-139933104
A_33_P3382399	6.04782	2.59641	6.04782	up	KRTAP3-1	keratin associated protein 3-1	FALSE	Homo sapiens keratin associated protein 3-1 (KRTAP3-1), mRNA [NM_031958]	83896	GO:0005198|GO:0045095	39165089	chr17	39165030	-	hs|17q21.2	NM_031958	chr17:39165089-39165030	NM_031958	Hs.307027
A_33_P3262191	4.24059	2.08426	4.24059	up	CPNE7	copine VII	FALSE	Homo sapiens copine VII (CPNE7), transcript variant 2, mRNA [NM_014427]	27132	GO:0006629|GO:0005215|GO:0006810|GO:0070062	89663653	chr16	89663594	+	hs|16q24.3	NM_014427	chr16:89663594-89663653	NM_014427	Hs.461775
A_23_P57784	3.36853	1.75212	3.36853	up	CLDN1	claudin 1	FALSE	Homo sapiens claudin 1 (CLDN1), mRNA [NM_021101]	9076	GO:0005515|GO:0061436|GO:0016328|GO:0045216|GO:0042802|GO:0016324|GO:0016338|GO:0005198|GO:0005887|GO:0016032|GO:0005923|GO:0016021|GO:0007155	190024060	chr3	190024001	-	hs|3q28	NM_021101	chr3:190024060-190024001	NM_021101	Hs.439060
A_32_P37592	2.5134	1.32964	2.5134	up	SCARNA17	small Cajal body-specific RNA 17	FALSE	Homo sapiens small Cajal body-specific RNA 17 (SCARNA17), guide RNA [NR_003003]	677769		47340807	chr18	47340748	+	hs|18q21.1	NR_003003	chr18:47340748-47340807	NR_003003	Hs.668351
A_23_P143935	13.2125	3.72384	13.2125	up	PIGZ	phosphatidylinositol glycan anchor biosynthesis, class Z	FALSE	Homo sapiens phosphatidylinositol glycan anchor biosynthesis, class Z (PIGZ), mRNA [NM_025163]	80235	GO:0000030|GO:0005783|GO:0005789|GO:0000026|GO:0016021|GO:0006506	196673315	chr3	196673256	-	hs|3q29	NM_025163	chr3:196673315-196673256	NM_025163	Hs.518403
A_33_P3218148	3.29869	1.72189	3.29869	up	C5orf42	chromosome 5 open reading frame 42	FALSE	Homo sapiens chromosome 5 open reading frame 42 (C5orf42), mRNA [NM_023073]	65250	GO:0016021	37231117	chr5	37231058	-	hs|5p13.2	NM_023073	chr5:37231117-37231058	NM_023073	Hs.586199
A_24_P333421	2.37285	1.24662	2.37285	up	ZNF862	zinc finger protein 862	FALSE	Homo sapiens zinc finger protein 862 (ZNF862), mRNA [NM_001099220]	643641	GO:0008150|GO:0003674|GO:0006355|GO:0046983|GO:0005634|GO:0005575|GO:0003676|GO:0046872|GO:0006351	149564556	chr7	149564497	+	hs|7q36.1	NM_001099220	chr7:149564497-149564556	NM_001099220	Hs.731923
A_23_P203920	2.5166	1.33147	2.5166	up	SSPN	sarcospan	FALSE	Homo sapiens sarcospan (SSPN), transcript variant 1, mRNA [NM_005086]	8082	GO:0042383|GO:0030133|GO:0030054|GO:0006936|GO:0016010|GO:0005887|GO:0045211|GO:0007155	26385754	chr12	26385695	+	hs|12p12.1	NM_005086	chr12:26385695-26385754	NM_005086	Hs.183428
A_23_P408930	3.43484	1.78024	3.43484	up	OR7E5P	olfactory receptor, family 7, subfamily E, member 5 pseudogene	FALSE	Homo sapiens olfactory receptor, family 7, subfamily E, member 5 pseudogene (OR7E5P), non-coding RNA [NR_027688]	219445		55747274	chr11	55747215	-	hs|11q12.1	NR_027688	chr11:55747274-55747215	NR_027688	Hs.350816
A_33_P3295358	3.80442	1.92768	3.80442	up	ANGPTL4	angiopoietin-like 4	FALSE	Homo sapiens angiopoietin-like 4 (ANGPTL4), transcript variant 1, mRNA [NM_139314]	51129	GO:0004857|GO:0005515|GO:0001666|GO:0043066|GO:0005578|GO:0070328|GO:0072562|GO:0005576|GO:0001525|GO:0044281|GO:0005615|GO:0030154|GO:0045766|GO:0051005|GO:0051260|GO:2000352|GO:0044255	8439256	chr19	8439197	+	hs|19p13.2	NM_139314	chr19:8439197-8439256	NM_139314	Hs.9613
A_19_P00811234	4.64308	2.21508	4.64308	up			FALSE				48554173	chr18	48554114	+	hs|18q21.2		chr18:048554114-048554173
A_22_P00023682	4.20097	2.07072	4.20097	up	lnc-PLEKHA3-2	lnc-PLEKHA3-2:2	FALSE	LNCipedia lincRNA (lnc-PLEKHA3-2), lincRNA [lnc-PLEKHA3-2:2]			179578928	chr2	179578869	+	hs|2q31.2		chr2:179578869-179578928
A_23_P337270	3.06137	1.61418	3.06137	up	NEK10	NIMA-related kinase 10	FALSE	NIMA-related kinase 10 [Source:HGNC Symbol;Acc:HGNC:18592] [ENST00000383771]	152110	GO:0004672|GO:0043406|GO:0004674|GO:0006468|GO:0070372|GO:0005524|GO:0046872|GO:0031954	27152608	chr3	27152549	-	hs|3p24.1	XM_006712997	chr3:27152608-27152549	XM_006712997	Hs.506115
A_33_P3376341	2.56238	1.35749	2.56238	up	LRRC24	leucine rich repeat containing 24	FALSE	Homo sapiens leucine rich repeat containing 24 (LRRC24), mRNA [NM_001024678]	441381	GO:0016021	145747832	chr8	145747773	-	hs|8q24.3	NM_001024678	chr8:145747832-145747773	NM_001024678	Hs.740859
A_23_P30913	5.09013	2.3477	5.09013	up	HLA-DPA1	major histocompatibility complex, class II, DP alpha 1	FALSE	Homo sapiens major histocompatibility complex, class II, DP alpha 1 (HLA-DPA1), transcript variant 1, mRNA [NM_033554]	3113	GO:0050852|GO:0005886|GO:0019221|GO:0031295|GO:0005765|GO:0019886|GO:0006955|GO:0042102|GO:0042605|GO:0071556|GO:0030658|GO:0060333|GO:0032729|GO:0012507|GO:0009986|GO:0042613|GO:0032588|GO:0030666|GO:0000139|GO:0071346|GO:0005887|GO:0050870|GO:0030669|GO:0032395|GO:0010008	33032907	chr6	33032848	-	hs|6p21.32	NM_033554	chr6:33032907-33032848	NM_033554	Hs.347270
A_23_P128281	3.07315	1.61972	3.07315	up	KLRC3	killer cell lectin-like receptor subfamily C, member 3	FALSE	Homo sapiens killer cell lectin-like receptor subfamily C, member 3 (KLRC3), transcript variant 2, mRNA [NM_007333]	3823	GO:0007165|GO:0006968|GO:0030246|GO:0016021|GO:0004888	10569289	chr12	10568358	-	hs|12p13.2	NM_007333	chr12:10569289-10568358	NM_007333	Hs.654362
A_21_P0006496	2.66638	1.41488	2.66638	up	GAGE2B	G antigen 2B	FALSE	Homo sapiens G antigen 2B (GAGE2B), mRNA [NM_001098411]	645037	GO:0008150|GO:0003674|GO:0005575	49242993	chrX	49242935	+	hs|Xp11.23	NM_001098411	chrX:49242935-49242993	NM_001098411	Hs.714681
A_33_P3258274	2.5677	1.36048	2.5677	up	TFPI	tissue factor pathway inhibitor (lipoprotein-associated coagulation inhibitor)	FALSE	tissue factor pathway inhibitor (lipoprotein-associated coagulation inhibitor) [Source:HGNC Symbol;Acc:HGNC:11760] [ENST00000481132]	7035	GO:0010951|GO:0009986|GO:0005886|GO:0004866|GO:0007596|GO:0005783|GO:0004867|GO:0031090|GO:0007598|GO:0005576|GO:0031225|GO:0005615	188349577	chr2	188349518	-	hs|2q32.1	AB209866	chr2:188349577-188349518
A_23_P19754	8.03774	3.00679	8.03774	up	CPA4	carboxypeptidase A4	FALSE	Homo sapiens carboxypeptidase A4 (CPA4), transcript variant 1, mRNA [NM_016352]	51200	GO:0016573|GO:0006508|GO:0008270|GO:0005576|GO:0005575|GO:0004181	129963052	chr7	129962993	+	hs|7q32.2	NM_016352	chr7:129962993-129963052	NM_016352	Hs.93764
A_32_P453321	3.91907	1.97051	3.91907	up	C1orf228	chromosome 1 open reading frame 228	FALSE	Homo sapiens chromosome 1 open reading frame 228 (C1orf228), mRNA [NM_001145636]	339541		45191083	chr1	45191024	+	hs|1p34.1	NM_001145636	chr1:45191024-45191083	NM_001145636	Hs.173679
A_33_P3377005	2.49174	1.31715	2.49174	up	LMNTD2	lamin tail domain containing 2	FALSE	Homo sapiens lamin tail domain containing 2 (LMNTD2), mRNA [NM_173573]	256329	GO:0048026	554917	chr11	554858	-	hs|11p15.5	NM_173573	chr11:554917-554858	NM_173573	Hs.669395
A_21_P0014365	3.15782	1.65893	3.15782	up	GACAT2	gastric cancer associated transcript 2 (non-protein coding)	FALSE	Homo sapiens gastric cancer associated transcript 2 (non-protein coding) (GACAT2), long non-coding RNA [NR_120598]	100287082		8695924	chr18	8695865	-	hs|18p11.22	NR_120598	chr18:8695924-8695865	NR_120598
A_33_P3256510	3.45108	1.78705	3.45108	up	KCNK12	potassium channel, two pore domain subfamily K, member 12	FALSE	Homo sapiens potassium channel, two pore domain subfamily K, member 12 (KCNK12), mRNA [NM_022055]	56660	GO:0005244|GO:0005267|GO:0034765|GO:0016021|GO:0071805	47747995	chr2	47747936	-	hs|2p21	NM_022055	chr2:47747995-47747936	NM_022055	Hs.591586
A_19_P00327354	2.94032	1.55597	2.94032	up	LINC00963	long intergenic non-protein coding RNA 963	FALSE	long intergenic non-protein coding RNA 963 [Source:HGNC Symbol;Acc:HGNC:48716] [ENST00000419300]	100506190		132267363	chr9	132267304	+	hs|9q34.11		chr9:132267304-132267363		Hs.529860
A_33_P6820294	2.90684	1.53945	2.90684	up	LOC728730	uncharacterized LOC728730	FALSE	Homo sapiens uncharacterized LOC728730 (LOC728730), long non-coding RNA [NR_037875]	728730		39826644	chr2	39826585	+	hs|2p22.1	NR_037875	chr2:39826585-39826644	NR_037875	Hs.655344
A_23_P167468	2.92434	1.54811	2.92434	up	PRLR	prolactin receptor	FALSE	Homo sapiens prolactin receptor (PRLR), transcript variant 1, mRNA [NM_000949]	5618	GO:0005515|GO:0042978|GO:0006694|GO:0042977|GO:0060736|GO:0005886|GO:0004925|GO:0060397|GO:0030155|GO:0042803|GO:0046872|GO:0007171|GO:0060644|GO:0030856|GO:0043066|GO:0038161|GO:0009986|GO:0007566|GO:0005576|GO:0031904|GO:0042110|GO:0007595|GO:0016021|GO:0017046|GO:0060749|GO:0007166	35065163	chr5	35065104	-	hs|5p13.2	NM_000949	chr5:35065163-35065104	NM_000949	Hs.368587
A_23_P97860	2.51892	1.3328	2.51892	up	LIPA	lipase A, lysosomal acid, cholesterol esterase	FALSE	Homo sapiens lipase A, lysosomal acid, cholesterol esterase (LIPA), transcript variant 2, mRNA [NM_000235]	3988	GO:0016042|GO:0000902|GO:0048873|GO:0048771|GO:0006954|GO:0030324|GO:0008283|GO:0001816|GO:0005764|GO:0016298|GO:0070062|GO:0004771	90973457	chr10	90973398	-	hs|10q23.31	NM_000235	chr10:90973457-90973398	NM_000235	Hs.643030
A_24_P282343	3.28897	1.71764	3.28897	up	CDKL5	cyclin-dependent kinase-like 5	FALSE	Homo sapiens cyclin-dependent kinase-like 5 (CDKL5), transcript variant I, mRNA [NM_003159]	6792	GO:0045773|GO:0005634|GO:0032587|GO:0032839|GO:0044294|GO:0005524|GO:0032855|GO:0048365|GO:0005737|GO:0046777|GO:0004672|GO:0004674|GO:0016301|GO:0050775|GO:0051726|GO:0050773|GO:0005654|GO:0006468|GO:0001764|GO:0004693	18638059	chrX	18638000	+	hs|Xp22.13	NM_003159	chrX:18638000-18638059	NM_003159	Hs.659851
A_33_P3331641	2.75574	1.46244	2.75574	up	ZNF503-AS2	ZNF503 antisense RNA 2	FALSE	Homo sapiens ZNF503 antisense RNA 2 (ZNF503-AS2), transcript variant 5, long non-coding RNA [NR_110301]	100131213		77168682	chr10	77168623	+	hs|10q22.2	NR_110301	chr10:77168623-77168682	NR_110301	Hs.534598
A_33_P3246833	3.65951	1.87165	3.65951	up	IL1RN	interleukin 1 receptor antagonist	FALSE	Homo sapiens interleukin 1 receptor antagonist (IL1RN), transcript variant 4, mRNA [NM_173843]	3557	GO:0006629|GO:0002439|GO:0005886|GO:0014050|GO:0045352|GO:0045353|GO:0005152|GO:0005615|GO:0005151|GO:0005150|GO:0005622|GO:0005737|GO:0006955|GO:0042594|GO:0001960|GO:0070670|GO:0001660|GO:0032496|GO:0034115|GO:0007613|GO:0043507|GO:0070555|GO:0070062|GO:0014823|GO:0043066|GO:0005149|GO:0007565|GO:0030336|GO:2000660|GO:0042493|GO:0051384|GO:0006953|GO:0005125|GO:0019233|GO:0045837|GO:0071874|GO:…	113891590	chr2	113891531	+	hs|2q13	NM_173843	chr2:113891531-113891590	NM_173843	Hs.81134
A_21_P0000624	3.58431	1.8417	3.58431	up	SLC6A13	solute carrier family 6 (neurotransmitter transporter), member 13	FALSE	Homo sapiens solute carrier family 6 (neurotransmitter transporter), member 13 (SLC6A13), transcript variant 3, mRNA [NM_001243392]	6540	GO:0005886|GO:0005887|GO:0005328|GO:0015812|GO:0007268|GO:0055085|GO:0005332|GO:0007269|GO:0070062	368339	chr12	368280	-	hs|12p13.33	NM_001243392	chr12:368339-368280	NM_001243392	Hs.504398
A_23_P101054	3.71279	1.8925	3.71279	up	KRT34	keratin 34, type I	FALSE	Homo sapiens keratin 34, type I (KRT34), mRNA [NM_021013]	3885	GO:0005882|GO:0008544|GO:0005198|GO:0005615|GO:0070062	39534077	chr17	39534018	-	hs|17q21.2	NM_021013	chr17:39534077-39534018	NM_021013	Hs.296942
A_21_P0001550	3.57411	1.83758	3.57411	up	LOC100131564	uncharacterized LOC100131564	FALSE	Homo sapiens uncharacterized LOC100131564 (LOC100131564), long non-coding RNA [NR_034089]	100131564		93804009	chr1	93803950	-	hs|1p22.1	NR_034089	chr1:93804009-93803950	NR_034089	Hs.732666
A_23_P123086	4.84164	2.2755	4.84164	up	PSMG3-AS1	PSMG3 antisense RNA 1 (head to head)	FALSE	Homo sapiens PSMG3 antisense RNA 1 (head to head) (PSMG3-AS1), transcript variant 1, long non-coding RNA [NR_027329]	114796		1628916	chr7	1628857	+	hs|7p22.3	NR_027329	chr7:1628857-1628916	NR_027329	Hs.436146
A_23_P162211	2.96115	1.56616	2.96115	up	MANSC1	MANSC domain containing 1	FALSE	Homo sapiens MANSC domain containing 1 (MANSC1), mRNA [NM_018050]	54682	GO:0016021	12483006	chr12	12482947	-	hs|12p13.2	NM_018050	chr12:12483006-12482947	NM_018050	Hs.591145
A_21_P0010593	3.65322	1.86917	3.65322	up	XLOC_l2_000727		FALSE	BROAD Institute lincRNA (XLOC_l2_000727), lincRNA [TCONS_l2_00000968]			727105	chr1	727046	-	hs|1p36.33		chr1:727105-727046
A_24_P333532	3.01436	1.59185	3.01436	up	LINC00589	long intergenic non-protein coding RNA 589	FALSE	Homo sapiens long intergenic non-protein coding RNA 589 (LINC00589), long non-coding RNA [NR_026765]	619351		29578884	chr8	29578825	-	hs|8p12	NR_026765	chr8:29578884-29578825	NR_026765	Hs.566911
A_24_P114438	2.41091	1.26958	2.41091	up	OLA1	Obg-like ATPase 1	FALSE	Homo sapiens Obg-like ATPase 1 (OLA1), transcript variant 1, mRNA [NM_013341]	29789	GO:0005515|GO:0005813|GO:0006200|GO:0005730|GO:0005525|GO:0005524|GO:0046872|GO:0005737|GO:0016020|GO:0043022|GO:0043023|GO:0016887|GO:0070062	174937535	chr2	174937476	-	hs|2q31.1	NM_013341	chr2:174937535-174937476	NM_013341	Hs.157351
A_33_P3343972	4.57256	2.193	4.57256	up	RSPH1	radial spoke head 1 homolog (Chlamydomonas)	FALSE	Homo sapiens radial spoke head 1 homolog (Chlamydomonas) (RSPH1), transcript variant 1, mRNA [NM_080860]	89765	GO:0051321|GO:0035082|GO:0031514|GO:0005634|GO:0005829	43892970	chr21	43892911	-	hs|21q22.3	NM_080860	chr21:43892970-43892911	NM_080860	Hs.661069
A_24_P303420	6.2441	2.64249	6.2441	up	ADCY10P1	adenylate cyclase 10 (soluble) pseudogene 1	FALSE	Homo sapiens adenylate cyclase 10 (soluble) pseudogene 1 (ADCY10P1), non-coding RNA [NR_026938]	221442		41107780	chr6	41107721	+	hs|6p21.1	NR_026938	chr6:41107721-41107780	NR_026938	Hs.374076
A_24_P388786	4.70343	2.23371	4.70343	up	DNAH5	dynein, axonemal, heavy chain 5	FALSE	Homo sapiens dynein, axonemal, heavy chain 5 (DNAH5), mRNA [NM_001369]	1767	GO:0008150|GO:0021670|GO:0005930|GO:0008152|GO:0005874|GO:0005858|GO:0003341|GO:0070986|GO:0005575|GO:0003777|GO:0016887|GO:0005524	13690667	chr5	13690608	-	hs|5p15.2	NM_001369	chr5:13690667-13690608	NM_001369	Hs.212360
A_23_P368996	3.23163	1.69226	3.23163	up	LRRC56	leucine rich repeat containing 56	FALSE	Homo sapiens leucine rich repeat containing 56 (LRRC56), mRNA [NM_198075]	115399		554889	chr11	554830	+	hs|11p15.5	NM_198075	chr11:554830-554889	NM_198075	Hs.567655
A_23_P29248	2.68915	1.42715	2.68915	up	TST	thiosulfate sulfurtransferase (rhodanese)	FALSE	Homo sapiens thiosulfate sulfurtransferase (rhodanese) (TST), transcript variant 1, mRNA [NM_003312]	7263	GO:0005743|GO:0044281|GO:0005615|GO:0035928|GO:0005739|GO:0034641|GO:0000096|GO:0000098|GO:0005759|GO:0009440|GO:0030855|GO:0051029|GO:0004792|GO:0008097|GO:0070221|GO:0070062	37407072	chr22	37407013	-	hs|22q12.3	NM_003312	chr22:37407072-37407013	NM_003312	Hs.474783
A_23_P212042	5.11723	2.35536	5.11723	up	MFI2	antigen p97 (melanoma associated) identified by monoclonal antibodies 133.2 and 96.5	FALSE	Homo sapiens antigen p97 (melanoma associated) identified by monoclonal antibodies 133.2 and 96.5 (MFI2), transcript variant 1, mRNA [NM_005929]	4241	GO:0005515|GO:0005506|GO:0009986|GO:0001558|GO:0008199|GO:0006879|GO:0097286|GO:0005887|GO:0010756|GO:0042127|GO:1900025|GO:0090091|GO:0046658|GO:0070062	196733465	chr3	196730957	-	hs|3q29	NM_005929	chr3:196733465-196730957	NM_005929	Hs.184727
A_33_P3272948	3.28263	1.71485	3.28263	up	C17orf107	chromosome 17 open reading frame 107	FALSE	Homo sapiens chromosome 17 open reading frame 107 (C17orf107), mRNA [NM_001145536]	100130311		4806207	chr17	4806148	+	hs|17p13.2	NM_001145536	chr17:4806148-4806207	NM_001145536	Hs.579243
A_33_P7283780	2.50063	1.32229	2.50063	up	lnc-CHID1-1	lnc-CHID1-1:1	FALSE	Homo sapiens cDNA FLJ44677 fis, clone BRACE3009265. [AK126635]			856941	chr11	856882	-	hs|11p15.5	AK126635	chr11:856941-856882		Hs.654836
A_23_P80048	7.09463	2.82673	7.09463	up	FER1L4	fer-1-like family member 4, pseudogene (functional)	FALSE	Homo sapiens fer-1-like family member 4, pseudogene (functional) (FER1L4), non-coding RNA [NR_119376]	80307	GO:0016021	34146579	chr20	34146520	-	hs|20q11.22	NR_119376	chr20:34146579-34146520	NR_119376	Hs.72222
A_24_P570049	2.42229	1.27637	2.42229	up	PPARA	peroxisome proliferator-activated receptor alpha	FALSE	Homo sapiens peroxisome proliferator-activated receptor alpha (PPARA), transcript variant 5, mRNA [NM_005036]	5465	GO:0005515|GO:0010467|GO:0006367|GO:0001190|GO:0003700|GO:0003707|GO:0032403|GO:0007507|GO:0045820|GO:0004879|GO:0044255|GO:0031624|GO:0001103|GO:0032868|GO:0010745|GO:0019902|GO:0019904|GO:0046321|GO:0000122|GO:0000978|GO:0032922|GO:0008544|GO:0042060|GO:0042157|GO:0007623|GO:0008270|GO:0005654|GO:0015908|GO:0045893|GO:0006629|GO:0032091|GO:0051525|GO:0032099|GO:0005634|GO:0010871|GO:0044281|GO:…	46639237	chr22	46639178	+	hs|22q13.31	NM_005036	chr22:46639178-46639237	NM_005036	Hs.103110
A_33_P3234580	4.18668	2.06581	4.18668	up	ASS1	argininosuccinate synthase 1	FALSE	Homo sapiens argininosuccinate synthase 1 (ASS1), transcript variant 1, mRNA [NM_000050]	445	GO:0005515|GO:0006531|GO:0005783|GO:0005741|GO:0005634|GO:0044281|GO:0005764|GO:0010043|GO:0045429|GO:0005829|GO:0071418|GO:0070852|GO:0034641|GO:0005737|GO:0071230|GO:0071377|GO:0071356|GO:0006526|GO:0043204|GO:0032355|GO:0070062|GO:0071499|GO:0060416|GO:0001822|GO:0007584|GO:0042493|GO:0007568|GO:0006953|GO:0005524|GO:0001889|GO:0010046|GO:0071222|GO:0071346|GO:0071400|GO:0007494|GO:0015643|GO:…	133376660	chr9	133376601	+	hs|9q34.11	NM_000050	chr9:133376601-133376660	NM_000050	Hs.160786
A_21_P0007547	3.95905	1.98515	3.95905	up	LOC100288798	uncharacterized LOC100288798	FALSE	PREDICTED: Homo sapiens uncharacterized LOC100288798 (RP11-96H19.1), transcript variant X1, misc_RNA [XR_171951]	100288798		46781584	chr12	46781388	+	hs|12q13.11	XR_171951	chr12:46781388-46781584	XR_171951	Hs.730135
A_24_P49183	5.16232	2.36802	5.16232	up	EXD3	exonuclease 3'-5' domain containing 3	FALSE	Homo sapiens exonuclease 3'-5' domain containing 3 (EXD3), transcript variant 1, mRNA [NM_017820]	54932	GO:0005515|GO:0008408|GO:0005737|GO:0090305|GO:0005634|GO:0003676|GO:0046872	140218178	chr9	140204095	-	hs|9q34.3	NM_017820	chr9:140218178-140204095	NM_017820	Hs.495553
A_32_P14721	2.7797	1.47493	2.7797	up	DNAH12	dynein, axonemal, heavy chain 12	FALSE	Homo sapiens dynein, axonemal, heavy chain 12 (DNAH12), transcript variant 3, mRNA [NM_001291661]	201625	GO:0005929|GO:0005737|GO:0030286|GO:0008152|GO:0005874|GO:0003777|GO:0016887|GO:0005524|GO:0007018	57327856	chr3	57327797	-	hs|3p14.3	NM_001291661	chr3:57327856-57327797	NM_001291661	Hs.201378
A_32_P87697	4.17854	2.063	4.17854	up	HLA-DRA	major histocompatibility complex, class II, DR alpha	FALSE	Homo sapiens major histocompatibility complex, class II, DR alpha (HLA-DRA), mRNA [NM_019111]	3122	GO:0050852|GO:0005886|GO:0019221|GO:0031295|GO:0005765|GO:0005764|GO:0019886|GO:0006955|GO:0042605|GO:0071556|GO:0070062|GO:0060333|GO:0030658|GO:0012507|GO:0009986|GO:0002506|GO:0002504|GO:0002503|GO:0042613|GO:0032588|GO:0030666|GO:0000139|GO:0050890|GO:0005887|GO:0031902|GO:0023026|GO:0030669|GO:0032395	32412507	chr6	32412448	+	hs|6p21.32	NM_019111	chr6:32412448-32412507	NM_019111	Hs.520048
A_24_P278747	28.7059	4.84328	28.7059	up	CCND2	cyclin D2	FALSE	Homo sapiens cyclin D2 (CCND2), mRNA [NM_001759]	894	GO:0005515|GO:0031965|GO:0019901|GO:0005730|GO:0045737|GO:0005634|GO:0005829|GO:0007049|GO:0000307|GO:0001934|GO:0005654|GO:0000785|GO:0051301	4414099	chr12	4414040	+	hs|12p13.32	NM_001759	chr12:4414040-4414099	NM_001759	Hs.376071
A_33_P3253214	3.17521	1.66685	3.17521	up			FALSE	histone cluster 2, H2aa4 [Source:HGNC Symbol;Acc:HGNC:29668] [ENST00000607355]			149823191	chr1	149823132	+	hs|1q21.2	L19779	chr1:149823132-149823191		Hs.530461
A_33_P3273584	2.53925	1.3444	2.53925	up	SCARNA2	small Cajal body-specific RNA 2	FALSE	Homo sapiens small Cajal body-specific RNA 2 (SCARNA2), guide RNA [NR_003023]	677766		109643230	chr1	109643171	+	hs|1p13.3	NR_003023	chr1:109643171-109643230	NR_003023	Hs.550815
A_19_P00322929	2.33789	1.22521	2.33789	up			FALSE				6675534	chr4	6675475	-	hs|4p16.1		chr4:6675534-6675475
A_22_P00016450	2.81144	1.49131	2.81144	up	lnc-TMEM63A-1	lnc-TMEM63A-1:1	FALSE	BC019442 transmembrane protein 63a {Mus musculus} (exp=-1; wgp=0; cg=0), partial (16%) [THC2541010]			226028816	chr1	226028757	-	hs|1q42.12		chr1:226028816-226028757
A_23_P161698	4.06487	2.02321	4.06487	up	MMP3	matrix metallopeptidase 3 (stromelysin 1, progelatinase)	FALSE	Homo sapiens matrix metallopeptidase 3 (stromelysin 1, progelatinase) (MMP3), mRNA [NM_002422]	4314	GO:0051898|GO:0030334|GO:0071732|GO:0005509|GO:0005578|GO:0005576|GO:0010727|GO:0005615|GO:0005829|GO:0005739|GO:0030163|GO:0071230|GO:0004175|GO:0022617|GO:0030198|GO:0030574|GO:0006508|GO:0008270|GO:0032461|GO:0004222	102706753	chr11	102706694	-	hs|11q22.2	NM_002422	chr11:102706753-102706694	NM_002422	Hs.375129
A_23_P79069	2.46326	1.30057	2.46326	up	RASAL3	RAS protein activator like 3	FALSE	Homo sapiens RAS protein activator like 3 (RASAL3), mRNA [NM_022904]	64926	GO:0005099|GO:0046580|GO:0007165|GO:0005737|GO:0032320|GO:0016020|GO:0031235|GO:0070062	15562512	chr19	15562453	-	hs|19p13.12	NM_022904	chr19:15562512-15562453	NM_022904	Hs.136979
A_22_P00018895	4.18941	2.06675	4.18941	up			FALSE	1004868 Human Fat Cell 5'-Stretch Plus cDNA Library Homo sapiens cDNA 5', mRNA sequence [CB265963]			207731670	chr2	207731611	+	hs|2q33.3		chr2:207731611-207731670		Hs.580596
A_33_P3240144	4.57922	2.1951	4.57922	up			FALSE				97349474	chr8	97349415	+	hs|8q22.1		chr8:097349415-097349474
A_22_P00014171	4.6061	2.20355	4.6061	up	MALAT1	metastasis associated lung adenocarcinoma transcript 1 (non-protein coding)	FALSE	Homo sapiens metastasis associated lung adenocarcinoma transcript 1 (non-protein coding) (MALAT1), long non-coding RNA [NR_002819]	378938		65271039	chr11	65270980	+	hs|11q13.1	NR_002819	chr11:65270980-65271039	NR_002819	Hs.621695
A_23_P32135	3.17631	1.66735	3.17631	up	C9orf9	chromosome 9 open reading frame 9	FALSE	Homo sapiens chromosome 9 open reading frame 9 (C9orf9), mRNA [NM_018956]	11092	GO:0005881|GO:0001669	135763718	chr9	135762941	+	hs|9q34.13	NM_018956	chr9:135762941-135763718	NM_018956	Hs.62595
A_23_P209232	2.90689	1.53947	2.90689	up	CLIP4	CAP-GLY domain containing linker protein family, member 4	FALSE	Homo sapiens CAP-GLY domain containing linker protein family, member 4 (CLIP4), transcript variant 1, mRNA [NM_024692]	79745		29406665	chr2	29406606	+	hs|2p23.2	NM_024692	chr2:29406606-29406665	NM_024692	Hs.122927
A_22_P00012060	4.95489	2.30885	4.95489	up	lnc-PLOD2-1	lnc-PLOD2-1:1	FALSE	LNCipedia lincRNA (lnc-PLOD2-1), lincRNA [lnc-PLOD2-1:1]			145786665	chr3	145786606	-	hs|3q24		chr3:145786665-145786606
A_24_P71700	2.30041	1.20189	2.30041	up	ZBTB47	zinc finger and BTB domain containing 47	FALSE	Homo sapiens zinc finger and BTB domain containing 47 (ZBTB47), mRNA [NM_145166]	92999	GO:0006355|GO:0005634|GO:0003677|GO:0046872|GO:0006351	42708992	chr3	42708933	+	hs|3p22.1	NM_145166	chr3:42708933-42708992	NM_145166	Hs.409561
A_22_P00005423	5.88109	2.55608	5.88109	up	DTWD1	DTW domain containing 1	FALSE	DTW domain containing 1 [Source:HGNC Symbol;Acc:HGNC:30926] [ENST00000251250]	56986		49948395	chr15	49948336	+	hs|15q21.2	AL122040	chr15:49948336-49948395		Hs.594784
A_33_P3344492	3.74938	1.90665	3.74938	up	SCARNA1	small Cajal body-specific RNA 1	FALSE	Homo sapiens small Cajal body-specific RNA 1 (SCARNA1), guide RNA [NR_002997]	677774		28161077	chr1	28161018	+	hs|1p35.3	NR_002997	chr1:28161018-28161077	NR_002997	Hs.689694
A_33_P3244808	4.04649	2.01667	4.04649	up	BEST4	bestrophin 4	FALSE	Homo sapiens bestrophin 4 (BEST4), mRNA [NM_153274]	266675	GO:0008150|GO:0003674|GO:0005886|GO:0034707|GO:0005254	45249335	chr1	45249276	-	hs|1p34.1	NM_153274	chr1:45249335-45249276	NM_153274	Hs.302513
A_23_P254442	6.73153	2.75094	6.73153	up	LOC155060	AI894139 pseudogene	FALSE	Homo sapiens AI894139 pseudogene (LOC155060), non-coding RNA [NR_036573]	155060		148994247	chr7	148994188	+	hs|7q36.1	NR_036573	chr7:148994188-148994247	NR_036573	Hs.490512
A_23_P380928	2.95784	1.56454	2.95784	up	ARPC4-TTLL3	ARPC4-TTLL3 readthrough	FALSE	Homo sapiens ARPC4-TTLL3 readthrough (ARPC4-TTLL3), mRNA [NM_001198793]	100526693		9876884	chr3	9876825	+	hs|3p25.3	NM_001198793	chr3:9876825-9876884	NM_001198793	Hs.323342
A_19_P00807643	2.62516	1.39241	2.62516	up	CYP1B1-AS1	CYP1B1 antisense RNA 1	FALSE	Homo sapiens CYP1B1 antisense RNA 1 (CYP1B1-AS1), long non-coding RNA [NR_027252]	285154		38408946	chr2	38408887	+	hs|2p22.2	NR_027252	chr2:38408887-38408946	NR_027252	Hs.353894
A_23_P84910	2.92519	1.54853	2.92519	up	ZNF157	zinc finger protein 157	FALSE	Homo sapiens zinc finger protein 157 (ZNF157), mRNA [NM_003446]	7712	GO:0006355|GO:0003700|GO:0005634|GO:0000122|GO:0003677|GO:0046872|GO:0006351	47273024	chrX	47272965	+	hs|Xp11.23	NM_003446	chrX:47272965-47273024	NM_003446	Hs.89897
A_33_P3812669	2.84758	1.50974	2.84758	up	GABARAPL1	GABA(A) receptor-associated protein like 1	FALSE	Homo sapiens GABA(A) receptor-associated protein like 1 (GABARAPL1), mRNA [NM_031412]	23710	GO:0005515|GO:0008017|GO:0005776|GO:0005794|GO:0000422|GO:0005783|GO:0000421|GO:0005874|GO:0048487|GO:0032839|GO:0050811|GO:0000407|GO:0030957|GO:0044297|GO:0005829|GO:0005622|GO:0032590|GO:0061025|GO:0000045|GO:0030659|GO:0019898	10375637	chr12	10375579	+	hs|12p13.2	NM_031412	chr12:10375579-10375637	NM_031412	Hs.524250
A_22_P00010898	3.19493	1.67578	3.19493	up			FALSE				182683645	chr1	182683586	+	hs|1q25.3		chr1:182683586-182683645		Hs.496952
A_32_P222695	2.7753	1.47264	2.7753	up	ARHGEF37	Rho guanine nucleotide exchange factor (GEF) 37	FALSE	Homo sapiens Rho guanine nucleotide exchange factor (GEF) 37 (ARHGEF37), mRNA [NM_001001669]	389337	GO:0005737|GO:0032321|GO:0005089	149014215	chr5	149014156	+	hs|5q32	NM_001001669	chr5:149014156-149014215	NM_001001669	Hs.256206
A_21_P0014384	4.16059	2.05679	4.16059	up			FALSE				43267245	chr19	43267186	+	hs|19q13.2		chr19:043267186-043267245
A_23_P49155	3.81344	1.93109	3.81344	up	CDH3	cadherin 3, type 1, P-cadherin (placental)	FALSE	Homo sapiens cadherin 3, type 1, P-cadherin (placental) (CDH3), mRNA [NM_001793]	1001	GO:0010838|GO:0005886|GO:0048023|GO:0031424|GO:0032912|GO:0003674|GO:0016337|GO:0005737|GO:0005913|GO:0001895|GO:0007155|GO:0060070|GO:0007156|GO:0060901|GO:0034329|GO:0042493|GO:0005509|GO:0045216|GO:0022405|GO:0010628|GO:0043568|GO:0032773|GO:0042060|GO:0016021|GO:0051796|GO:0007601|GO:0034332	68732871	chr16	68732812	+	hs|16q22.1	NM_001793	chr16:68732812-68732871	NM_001793	Hs.191842
A_23_P313550	2.77065	1.47022	2.77065	up	SLC25A41	solute carrier family 25, member 41	FALSE	Homo sapiens solute carrier family 25, member 41 (SLC25A41), mRNA [NM_173637]	284427	GO:0005743|GO:0016021|GO:0055085	6426128	chr19	6426069	-	hs|19p13.3	NM_173637	chr19:6426128-6426069	NM_173637	Hs.375135
A_33_P3407314	3.35167	1.74488	3.35167	up	PAXIP1-AS2	PAXIP1 antisense RNA 2	FALSE	Homo sapiens, clone IMAGE:5745756, mRNA. [BC050402]	100132707		154737088	chr7	154737030	+	hs|7q36.2	BC050402	chr7:154737030-154737088		Hs.586358
A_19_P00321259	3.89575	1.9619	3.89575	up	LINC01133	long intergenic non-protein coding RNA 1133	FALSE	Homo sapiens long intergenic non-protein coding RNA 1133 (LINC01133), long non-coding RNA [NR_038849]	100505633		159948695	chr1	159948636	+	hs|1q23.2		chr1:159948636-159948695	NR_038849	Hs.445045
A_23_P332960	2.24245	1.16507	2.24245	up	TMEM80	transmembrane protein 80	FALSE	Homo sapiens transmembrane protein 80 (TMEM80), transcript variant 2, mRNA [NM_001042463]	283232	GO:0016021	704052	chr11	703993	+	hs|11p15.5	NM_001042463	chr11:703993-704052	NM_001042463	Hs.448664
A_33_P3227472	2.34577	1.23006	2.34577	up	SDSL	serine dehydratase-like	FALSE	Homo sapiens serine dehydratase-like (SDSL), mRNA [NM_138432]	113675	GO:0005739|GO:0003941|GO:0008150|GO:0003674|GO:0005737|GO:0030170|GO:0004794|GO:0006565|GO:0070062|GO:0006567	113876080	chr12	113876021	+	hs|12q24.13	NM_138432	chr12:113876021-113876080	NM_138432	Hs.337594
A_23_P334883	7.12683	2.83326	7.12683	up	SHANK2	SH3 and multiple ankyrin repeat domains 2	FALSE	Homo sapiens SH3 and multiple ankyrin repeat domains 2 (SHANK2), transcript variant 1, mRNA [NM_012309]	22941	GO:0005515|GO:0043005|GO:0060170|GO:0017124|GO:0008328|GO:0030054|GO:0005886|GO:0005883|GO:0060291|GO:0060292|GO:0031526|GO:0030426|GO:0016324|GO:0030160|GO:0043197|GO:0045211|GO:0043025|GO:0007613|GO:0030534|GO:0007612|GO:0035640|GO:0014069|GO:0005575|GO:0071625|GO:0007416|GO:0001917|GO:0035255|GO:0035176|GO:0001750	70314422	chr11	70314363	-	hs|11q13.3	NM_012309	chr11:70314422-70314363	NM_012309	Hs.268726
A_23_P103756	3.45993	1.79074	3.45993	up	OVGP1	oviductal glycoprotein 1, 120kDa	FALSE	Homo sapiens oviductal glycoprotein 1, 120kDa (OVGP1), mRNA [NM_002557]	5016	GO:0030133|GO:2000360|GO:0006032|GO:0007565|GO:0005975|GO:0005576|GO:0007339|GO:0005829|GO:0007338|GO:0008061|GO:0035805|GO:0004568|GO:0032504	111957328	chr1	111957269	-	hs|1p13.2	NM_002557	chr1:111957328-111957269	NM_002557	Hs.1154
A_23_P392126	20.4702	4.35545	20.4702	up	LYRM9	LYR motif containing 9	FALSE	Homo sapiens LYR motif containing 9 (LYRM9), mRNA [NM_001076680]	201229		26205487	chr17	26205428	-	hs|17q11.2	NM_001076680	chr17:26205487-26205428	NM_001076680	Hs.687951
A_23_P257971	4.05826	2.02086	4.05826	up	AKR1C1	aldo-keto reductase family 1, member C1	FALSE	Homo sapiens aldo-keto reductase family 1, member C1 (AKR1C1), mRNA [NM_001353]	1645	GO:0031406|GO:0044598|GO:0046683|GO:0032052|GO:0006805|GO:0044597|GO:0007603|GO:0047086|GO:0005829|GO:0030299|GO:0016655|GO:0071395|GO:0042574|GO:0030855|GO:0047115|GO:0051260|GO:0008206|GO:0047042|GO:0070062|GO:0042632|GO:0047718|GO:0007586|GO:0047006|GO:0001523|GO:0004032|GO:0004033|GO:0015721|GO:0042448|GO:0018636|GO:0055114	5019969	chr10	5019910	+	hs|10p15.1	NM_001353	chr10:5019910-5019969	NM_001353	Hs.460260
A_33_P3227716	3.38495	1.75913	3.38495	up	GATSL3	GATS protein-like 3	FALSE	Homo sapiens GATS protein-like 3 (GATSL3), mRNA [NM_001037666]	652968		30681194	chr22	30681135	-	hs|22q12.2	NM_001037666	chr22:30681194-30681135	NM_001037666	Hs.444950
A_23_P135787	5.46348	2.44982	5.46348	up	GOLGB1	golgin B1	FALSE	Homo sapiens golgin B1 (GOLGB1), transcript variant 3, mRNA [NM_001256487]	2804	GO:0005515|GO:0005801|GO:0005793|GO:0005794|GO:0016020|GO:0005795|GO:0000139|GO:0007030|GO:0016021	121382909	chr3	121382850	-	hs|3q13.33	NM_001256487	chr3:121382909-121382850	NM_001256487	Hs.213389
A_33_P3237927	5.06484	2.34052	5.06484	up	ARHGAP4	Rho GTPase activating protein 4	FALSE	Homo sapiens Rho GTPase activating protein 4 (ARHGAP4), transcript variant 1, mRNA [NM_001164741]	393	GO:0005515|GO:0051056|GO:0048011|GO:0030336|GO:0043065|GO:0005794|GO:0007264|GO:0005874|GO:0009967|GO:0007266|GO:0097190|GO:0032855|GO:0005100|GO:0030426|GO:0005829|GO:0048365|GO:0005737|GO:0010764|GO:0030517|GO:0005070|GO:0007010|GO:0005654|GO:0030675|GO:0005925	153172894	chrX	153172835	-	hs|Xq28	NM_001164741	chrX:153172894-153172835	NM_001164741	Hs.701324
A_23_P59616	5.50944	2.46191	5.50944	up	GTF2IRD2	GTF2I repeat domain containing 2	FALSE	Homo sapiens GTF2I repeat domain containing 2 (GTF2IRD2), transcript variant 1, mRNA [NM_173537]	84163	GO:0006355|GO:0005634|GO:0003677|GO:0006351	74210974	chr7	74210915	-	hs|7q11.23	NM_173537	chr7:74210974-74210915	NM_173537	Hs.647017
A_32_P452655	2.75147	1.4602	2.75147	up	LGALS9C	lectin, galactoside-binding, soluble, 9C	FALSE	Homo sapiens lectin, galactoside-binding, soluble, 9C (LGALS9C), mRNA [NM_001040078]	654346	GO:0030246	18398235	chr17	18398176	+	hs|17p11.2	NM_001040078	chr17:18398176-18398235	NM_001040078	Hs.462402
A_21_P0014628	5.0462	2.3352	5.0462	up			FALSE				46163685	chr9	46163626	-	hs|9p11.2		chr9:46163685-46163626
A_33_P3275350	2.34462	1.22936	2.34462	up	NCS1	neuronal calcium sensor 1	FALSE	Homo sapiens neuronal calcium sensor 1 (NCS1), transcript variant 1, mRNA [NM_014286]	23413	GO:0005515|GO:0030424|GO:0048471|GO:0000287|GO:0030054|GO:0005245|GO:0005886|GO:0019901|GO:0048015|GO:0005509|GO:0031045|GO:0014069|GO:0030425|GO:0043231|GO:0005829|GO:0045921|GO:0005737|GO:0045211|GO:0032580|GO:0010975|GO:0070588|GO:0070062	132998900	chr9	132998841	+	hs|9q34.11	NM_014286	chr9:132998841-132998900	NM_014286	Hs.642946
A_23_P406131	2.49659	1.31996	2.49659	up	TMEM159	transmembrane protein 159	FALSE	Homo sapiens transmembrane protein 159 (TMEM159), transcript variant 2, mRNA [NM_020422]	57146	GO:0016021	21191255	chr16	21191196	+	hs|16p12.3	NM_020422	chr16:21191196-21191255	NM_020422	Hs.258212
A_23_P330788	2.73167	1.44978	2.73167	up	IQSEC2	IQ motif and Sec7 domain 2	FALSE	Homo sapiens IQ motif and Sec7 domain 2 (IQSEC2), transcript variant 2, mRNA [NM_015075]	23096	GO:0043547|GO:0005802|GO:0005086|GO:0030054|GO:0030036|GO:0032012|GO:0005634|GO:0016192	53262123	chrX	53262064	-	hs|Xp11.22	NM_015075	chrX:53262123-53262064	NM_015075	Hs.496138
A_33_P3371718	2.49958	1.32169	2.49958	up	SAT1	spermidine/spermine N1-acetyltransferase 1	FALSE	Homo sapiens spermidine/spermine N1-acetyltransferase 1 (SAT1), transcript variant 1, mRNA [NM_002970]	6303	GO:0005515|GO:0001525|GO:0032918|GO:0044281|GO:0005829|GO:0005622|GO:0034641|GO:0006596|GO:0019809|GO:0042127|GO:0006595|GO:0004145|GO:0009447	23803922	chrX	23803863	+	hs|Xp22.11	NM_002970	chrX:23803863-23803922	NM_002970	Hs.28491
A_22_P00001560	2.79936	1.4851	2.79936	up	ARIH1	ariadne RBR E3 ubiquitin protein ligase 1	FALSE	ariadne RBR E3 ubiquitin protein ligase 1 [Source:HGNC Symbol;Acc:HGNC:689] [ENST00000379887]	25820	GO:0005515|GO:0006511|GO:0005737|GO:0004842|GO:0016567|GO:0019787|GO:0016874|GO:0019221|GO:0000151|GO:0008270|GO:0031625|GO:0005829	72884183	chr15	72884124	+	hs|15q24.1	AK123669	chr15:72884124-72884183		Hs.731945
A_23_P17103	4.0514	2.01842	4.0514	up	TSGA10	testis specific, 10	FALSE	Homo sapiens testis specific, 10 (TSGA10), transcript variant 1, mRNA [NM_025244]	80705	GO:0043005|GO:0003674|GO:0031965|GO:0005737|GO:0031514|GO:0030031|GO:0007283|GO:0005575	99614532	chr2	99614473	-	hs|2q11.2	NM_025244	chr2:99614532-99614473	NM_025244	Hs.120267
A_23_P211504	2.23019	1.15717	2.23019	up	KDELR3	KDEL (Lys-Asp-Glu-Leu) endoplasmic reticulum protein retention receptor 3	FALSE	Homo sapiens KDEL (Lys-Asp-Glu-Leu) endoplasmic reticulum protein retention receptor 3 (KDELR3), transcript variant 2, mRNA [NM_016657]	11015	GO:0046923|GO:0005789|GO:0016021|GO:0006621|GO:0016192|GO:0015031|GO:0006987|GO:0044267|GO:0030968	38877463	chr22	38877404	+	hs|22q13.1	NM_016657	chr22:38877404-38877463	NM_016657	Hs.745072
A_21_P0000925	2.61349	1.38598	2.61349	up	lnc-SCCPDH-1	lnc-SCCPDH-1:4	FALSE	LNCipedia lincRNA (lnc-SCCPDH-1), lincRNA [lnc-SCCPDH-1:4]			246955671	chr1	246955612	+	hs|1q44	AK022825	chr1:246955612-246955671		Hs.720494
A_22_P00009482	2.9405	1.55606	2.9405	up	LINC00894	long intergenic non-protein coding RNA 894	FALSE	Homo sapiens long intergenic non-protein coding RNA 894 (LINC00894), long non-coding RNA [NR_027456]	100272228		149184731	chrX	149184672	+	hs|Xq28		chrX:149184672-149184731	NR_027456	Hs.496916
A_23_P132121	2.17804	1.12303	2.17804	up	SIK1	salt-inducible kinase 1	FALSE	Homo sapiens salt-inducible kinase 1 (SIK1), mRNA [NM_173354]	150094	GO:0045721|GO:0005515|GO:0010868|GO:0000287|GO:0019901|GO:0032792|GO:0010830|GO:0005634|GO:0005524|GO:0035556|GO:0071889|GO:0007346|GO:0005737|GO:0007049|GO:0008140|GO:0046777|GO:0004674|GO:2000210|GO:0002028|GO:0045595|GO:0006468|GO:0048511|GO:0055007|GO:0043153	44834819	chr21	44834760	-	hs|21q22.3	NM_173354	chr21:44834819-44834760	NM_173354	Hs.282113
A_23_P120472	2.30705	1.20605	2.30705	up	TFAP2C	transcription factor AP-2 gamma (activating enhancer binding protein 2 gamma)	FALSE	Homo sapiens transcription factor AP-2 gamma (activating enhancer binding protein 2 gamma) (TFAP2C), mRNA [NM_003222]	7022	GO:0005515|GO:0003700|GO:0021987|GO:0006366|GO:0060750|GO:0007267|GO:0045682|GO:0005634|GO:0003334|GO:0060598|GO:0042127|GO:0045944|GO:0046983|GO:0001942|GO:0030718|GO:0035019|GO:0000977|GO:0006357|GO:0021877|GO:0001047|GO:0000122|GO:0001829|GO:0003677|GO:0001078|GO:0001077|GO:0048733|GO:0040029|GO:0000980|GO:0008584	55213705	chr20	55213646	+	hs|20q13.31	NM_003222	chr20:55213646-55213705	NM_003222	Hs.473152
A_22_P00002869	2.52534	1.33648	2.52534	up			FALSE	Homo sapiens cDNA FLJ42786 fis, clone BRAWH3006761. [AK124776]			44163835	chr3	44163776	+	hs|3p21.32	AK124776	chr3:44163776-44163835		Hs.444290
A_21_P0011939	6.31534	2.65886	6.31534	up			FALSE				97950749	chr2	97950690	+	hs|2q11.2		chr2:97950690-97950749
A_22_P00017804	4.60417	2.20294	4.60417	up	ZBTB20	zinc finger and BTB domain containing 20	FALSE	Homo sapiens zinc finger and BTB domain containing 20 (ZBTB20), transcript variant 3, mRNA [NM_001164343]	26137	GO:0001078|GO:0005654|GO:0005634|GO:0000122|GO:0003677|GO:0046872|GO:0006351	114033427	chr3	114033368	-	hs|3q13.31	NM_001164343	chr3:114033427-114033368	NM_001164343	Hs.655108
A_33_P3265314	5.49936	2.45926	5.49936	up	LINC00452	long intergenic non-protein coding RNA 452	FALSE	long intergenic non-protein coding RNA 452 [Source:HGNC Symbol;Acc:HGNC:42800] [ENST00000609661]	643365		114626485	chr13	114626426	+	hs|13q34	XR_246655	chr13:114626426-114626485	XR_246655	Hs.740982
A_19_P00813077	2.75883	1.46406	2.75883	up	FAM228B	family with sequence similarity 228, member B	FALSE	Homo sapiens family with sequence similarity 228, member B (FAM228B), transcript variant 1, mRNA [NM_001145710]	375190		24369901	chr2	24369842	+	hs|2p23.3	NM_001145710	chr2:24369842-24369901	NM_001145710	Hs.710370
A_33_P3241334	8.07812	3.01402	8.07812	up	PSG9	pregnancy specific beta-1-glycoprotein 9	FALSE	pregnancy specific beta-1-glycoprotein 9 [Source:HGNC Symbol;Acc:HGNC:9526] [ENST00000595404]	5678	GO:0007565|GO:0005576	43764581	chr19	43764522	-	hs|19q13.31	AK056754	chr19:43764581-43764522		Hs.709192
A_22_P00001217	7.34745	2.87724	7.34745	up	lnc-ANKRD11-1	lnc-ANKRD11-1:2	FALSE	AGENCOURT_7892117 NIH_MGC_67 Homo sapiens cDNA clone IMAGE:6139956 5', mRNA sequence [BU187512]			89558888	chr16	89558829	-	hs|16q24.3	BU187512	chr16:89558888-89558829		Hs.677715
A_22_P00008960	8.57094	3.09945	8.57094	up	LINC00520	long intergenic non-protein coding RNA 520	FALSE	Homo sapiens long intergenic non-protein coding RNA 520 (LINC00520), transcript variant 1, long non-coding RNA [NR_026796]	645687		56260147	chr14	56260088	-	hs|14q22.3	NR_026796	chr14:56260147-56260088	NR_026796	Hs.569345
A_23_P78053	2.38786	1.25572	2.38786	up	FAM117A	family with sequence similarity 117, member A	FALSE	Homo sapiens family with sequence similarity 117, member A (FAM117A), mRNA [NM_030802]	81558		47787877	chr17	47787818	-	hs|17q21.33	NM_030802	chr17:47787877-47787818	NM_030802	Hs.514308
A_33_P3211260	4.91166	2.29621	4.91166	up	DBNL	drebrin-like	FALSE	Homo sapiens mRNA for Drebrin-like protein variant protein. [AB209486]	28988	GO:0005515|GO:0071800|GO:0030054|GO:0005886|GO:0002102|GO:0006921|GO:0030425|GO:0005829|GO:0005737|GO:0051015|GO:0097178|GO:0005938|GO:0070062|GO:0019904|GO:0006915|GO:0014069|GO:0003779|GO:0007257|GO:0008022|GO:0001726|GO:0007416|GO:0006898|GO:0030027|GO:0030665|GO:0016601|GO:0000139|GO:0048812|GO:0008047|GO:0002376	44111108	chr7	44111049	+	hs|7p13	AB209486	chr7:44111049-44111108
A_32_P135336	2.98342	1.57697	2.98342	up	LOC388242	coiled-coil domain containing 101 pseudogene	FALSE	Homo sapiens coiled-coil domain containing 101 pseudogene (LOC388242), non-coding RNA [NR_002556]	388242		29476353	chr16	29476294	-	hs|16p11.2	NR_002556	chr16:29476353-29476294	NR_002556	Hs.662549
A_33_P3304759	5.74816	2.5231	5.74816	up	LOC101928569	uncharacterized LOC101928569	FALSE	Homo sapiens uncharacterized LOC101928569 (LOC101928569), long non-coding RNA [NR_104669]	101928569		57403544	chr5	57403485	-	hs|5q11.2		chr5:57403544-57403485	NR_104669
A_23_P216920	2.74826	1.45852	2.74826	up	NEK6	NIMA-related kinase 6	FALSE	Homo sapiens NIMA-related kinase 6 (NEK6), transcript variant 2, mRNA [NM_014397]	10783	GO:0005515|GO:0007077|GO:0031572|GO:0005634|GO:0005829|GO:0000910|GO:0005737|GO:0046777|GO:0007059|GO:0018105|GO:0004871|GO:2000772|GO:0043123|GO:0000287|GO:0005815|GO:0019901|GO:0005874|GO:0006915|GO:0051225|GO:0005524|GO:0007165|GO:0007346|GO:0000922|GO:0007067|GO:0016607|GO:0004674|GO:0006468|GO:0019894|GO:0030071|GO:0000278	127114676	chr9	127114617	+	hs|9q33.3	NM_014397	chr9:127114617-127114676	NM_014397	Hs.197071
A_23_P258769	4.29827	2.10376	4.29827	up	HLA-DPB1	major histocompatibility complex, class II, DP beta 1	FALSE	Homo sapiens major histocompatibility complex, class II, DP beta 1 (HLA-DPB1), mRNA [NM_002121]	3115	GO:0032729|GO:0050852|GO:0012507|GO:0005886|GO:0009986|GO:0019221|GO:0031295|GO:0042613|GO:0005765|GO:0032588|GO:0030666|GO:0019886|GO:0000139|GO:0016020|GO:0050870|GO:0042605|GO:0042102|GO:0071556|GO:0030669|GO:0010008|GO:0060333|GO:0030658	33054418	chr6	33054359	+	hs|6p21.32	NM_002121	chr6:33054359-33054418	NM_002121	Hs.485130
A_33_P3293049	9.85764	3.30124	9.85764	up	HLA-DQA1	major histocompatibility complex, class II, DQ alpha 1	FALSE	Homo sapiens major histocompatibility complex, class II, DQ alpha 1 (HLA-DQA1), mRNA [NM_002122]	3117	GO:0050852|GO:0012507|GO:0005886|GO:0031295|GO:0019221|GO:0042613|GO:0005765|GO:0032588|GO:0030666|GO:0019886|GO:0006955|GO:0000139|GO:0016020|GO:0005887|GO:0042605|GO:0071556|GO:0032395|GO:0030669|GO:0045582|GO:0009897|GO:0010008|GO:0060333|GO:0030658	32610560	chr6	32610501	+	hs|6p21.32	NM_002122	chr6:32610501-32610560	NM_002122	Hs.387679
A_33_P3392087	4.35959	2.12419	4.35959	up	IDUA	iduronidase, alpha-L-	FALSE	Homo sapiens iduronidase, alpha-L- (IDUA), transcript variant 1, mRNA [NM_000203]	3425	GO:0048878|GO:0005975|GO:0030135|GO:0005102|GO:0048705|GO:0006027|GO:0044281|GO:0000902|GO:0003940|GO:0030207|GO:0030209|GO:0009405|GO:0005984|GO:0030204|GO:0035108|GO:0007040|GO:0030203|GO:0070062|GO:0043202	998316	chr4	998257	+	hs|4p16.3	NM_000203	chr4:998257-998316	NM_000203	Hs.89560
A_23_P153026	4.12934	2.04591	4.12934	up	GAA	glucosidase, alpha; acid	FALSE	Homo sapiens glucosidase, alpha; acid (GAA), transcript variant 1, mRNA [NM_000152]	2548	GO:0000023|GO:0005765|GO:0060048|GO:0005764|GO:0046716|GO:0003007|GO:0032450|GO:0002086|GO:0016020|GO:0002026|GO:0050884|GO:0050885|GO:0009888|GO:0030246|GO:0006006|GO:0007626|GO:0005985|GO:0043181|GO:0007040|GO:0005980|GO:0070062|GO:0004558	78093654	chr17	78093595	+	hs|17q25.3	NM_000152	chr17:78093595-78093654	NM_000152	Hs.1437
A_32_P157481	2.79348	1.48206	2.79348	up	ERCC4	excision repair cross-complementation group 4	FALSE	Homo sapiens excision repair cross-complementation group 4 (ERCC4), mRNA [NM_005236]	2072	GO:0005515|GO:0009650|GO:0010834|GO:0000110|GO:0005634|GO:0000109|GO:0003697|GO:0000723|GO:0006295|GO:0000724|GO:0006296|GO:0009411|GO:0000784|GO:0000781|GO:0005669|GO:0001094|GO:0004520|GO:0008022|GO:0003684|GO:0047485|GO:0006281|GO:0006283|GO:0000712|GO:0043566|GO:0000014|GO:0032205|GO:0005654|GO:0006289|GO:0000718|GO:0000737|GO:0033683	14046105	chr16	14046046	+	hs|16p13.12	NM_005236	chr16:14046046-14046105	NM_005236	Hs.567265
A_33_P3329078	2.57293	1.36341	2.57293	up	HBG1	hemoglobin, gamma A	FALSE	Homo sapiens hemoglobin, gamma A (HBG1), mRNA [NM_000559]	3047	GO:0019825|GO:0005833|GO:0005506|GO:0007596|GO:0005344|GO:0020037|GO:0015671|GO:0005829	5269613	chr11	5269554	-	hs|11p15.4	NM_000559	chr11:5269613-5269554	NM_000559	Hs.702189
A_33_P3256894	2.3583	1.23775	2.3583	up	FAM21C	family with sequence similarity 21, member C	FALSE	Homo sapiens family with sequence similarity 21, member C (FAM21C), transcript variant 3, mRNA [NM_001169107]	253725	GO:0005515|GO:0005886|GO:0043325|GO:0080025|GO:0005547|GO:0070273|GO:0005546|GO:0032266|GO:2000813|GO:1900024|GO:0031901|GO:0071203|GO:0042147|GO:0010314|GO:0005769|GO:0005768	46252585	chr10	46252526	+	hs|10q11.22	NM_001169107	chr10:46252526-46252585	NM_001169107	Hs.365286
A_23_P314101	4.27553	2.0961	4.27553	up	SUSD2	sushi domain containing 2	FALSE	Homo sapiens sushi domain containing 2 (SUSD2), mRNA [NM_019601]	56241	GO:0005515|GO:0006955|GO:0005886|GO:0030247|GO:0016021|GO:0006898|GO:0070062|GO:0005044	24585037	chr22	24584978	+	hs|22q11.23	NM_019601	chr22:24584978-24585037	NM_019601	Hs.131819
A_24_P166443	3.05661	1.61193	3.05661	up	HLA-DPB1	major histocompatibility complex, class II, DP beta 1	FALSE	Homo sapiens major histocompatibility complex, class II, DP beta 1 (HLA-DPB1), mRNA [NM_002121]	3115	GO:0032729|GO:0050852|GO:0012507|GO:0005886|GO:0009986|GO:0019221|GO:0031295|GO:0042613|GO:0005765|GO:0032588|GO:0030666|GO:0019886|GO:0000139|GO:0016020|GO:0050870|GO:0042605|GO:0042102|GO:0071556|GO:0030669|GO:0010008|GO:0060333|GO:0030658	33053587	chr6	33052981	+	hs|6p21.32	NM_002121	chr6:33052981-33053587	NM_002121	Hs.485130
A_33_P3349646	2.26958	1.18242	2.26958	up	PCDH7	protocadherin 7	FALSE	Homo sapiens protocadherin 7 (PCDH7), transcript variant a, mRNA [NM_002589]	5099	GO:0005886|GO:0005887|GO:0005509|GO:0007156	30726218	chr4	30726159	+	hs|4p15.1	NM_002589	chr4:30726159-30726218	NM_002589	Hs.479439
A_21_P0014740	2.99383	1.58199	2.99383	up			FALSE				119054750	chrX	119054691	-	hs|Xq24		chrX:119054750-119054691
A_23_P99693	7.96369	2.99344	7.96369	up	ZBTB1	zinc finger and BTB domain containing 1	FALSE	Homo sapiens zinc finger and BTB domain containing 1 (ZBTB1), transcript variant 2, mRNA [NM_014950]	22890	GO:2000176|GO:0033077|GO:0046982|GO:0048538|GO:0005634|GO:0000122|GO:0032825|GO:0002711|GO:0003677|GO:0046872|GO:0042803|GO:0016604|GO:0045087|GO:0030183|GO:0051260|GO:0005654|GO:0042789|GO:0045582	65000069	chr14	65000010	+	hs|14q23.3	NM_014950	chr14:65000010-65000069	NM_014950	Hs.605143
A_21_P0012153	2.52042	1.33367	2.52042	up			FALSE	Homo sapiens cDNA clone IMAGE:4131853, **** WARNING: chimeric clone ****. [BC007940]			57331882	chr20	57331823	+	hs|20q13.32		chr20:57331823-57331882
A_33_P3378126	2.80335	1.48715	2.80335	up	FBXO32	F-box protein 32	FALSE	Homo sapiens F-box protein 32 (FBXO32), transcript variant 1, mRNA [NM_058229]	114907	GO:0005515|GO:0030018|GO:0016567|GO:0005730|GO:0014894|GO:0071549	124515447	chr8	124515388	-	hs|8q24.13	NM_058229	chr8:124515447-124515388	NM_058229	Hs.403933
A_33_P3269803	2.57093	1.36229	2.57093	up	CLSTN3	calsyntenin 3	FALSE	Homo sapiens calsyntenin 3 (CLSTN3), mRNA [NM_014718]	9746	GO:0000139|GO:0045211|GO:0005509|GO:0035249|GO:0005789|GO:0016021|GO:0051932|GO:0007416|GO:0007156|GO:0070062	7311526	chr12	7311467	+	hs|12p13.31	NM_014718	chr12:7311467-7311526	NM_014718	Hs.535378
A_22_P00006231	2.9729	1.57187	2.9729	up	LOC644135	uncharacterized LOC644135	FALSE	PREDICTED: Homo sapiens uncharacterized LOC644135 (RP13-143G15.3), misc_RNA [XR_110175]	644135		136365780	chr6	136365721	-	hs|6q23.3	XR_110175	chr6:136365780-136365721	XR_110175	Hs.126980
A_23_P42306	3.92871	1.97406	3.92871	up	HLA-DMA	major histocompatibility complex, class II, DM alpha	FALSE	Homo sapiens major histocompatibility complex, class II, DM alpha (HLA-DMA), mRNA [NM_006120]	3108	GO:0048839|GO:0016064|GO:0009986|GO:0005771|GO:0002503|GO:0042613|GO:0005765|GO:0015031|GO:0045059|GO:0019886|GO:0016020|GO:0050778|GO:0031902|GO:0051085|GO:0023026|GO:0016021|GO:0045582|GO:0070062	32916625	chr6	32916566	-	hs|6p21.32	NM_006120	chr6:32916625-32916566	NM_006120	Hs.728759
A_21_P0014093	4.03134	2.01126	4.03134	up	LOC101927482	uncharacterized LOC101927482	FALSE	Homo sapiens uncharacterized LOC101927482 (LOC101927482), transcript variant 1, long non-coding RNA [NR_110225]	101927482		197128870	chr2	197128811	+	hs|2q32.3	NR_110225	chr2:197128811-197128870	NR_110225	Hs.191841
A_23_P65262	2.74773	1.45824	2.74773	up	N4BP2L2	NEDD4 binding protein 2-like 2	FALSE	Homo sapiens NEDD4 binding protein 2-like 2 (N4BP2L2), transcript variant 3, mRNA [NM_001278432]	10443	GO:0005515|GO:0003674|GO:0001106|GO:0017053|GO:0000122|GO:0019899|GO:0070062	33016630	chr13	33016571	-	hs|13q13.1	NM_001278432	chr13:33016630-33016571	NM_001278432	Hs.507680
A_22_P00001639	3.47538	1.79717	3.47538	up	lnc-ASB15-3	lnc-ASB15-3:1	FALSE	LNCipedia lincRNA (lnc-ASB15-3), lincRNA [lnc-ASB15-3:1]			123097602	chr7	123097543	+	hs|7q31.32		chr7:123097543-123097602
A_22_P00009824	5.30959	2.4086	5.30959	up	LOC100507053	uncharacterized LOC100507053	FALSE	Homo sapiens uncharacterized LOC100507053 (LOC100507053), long non-coding RNA [NR_037884]	100507053		100222423	chr4	100222364	+	hs|4q23	NR_037884	chr4:100222364-100222423	NR_037884	Hs.635084
A_23_P126836	2.34966	1.23245	2.34966	up	TNFSF4	tumor necrosis factor (ligand) superfamily, member 4	FALSE	Homo sapiens tumor necrosis factor (ligand) superfamily, member 4 (TNFSF4), transcript variant 1, mRNA [NM_003326]	7292	GO:0032755|GO:0032753|GO:0032813|GO:0002215|GO:0005615|GO:0046641|GO:0032689|GO:0002891|GO:0035709|GO:0032729|GO:0005164|GO:0002526|GO:0009986|GO:2000568|GO:0002726|GO:0005125|GO:0005887|GO:0035714|GO:0035713|GO:0035712|GO:0050871|GO:0002830|GO:0045590|GO:0045892|GO:2000570|GO:0008284|GO:0032733|GO:2000572|GO:0032735|GO:1900281|GO:0032736|GO:0050710|GO:0071380|GO:0043433|GO:0042104|GO:0006955|GO:…	173153238	chr1	173153179	-	hs|1q25.1	NM_003326	chr1:173153238-173153179	NM_003326	Hs.181097
A_24_P370472	2.87837	1.52525	2.87837	up	HLA-DRB4	major histocompatibility complex, class II, DR beta 4	FALSE	Homo sapiens major histocompatibility complex, class II, DR beta 4 (HLA-DRB4), mRNA [NM_021983]	3126	GO:0005515|GO:0002437|GO:0050852|GO:0005886|GO:0002862|GO:0019221|GO:0031295|GO:0042088|GO:0005765|GO:0042130|GO:0019886|GO:0006955|GO:0002381|GO:0042605|GO:2001179|GO:0071556|GO:0032689|GO:0060333|GO:0030658|GO:0012507|GO:0051262|GO:0035774|GO:0002503|GO:0042613|GO:0032588|GO:0030666|GO:0007165|GO:0000139|GO:0005887|GO:0031902|GO:0032673|GO:0016045|GO:0030669|GO:0032395|GO:0009897|GO:0002455						NM_021983		NM_021983	Hs.696211
A_23_P422766	4.7012	2.23303	4.7012	up	KLHDC1	kelch domain containing 1	FALSE	Homo sapiens kelch domain containing 1 (KLHDC1), mRNA [NM_172193]	122773	GO:0005737	50219459	chr14	50219400	+	hs|14q21.3	NM_172193	chr14:50219400-50219459	NM_172193	Hs.509258
A_24_P339416	3.99107	1.99678	3.99107	up	ARSG	arylsulfatase G	FALSE	Homo sapiens arylsulfatase G (ARSG), transcript variant 1, mRNA [NM_014960]	22901	GO:0006665|GO:0006790|GO:0006687|GO:0005783|GO:0005788|GO:0004065|GO:0044281|GO:0044267|GO:0005764|GO:0005615|GO:0046872|GO:0043687	66416588	chr17	66416529	+	hs|17q24.2	NM_014960	chr17:66416529-66416588	NM_014960	Hs.437249
A_33_P3387365	3.50909	1.8111	3.50909	up	PXMP4	peroxisomal membrane protein 4, 24kDa	FALSE	Homo sapiens peroxisomal membrane protein 4, 24kDa (PXMP4), transcript variant 1, mRNA [NM_007238]	11264	GO:0005515|GO:0008150|GO:0016021|GO:0005778|GO:0005777	32290650	chr20	32290591	-	hs|20q11.22	NM_007238	chr20:32290650-32290591	NM_007238	Hs.654857
A_32_P189781	15.4326	3.94791	15.4326	up	LINC00520	long intergenic non-protein coding RNA 520	FALSE	Homo sapiens long intergenic non-protein coding RNA 520 (LINC00520), transcript variant 1, long non-coding RNA [NR_026796]	645687		56247937	chr14	56247878	-	hs|14q22.3	NR_026796	chr14:56247937-56247878	NR_026796	Hs.569345
A_24_P659036	3.99687	1.99887	3.99687	up	DENND6B	DENN/MADD domain containing 6B	FALSE	Homo sapiens DENN/MADD domain containing 6B (DENND6B), mRNA [NM_001001794]	414918	GO:0017112|GO:0032851|GO:0055037	50753117	chr22	50753058	-	hs|22q13.33	NM_001001794	chr22:50753117-50753058	NM_001001794	Hs.530380
A_33_P3271594	3.00609	1.58789	3.00609	up	TRIM54	tripartite motif containing 54	FALSE	Homo sapiens tripartite motif containing 54 (TRIM54), transcript variant 1, mRNA [NM_032546]	57159	GO:0008017|GO:0007165|GO:0030018|GO:0005875|GO:0005874|GO:0007026|GO:0008270|GO:0007275|GO:0004871|GO:0007017|GO:0030154	27530302	chr2	27530243	+	hs|2p23.3	NM_032546	chr2:27530243-27530302	NM_032546	Hs.516036
A_22_P00016353	2.80958	1.49035	2.80958	up	LOC728730	uncharacterized LOC728730	FALSE	Homo sapiens uncharacterized LOC728730 (LOC728730), long non-coding RNA [NR_037875]	728730		39745850	chr2	39745791	+	hs|2p22.1	NR_037875	chr2:39745791-39745850	NR_037875	Hs.655344
A_23_P218058	3.8878	1.95895	3.8878	up	KLRC4	killer cell lectin-like receptor subfamily C, member 4	FALSE	Homo sapiens killer cell lectin-like receptor subfamily C, member 4 (KLRC4), mRNA [NM_013431]	8302	GO:0006968|GO:0016021	10560299	chr12	10560240	-	hs|12p13.2	NM_013431	chr12:10560299-10560240	NM_013431	Hs.721094
A_33_P3344204	9.71716	3.28053	9.71716	up	ZDHHC11	zinc finger, DHHC-type containing 11	FALSE	Homo sapiens zinc finger, DHHC-type containing 11 (ZDHHC11), mRNA [NM_024786]	79844	GO:0005783|GO:0008152|GO:0008270|GO:0016021|GO:0019706	795933	chr5	795874	-	hs|5p15.33	NM_024786	chr5:795933-795874	NM_024786	Hs.732788
A_33_P3321382	10.1789	3.34751	10.1789	up			FALSE				40293316	chr9	40293257	+	hs|9p13.1		chr9:040293257-040293316
A_23_P133902	3.97532	1.99107	3.97532	up	PSORS1C1	psoriasis susceptibility 1 candidate 1	FALSE	Homo sapiens psoriasis susceptibility 1 candidate 1 (PSORS1C1), mRNA [NM_014068]	170679		31107790	chr6	31107731	+	hs|6p21.33	NM_014068	chr6:31107731-31107790	NM_014068	Hs.310958
A_23_P97700	4.20366	2.07164	4.20366	up	TXNIP	thioredoxin interacting protein	FALSE	Homo sapiens thioredoxin interacting protein (TXNIP), mRNA [NM_006472]	10628	GO:0005515|GO:0042542|GO:0005634|GO:0006606|GO:0035872|GO:0005829|GO:0005758|GO:0005737|GO:0042127|GO:0051782|GO:0032355|GO:0031625|GO:0004857|GO:0043065|GO:0042493|GO:0000122|GO:0043086|GO:0006351|GO:0009749|GO:0009612|GO:0051592|GO:0007049|GO:0030216|GO:0045087|GO:0032570|GO:0071228|GO:0048008	145442506	chr1	145442447	+	hs|1q21.1	NM_006472	chr1:145442447-145442506	NM_006472	Hs.709057
A_23_P501831	2.27789	1.1877	2.27789	up	FAXDC2	fatty acid hydroxylase domain containing 2	FALSE	Homo sapiens fatty acid hydroxylase domain containing 2 (FAXDC2), mRNA [NM_032385]	10826	GO:0005506|GO:0016491|GO:0006633|GO:0016021|GO:0055114	154198184	chr5	154198125	-	hs|5q33.2	NM_032385	chr5:154198184-154198125	NM_032385	Hs.519694
A_33_P3238433	7.02815	2.81315	7.02815	up	ALDH3A1	aldehyde dehydrogenase 3 family, member A1	FALSE	Homo sapiens aldehyde dehydrogenase 3 family, member A1 (ALDH3A1), transcript variant 1, mRNA [NM_001135168]	218	GO:0001666|GO:0008284|GO:0005886|GO:0005783|GO:0007584|GO:0042493|GO:0007568|GO:0004029|GO:0006081|GO:0004028|GO:0051384|GO:0051591|GO:0005615|GO:0043231|GO:0005829|GO:0005737|GO:0008106|GO:0005654|GO:0055114|GO:0004030	19641714	chr17	19641655	-	hs|17p11.2	NM_001135168	chr17:19641714-19641655	NM_001135168	Hs.531682
A_33_P6608390	4.83087	2.27228	4.83087	up	YTHDF3	YTH N(6)-methyladenosine RNA binding protein 3	FALSE	YTH domain family, member 3 [Source:HGNC Symbol;Acc:HGNC:26465] [ENST00000518373]	253943	GO:0005515	64101299	chr8	64100251	+	hs|8q12.3		chr8:64100251-64101299
A_23_P426021	3.02693	1.59786	3.02693	up	SEL1L3	sel-1 suppressor of lin-12-like 3 (C. elegans)	FALSE	Homo sapiens sel-1 suppressor of lin-12-like 3 (C. elegans) (SEL1L3), transcript variant 1, mRNA [NM_015187]	23231	GO:0005654|GO:0005634|GO:0016021	25749158	chr4	25749099	-	hs|4p15.2	NM_015187	chr4:25749158-25749099	NM_015187	Hs.479384
A_22_P00006229	4.03933	2.01411	4.03933	up	LOC100507054	uncharacterized LOC100507054	FALSE	PREDICTED: Homo sapiens uncharacterized LOC100507054 (LOC100507054), ncRNA [XR_108535]	100507054		1581944	chr4	1581885	-	hs|4p16.3	XR_108535	chr4:1581944-1581885	XR_108535	Hs.192784
A_33_P3228271	2.58984	1.37286	2.58984	up	CST3	cystatin C	FALSE	Homo sapiens cystatin C (CST3), transcript variant 2, mRNA [NM_001288614]	1471	GO:0005515|GO:0004869|GO:0010711|GO:0004866|GO:0010466|GO:0005576|GO:0006952|GO:0002020|GO:0005615|GO:0010716|GO:0045861|GO:0010951|GO:0001540|GO:0034103|GO:0060313|GO:0060311|GO:0043206|GO:0070062	23608763	chr20	23608704	-	hs|20p11.21	NM_001288614	chr20:23608763-23608704	NM_001288614	Hs.304682
A_33_P3252939	3.67393	1.87732	3.67393	up	MYLK4	myosin light chain kinase family, member 4	FALSE	Homo sapiens myosin light chain kinase family, member 4 (MYLK4), mRNA [NM_001012418]	340156	GO:0004674|GO:0006468|GO:0005524|GO:0070062	2664080	chr6	2664021	-	hs|6p25.2	NM_001012418	chr6:2664080-2664021	NM_001012418	Hs.127830
A_21_P0009157	4.09769	2.03481	4.09769	up			FALSE				80339050	chr17	80338991	-	hs|17q25.3		chr17:80339050-80338991		Hs.559248
A_23_P125278	10.9949	3.45876	10.9949	up	CXCL11	chemokine (C-X-C motif) ligand 11	FALSE	Homo sapiens chemokine (C-X-C motif) ligand 11 (CXCL11), transcript variant 1, mRNA [NM_005409]	6373	GO:0005515|GO:0008009|GO:0070098|GO:0048248|GO:0007267|GO:0005576|GO:0005615|GO:0002690|GO:0010818|GO:0007165|GO:0006955|GO:0006954|GO:0006935|GO:0007186|GO:0042127|GO:0032496|GO:0043950|GO:0030816|GO:0051281|GO:0008201	76955674	chr4	76955615	-	hs|4q21.1	NM_005409	chr4:76955674-76955615	NM_005409	Hs.632592
A_22_P00006217	2.95296	1.56216	2.95296	up	lnc-FAM46D-1	lnc-FAM46D-1:1	FALSE	LNCipedia lincRNA (lnc-FAM46D-1), lincRNA [lnc-FAM46D-1:1]			80068219	chrX	80068160	+	hs|Xq21.1		chrX:80068160-80068219
A_33_P3261408	3.93908	1.97786	3.93908	up	TMIE	transmembrane inner ear	FALSE	Homo sapiens transmembrane inner ear (TMIE), mRNA [NM_147196]	259236	GO:0042472|GO:0007605|GO:0016021	46752405	chr3	46752346	+	hs|3p21.31	NM_147196	chr3:46752346-46752405	NM_147196	Hs.185777
A_33_P3384322	2.81291	1.49207	2.81291	up	METTL22	methyltransferase like 22	FALSE	methyltransferase like 22 [Source:HGNC Symbol;Acc:HGNC:28368] [ENST00000381920]	79091	GO:0008168|GO:0005634|GO:0032259	8743337	chr16	8743278	+	hs|16p13.2	BX537921	chr16:8743278-8743337		Hs.593666
A_23_P71037	2.68714	1.42607	2.68714	up	IL6	interleukin 6	FALSE	Homo sapiens interleukin 6 (IL6), mRNA [NM_000600]	3569	GO:0005515|GO:0032755|GO:0033160|GO:0009408|GO:0045599|GO:0008360|GO:0010996|GO:0009409|GO:0019221|GO:0005615|GO:0031175|GO:0045079|GO:0031667|GO:0032868|GO:0045740|GO:0007568|GO:0030168|GO:0042832|GO:0005896|GO:0006953|GO:0032722|GO:0005125|GO:0032966|GO:0016049|GO:0045454|GO:0045893|GO:0008083|GO:0009897|GO:0001781|GO:0005138|GO:0008284|GO:0008285|GO:0045188|GO:0045429|GO:0005737|GO:0033138|GO:…	22771266	chr7	22771207	+	hs|7p15.3	NM_000600	chr7:22771207-22771266	NM_000600	Hs.654458
A_22_P00019589	3.03218	1.60036	3.03218	up	lnc-ITGAL-2	lnc-ITGAL-2:3	FALSE	Q2VC79_MICOH (Q2VC79) Arginine vasopressin, partial (7%) [THC2586250]			30547399	chr16	30547340	+	hs|16p11.2		chr16:30547340-30547399
A_21_P0014103	3.4667	1.79356	3.4667	up	LOC101929947	uncharacterized LOC101929947	FALSE	PREDICTED: Homo sapiens uncharacterized LOC101929947 (LOC101929947), transcript variant X3, ncRNA [XR_251219]	101929947		173329052	chr2	173328993	-	hs|2q31.1	XR_251219	chr2:173329052-173328993	XR_251219	Hs.710861
A_23_P218358	2.88738	1.52976	2.88738	up	CDRT1	CMT1A duplicated region transcript 1	FALSE	Homo sapiens CMT1A duplicated region transcript 1 (CDRT1), transcript variant 2, mRNA [NM_001282540]	374286	GO:0008150|GO:0003674|GO:0005575	15468942	chr17	15468883	-	hs|17p12	NM_001282540	chr17:15468942-15468883	NM_001282540	Hs.592128
A_24_P313334	3.98338	1.99399	3.98338	up	SERF2	small EDRK-rich factor 2	FALSE	Homo sapiens small EDRK-rich factor 2 (SERF2), transcript variant 4, mRNA [NM_001199877]	10169	GO:0008150|GO:0003674|GO:0005634|GO:0005829	44088011	chr15	44087952	+	hs|15q15.3	NM_001199877	chr15:44087952-44088011	NM_001199877	Hs.424126
A_32_P73217	2.33455	1.22315	2.33455	up	TMEM167B	transmembrane protein 167B	FALSE	Homo sapiens transmembrane protein 167B (TMEM167B), mRNA [NM_020141]	56900	GO:0000139|GO:0016021	109639298	chr1	109639239	+	hs|1p13.3	NM_020141	chr1:109639239-109639298	NM_020141	Hs.82933
A_23_P339818	4.16369	2.05786	4.16369	up	ARRDC4	arrestin domain containing 4	FALSE	Homo sapiens arrestin domain containing 4 (ARRDC4), mRNA [NM_183376]	91947	GO:0005886|GO:0051443|GO:0005768	98516954	chr15	98516895	+	hs|15q26.3	NM_183376	chr15:98516895-98516954	NM_183376	Hs.6093
A_21_P0014902	4.40414	2.13886	4.40414	up			FALSE				65193472	chr11	65193413	-	hs|11q13.1		chr11:065193472-065193413
A_22_P00022398	2.73039	1.44911	2.73039	up	AGBL5-AS1	AGBL5 antisense RNA 1	FALSE	Homo sapiens AGBL5 antisense RNA 1 (AGBL5-AS1), long non-coding RNA [NR_046730]	100874031		27272610	chr2	27272551	-	hs|2p23.3	NR_046730	chr2:27272610-27272551	NR_046730
A_23_P316472	3.04316	1.60557	3.04316	up	DNHD1	dynein heavy chain domain 1	FALSE	Homo sapiens dynein heavy chain domain 1 (DNHD1), transcript variant 1, mRNA [NM_144666]	144132	GO:0030286|GO:0008152|GO:0003777|GO:0070062|GO:0007018	6593167	chr11	6593108	+	hs|11p15.4	NM_144666	chr11:6593108-6593167	NM_144666	Hs.720080
A_21_P0006502	2.98913	1.57972	2.98913	up	lnc-ZC3H12B-2	lnc-ZC3H12B-2:2	FALSE	LNCipedia lincRNA (lnc-ZC3H12B-2), lincRNA [lnc-ZC3H12B-2:2]			64295792	chrX	64295733	+	hs|Xq11.2		chrX:64295733-64295792		Hs.533278
A_33_P3381338	4.72718	2.24098	4.72718	up	TNXB	tenascin XB	FALSE	Homo sapiens tenascin XB (TNXB), transcript variant XB, mRNA [NM_019105]	7148	GO:0030036|GO:0005518|GO:0005578|GO:0005583|GO:0005615|GO:0031012|GO:0005622|GO:0016337|GO:0005178|GO:0007160|GO:0030199|GO:0032963|GO:0006631|GO:0006641|GO:0043506|GO:0043206|GO:0007155|GO:0008201|GO:0070062|GO:0048251	32009196	chr6	32009137	-	hs|6p21.33	NM_019105	chr6:32009196-32009137	NM_019105	Hs.485104
A_33_P3278684	4.01364	2.00491	4.01364	up			FALSE				201869115	chr1	201869056	+	hs|1q32.1		chr1:201869056-201869115
A_23_P217379	4.63171	2.21154	4.63171	up	COL4A6	collagen, type IV, alpha 6	FALSE	Homo sapiens collagen, type IV, alpha 6 (COL4A6), transcript variant B, mRNA [NM_033641]	1288	GO:0022617|GO:0030198|GO:0030574|GO:0005587|GO:0005788|GO:0005576|GO:0007155|GO:0005201	107399109	chrX	107399050	-	hs|Xq22.3	NM_033641	chrX:107399109-107399050	NM_033641	Hs.145586
A_23_P134426	5.28672	2.40237	5.28672	up	GPNMB	glycoprotein (transmembrane) nmb	FALSE	Homo sapiens glycoprotein (transmembrane) nmb (GPNMB), transcript variant 1, mRNA [NM_001005340]	10457	GO:0042470|GO:0008285|GO:0005178|GO:0005887|GO:0030282|GO:0016021|GO:0007155|GO:0008201|GO:0001649	23314555	chr7	23314496	+	hs|7p15.3	NM_001005340	chr7:23314496-23314555	NM_001005340	Hs.190495
A_33_P3799692	2.65637	1.40946	2.65637	up			FALSE	Homo sapiens hypothetical protein LOC338620, mRNA (cDNA clone IMAGE:6023208), partial cds. [BC043009]			33176365	chr10	33176306	-	hs|10p11.22	BC043009	chr10:33176365-33176306		Hs.660499
A_33_P3422289	4.32814	2.11375	4.32814	up	lnc-TMED5-1	lnc-TMED5-1:28	FALSE	LNCipedia lincRNA (lnc-TMED5-1), lincRNA [lnc-TMED5-1:28]			93730287	chr1	93730228	-	hs|1p22.1		chr1:93730287-93730228
A_33_P3221999	3.50265	1.80845	3.50265	up	GSDMB	gasdermin B	FALSE	Homo sapiens gasdermin B (GSDMB), transcript variant 3, mRNA [NM_001165958]	55876	GO:0005737	38060909	chr17	38060850	-	hs|17q12	NM_001165958	chr17:38060909-38060850	NM_001165958	Hs.306777
A_24_P313993	7.54524	2.91557	7.54524	up	CAPS	calcyphosine	FALSE	Homo sapiens calcyphosine (CAPS), transcript variant 1, mRNA [NM_004058]	828	GO:0035556|GO:0005737|GO:0005886|GO:0005509|GO:0005634|GO:0031982|GO:0070062	5915313	chr19	5915254	+	hs|19p13.3	NM_004058	chr19:5915254-5915313	NM_004058	Hs.584744
A_33_P3323842	2.57407	1.36405	2.57407	up	BDNF-AS	BDNF antisense RNA	FALSE	Homo sapiens BDNF antisense RNA (BDNF-AS), transcript variant BT2B, long non-coding RNA [NR_002832]	497258		27699285	chr11	27699226	+	hs|11p14.1	NR_002832	chr11:27699226-27699285	NR_002832	Hs.675323
A_24_P787947	3.3147	1.72888	3.3147	up	YPEL2	yippee-like 2 (Drosophila)	FALSE	Homo sapiens yippee-like 2 (Drosophila) (YPEL2), mRNA [NM_001005404]	388403	GO:0005730	57478766	chr17	57478707	+	hs|17q22	NM_001005404	chr17:57478707-57478766	NM_001005404	Hs.463613
A_23_P146572	3.05553	1.61142	3.05553	up	NPDC1	neural proliferation, differentiation and control, 1	FALSE	Homo sapiens neural proliferation, differentiation and control, 1 (NPDC1), mRNA [NM_015392]	56654	GO:0016021	139934150	chr9	139934091	-	hs|9q34.3	NM_015392	chr9:139934150-139934091	NM_015392	Hs.719906
A_33_P3383696	3.36135	1.74904	3.36135	up	SPEG	SPEG complex locus	FALSE	Homo sapiens SPEG complex locus (SPEG), transcript variant 1, mRNA [NM_005876]	10290	GO:0060541|GO:0008285|GO:0007517|GO:0004674|GO:0055013|GO:0006468|GO:0005634|GO:0005524|GO:0001701	220358354	chr2	220358295	+	hs|2q35	NM_005876	chr2:220358295-220358354	NM_005876	Hs.21639
A_21_P0000022	2.886	1.52907	2.886	up	BRI3	brain protein I3	FALSE	Homo sapiens brain protein I3 (BRI3), transcript variant 2, mRNA [NM_001159491]	25798	GO:0016021	97922269	chr7	97922210	+	hs|7q21.3	NM_001159491	chr7:97922210-97922269	NM_001159491	Hs.567438
A_23_P73413	4.07447	2.02661	4.07447	up	SLC26A7	solute carrier family 26 (anion exchanger), member 7	FALSE	Homo sapiens solute carrier family 26 (anion exchanger), member 7 (SLC26A7), transcript variant 1, mRNA [NM_052832]	115111	GO:0006820|GO:0006821|GO:0019531|GO:0005886|GO:0019532|GO:0055085|GO:0001696|GO:0005254|GO:0016323|GO:0005737|GO:0015116|GO:0015301|GO:0015106|GO:0008272|GO:0015701|GO:0008271|GO:0016021|GO:0055038|GO:0005768|GO:0006811	92410066	chr8	92410007	+	hs|8q21.3	NM_052832	chr8:92410007-92410066	NM_052832	Hs.354013
A_23_P100539	4.82839	2.27154	4.82839	up	ABCC6	ATP-binding cassette, sub-family C (CFTR/MRP), member 6	FALSE	Homo sapiens ATP-binding cassette, sub-family C (CFTR/MRP), member 6 (ABCC6), transcript variant 1, mRNA [NM_001171]	368	GO:0005215|GO:0005886|GO:0006200|GO:0042493|GO:0042626|GO:0005634|GO:0055085|GO:0005524|GO:0016328|GO:0016323|GO:0016324|GO:0005789|GO:0006810|GO:0016021|GO:0007601	16243914	chr16	16243855	-	hs|16p13.11	NM_001171	chr16:16243914-16243855	NM_001171	Hs.442182
A_33_P3376214	2.63482	1.3977	2.63482	up	FMO5	flavin containing monooxygenase 5	FALSE	Homo sapiens flavin containing monooxygenase 5 (FMO5), transcript variant 2, mRNA [NM_001144829]	2330	GO:0050661|GO:0008150|GO:0004499|GO:0050660|GO:0005789|GO:0016021|GO:0055114	146656056	chr1	146655997	-	hs|1q21.1	NM_001144829	chr1:146656056-146655997	NM_001144829	Hs.642706
A_22_P00015661	2.51462	1.33034	2.51462	up	LOC101930316	uncharacterized LOC101930316	FALSE	PREDICTED: Homo sapiens uncharacterized LOC101930316 (LOC101930316), ncRNA [XR_247649]	101930316		9812784	chr11	9812725	+	hs|11p15.4	XR_247649	chr11:9812725-9812784	XR_247649	Hs.632156
A_23_P204087	4.234	2.08202	4.234	up	OAS2	2'-5'-oligoadenylate synthetase 2, 69/71kDa	FALSE	Homo sapiens 2'-5'-oligoadenylate synthetase 2, 69/71kDa (OAS2), transcript variant 1, mRNA [NM_016817]	4939	GO:0003725|GO:0048471|GO:0018377|GO:0005783|GO:0001730|GO:0019221|GO:0005634|GO:0009615|GO:0005524|GO:0046872|GO:0043231|GO:0005829|GO:0006401|GO:0005739|GO:0051607|GO:0005737|GO:0006139|GO:0060337|GO:0016020|GO:0006486|GO:0008270|GO:0060333|GO:0006164	113448660	chr12	113448601	+	hs|12q24.13	NM_016817	chr12:113448601-113448660	NM_016817	Hs.414332
A_23_P334173	3.25849	1.7042	3.25849	up	LY75	lymphocyte antigen 75	FALSE	Homo sapiens lymphocyte antigen 75 (LY75), mRNA [NM_002349]	4065	GO:0006955|GO:0006954|GO:0005887|GO:0030246|GO:0004872|GO:0070062|GO:0006897	160660247	chr2	160660188	-	hs|2q24.2	NM_002349	chr2:160660247-160660188	NM_002349	Hs.153563
A_33_P3299314	3.02643	1.59762	3.02643	up	RPL28	ribosomal protein L28	FALSE	Homo sapiens ribosomal protein L28 (RPL28), transcript variant 1, mRNA [NM_001136134]	6158	GO:0005515|GO:0010467|GO:0003735|GO:0019083|GO:0003723|GO:0006614|GO:0019058|GO:0006415|GO:0006412|GO:0044297|GO:0030425|GO:0006413|GO:0005829|GO:0006414|GO:0005737|GO:0000184|GO:0016020|GO:0016032|GO:0022625|GO:0044267|GO:0070062	55903448	chr19	55903389	+	hs|19q13.42	NM_001136134	chr19:55903389-55903448	NM_001136134	Hs.652114
A_33_P3296366	3.82719	1.93628	3.82719	up	PODXL2	podocalyxin-like 2	FALSE	Homo sapiens podocalyxin-like 2 (PODXL2), mRNA [NM_015720]	50512	GO:0005515|GO:0005887|GO:0005539|GO:0050901	127390430	chr3	127390371	+	hs|3q21.3	NM_015720	chr3:127390371-127390430	NM_015720	Hs.591290
A_24_P376339	3.12448	1.64362	3.12448	up	CCNL2	cyclin L2	FALSE	Homo sapiens cyclin L2 (CCNL2), transcript variant 2, mRNA [NM_001039577]	81669	GO:0006396|GO:0006355|GO:0030054|GO:0019901|GO:0016607|GO:0005730|GO:0005654|GO:0005634|GO:0000079|GO:0006351|GO:0043231	1327768	chr1	1327709	-	hs|1p36.33	NM_001039577	chr1:1327768-1327709	NM_001039577	Hs.515704
A_23_P7397	2.83912	1.50544	2.83912	up	PCDHB10	protocadherin beta 10	FALSE	Homo sapiens protocadherin beta 10 (PCDHB10), mRNA [NM_018930]	56126	GO:0016339|GO:0005886|GO:0005509|GO:0007268|GO:0016021|GO:0007416|GO:0007156	140574903	chr5	140574844	+	hs|5q31.3	NM_018930	chr5:140574844-140574903	NM_018930	Hs.657953
A_21_P0008517	2.5464	1.34846	2.5464	up	LOC100506476	uncharacterized LOC100506476	FALSE	Homo sapiens uncharacterized LOC100506476 (LOC100506476), long non-coding RNA [NR_109995]	100506476		74270017	chr14	74269958	+	hs|14q24.3		chr14:74269958-74270017	NR_109995	Hs.287299
A_33_P3333156	6.92774	2.79238	6.92774	up	C11orf70	chromosome 11 open reading frame 70	FALSE	Homo sapiens chromosome 11 open reading frame 70 (C11orf70), transcript variant 2, mRNA [NM_001195005]	85016		101929682	chr11	101929623	+	hs|11q22.1	NM_001195005	chr11:101929623-101929682	NM_001195005	Hs.98328
A_21_P0002247	3.1544	1.65737	3.1544	up	lnc-CTNNA2-3	lnc-CTNNA2-3:1	FALSE	LNCipedia lincRNA (lnc-CTNNA2-3), lincRNA [lnc-CTNNA2-3:1]			82077654	chr2	82077595	+	hs|2p12		chr2:82077595-82077654
A_23_P386942	2.30736	1.20624	2.30736	up	DIRAS1	DIRAS family, GTP-binding RAS-like 1	FALSE	Homo sapiens DIRAS family, GTP-binding RAS-like 1 (DIRAS1), mRNA [NM_145173]	148252	GO:0006184|GO:0005886|GO:0043406|GO:0007264|GO:0003924|GO:0005525|GO:0051019	2714640	chr19	2714581	-	hs|19p13.3	NM_145173	chr19:2714640-2714581	NM_145173	Hs.172753
A_33_P3409099	2.85499	1.51349	2.85499	up	ATXN1	ataxin 1	FALSE	Homo sapiens ataxin 1 (ATXN1), transcript variant 1, mRNA [NM_000332]	6310	GO:0005515|GO:0008344|GO:0005634|GO:0043621|GO:0016363|GO:0042802|GO:0043231|GO:0008266|GO:0005737|GO:0045944|GO:0042272|GO:0051168|GO:0006396|GO:0048286|GO:0060079|GO:0000122|GO:0008022|GO:0003677|GO:0006351|GO:0042326|GO:0034046|GO:0043569|GO:0008542|GO:0003682|GO:0005654|GO:0045892|GO:0042405	16302089	chr6	16302030	-	hs|6p22.3	NM_000332	chr6:16302089-16302030	NM_000332	Hs.434961
A_32_P207767	4.94853	2.307	4.94853	up			FALSE	Q6P9F8_HUMAN (Q6P9F8) RHOT1 protein (Fragment), partial (12%) [THC2668971]			30469279	chr17	30469220	-	hs|17q11.2		chr17:030469279-030469220
A_23_P79803	2.74273	1.45561	2.74273	up	VSTM2L	V-set and transmembrane domain containing 2 like	FALSE	Homo sapiens V-set and transmembrane domain containing 2 like (VSTM2L), mRNA [NM_080607]	128434	GO:0005515	36573621	chr20	36573562	+	hs|20q11.23	NM_080607	chr20:36573562-36573621	NM_080607	Hs.517029
A_33_P3237784	2.27165	1.18374	2.27165	up	PORCN	porcupine homolog (Drosophila)	FALSE	Homo sapiens porcupine homolog (Drosophila) (PORCN), transcript variant F, mRNA [NM_001282167]	64840	GO:0009100|GO:0016746|GO:0032281|GO:0005789|GO:0030176|GO:0016055	48379163	chrX	48379104	+	hs|Xp11.23	NM_001282167	chrX:48379104-48379163	NM_001282167	Hs.386453
A_33_P3330109	2.57837	1.36646	2.57837	up	HLA-C	major histocompatibility complex, class I, C	FALSE	Homo sapiens major histocompatibility complex, class I, C (HLA-C), transcript variant 2, mRNA [NM_001243042]	3107	GO:0002474|GO:0005886|GO:0005783|GO:0019221|GO:0006955|GO:0060337|GO:0042605|GO:0030670|GO:0071556|GO:0016032|GO:0070062|GO:0060333|GO:0012507|GO:0002480|GO:0005794|GO:0002486|GO:0009986|GO:0042612|GO:0005102|GO:0042590|GO:0005576|GO:0000139|GO:0005887|GO:0001916|GO:0031901|GO:0045087|GO:0050776|GO:0002479|GO:0046977	31236676	chr6	31236617	-	hs|6p21.33	NM_001243042	chr6:31236676-31236617	NM_001243042	Hs.743218
A_21_P0010789	3.83654	1.9398	3.83654	up			FALSE	Q3SDF2_PARTE (Q3SDF2) EPI21 protein, partial (5%) [THC2694828]			229394110	chr1	229394051	-	hs|1q42.13		chr1:229394110-229394051
A_23_P368934	2.28058	1.1894	2.28058	up	FBRSL1	fibrosin-like 1	FALSE	Homo sapiens fibrosin-like 1 (FBRSL1), mRNA [NM_001142641]	57666		133161757	chr12	133161698	+	hs|12q24.33	NM_001142641	chr12:133161698-133161757	NM_001142641	Hs.411138
A_23_P119143	3.01504	1.59218	3.01504	up	ICAM5	intercellular adhesion molecule 5, telencephalin	FALSE	Homo sapiens intercellular adhesion molecule 5, telencephalin (ICAM5), mRNA [NM_003259]	7087	GO:0006909|GO:0005515|GO:0016337|GO:0005178|GO:0005886|GO:0005887|GO:0007155	10407381	chr19	10407322	+	hs|19p13.2	NM_003259	chr19:10407322-10407381	NM_003259	Hs.465862
A_23_P101093	3.65967	1.87171	3.65967	up	COPZ2	coatomer protein complex, subunit zeta 2	FALSE	Homo sapiens coatomer protein complex, subunit zeta 2 (COPZ2), mRNA [NM_016429]	51226	GO:0005801|GO:0030126|GO:0033116|GO:0016192|GO:0006886	46105838	chr17	46103783	-	hs|17q21.32	NM_016429	chr17:46105838-46103783	NM_016429	Hs.408434
A_21_P0013176	2.93995	1.55579	2.93995	up	XLOC_l2_013293		FALSE	BROAD Institute lincRNA (XLOC_l2_013293), lincRNA [TCONS_l2_00025690]			17030045	chr7	17029986	+	hs|7p21.1		chr7:17029986-17030045		Hs.527009
A_23_P416305	3.44727	1.78545	3.44727	up	RPL27A	ribosomal protein L27a	FALSE	Homo sapiens ribosomal protein L27a (RPL27A), mRNA [NM_000990]	6157	GO:0005515|GO:0010467|GO:0003735|GO:0019083|GO:0003723|GO:0006614|GO:0019058|GO:0006415|GO:0006412|GO:0006413|GO:0005829|GO:0006414|GO:0000184|GO:0016020|GO:0016032|GO:0022625|GO:0044267	8711151	chr11	8711092	+	hs|11p15.4	NM_000990	chr11:8711092-8711151	NM_000990	Hs.523463
A_33_P3362900	3.54913	1.82747	3.54913	up	FAM228B	family with sequence similarity 228, member B	FALSE	Homo sapiens family with sequence similarity 228, member B (FAM228B), transcript variant 1, mRNA [NM_001145710]	375190		24392486	chr2	24392427	+	hs|2p23.3	NM_001145710	chr2:24392427-24392486	NM_001145710	Hs.710370
A_21_P0001751	2.67035	1.41703	2.67035	up	lnc-FAIM3-2	lnc-FAIM3-2:1	FALSE	LNCipedia lincRNA (lnc-FAIM3-2), lincRNA [lnc-FAIM3-2:1]			207058808	chr1	207058749	-	hs|1q32.1		chr1:207058808-207058749
A_33_P3241428	4.93251	2.30232	4.93251	up	OBSL1	obscurin-like 1	FALSE	Homo sapiens obscurin-like 1 (OBSL1), transcript variant 1, mRNA [NM_015311]	23363	GO:0005515|GO:0048471|GO:0005813|GO:0007088|GO:0030018|GO:0005794|GO:0000226|GO:0031430|GO:0005737|GO:0014704|GO:0050775|GO:0034067|GO:0007010|GO:0007030|GO:0055003|GO:0008093	220415523	chr2	220415464	-	hs|2q35	NM_015311	chr2:220415523-220415464	NM_015311	Hs.526594
A_23_P24616	2.3267	1.21828	2.3267	up	SIAE	sialic acid acetylesterase	FALSE	Homo sapiens sialic acid acetylesterase (SIAE), transcript variant 1, mRNA [NM_170601]	54414	GO:0005975|GO:0002682|GO:0005764|GO:0005615|GO:0001681|GO:0070062	124506217	chr11	124506158	-	hs|11q24.2	NM_170601	chr11:124506217-124506158	NM_170601	Hs.10056
A_24_P393565	2.96252	1.56682	2.96252	up	ZNF396	zinc finger protein 396	FALSE	zinc finger protein 396 [Source:HGNC Symbol;Acc:HGNC:18824] [ENST00000589332]	252884	GO:0006355|GO:0005737|GO:0003700|GO:0005634|GO:0003677|GO:0046872|GO:0006351	32948805	chr18	32948746	-	hs|18q12.2	XM_005258237	chr18:32948805-32948746	XM_005258237	Hs.351005
A_22_P00016460	7.9489	2.99076	7.9489	up	LOC101929470	uncharacterized LOC101929470	FALSE	Homo sapiens uncharacterized LOC101929470 (LOC101929470), long non-coding RNA [NR_125817]	101929470		29672633	chr8	29672574	-	hs|8p12	NR_125817	chr8:29672633-29672574	NR_125817	Hs.204721
A_33_P3418025	5.51459	2.46325	5.51459	up	CTSO	cathepsin O	FALSE	Homo sapiens cathepsin O (CTSO), mRNA [NM_001334]	1519	GO:0004197|GO:0006508|GO:0005764	156845446	chr4	156845387	-	hs|4q32.1	NM_001334	chr4:156845446-156845387	NM_001334	Hs.75262
A_19_P00320579	3.73195	1.89993	3.73195	up	LINC-PINT	long intergenic non-protein coding RNA, p53 induced transcript	FALSE	Homo sapiens long intergenic non-protein coding RNA, p53 induced transcript (LINC-PINT), transcript variant 8, long non-coding RNA [NR_109855]	378805		130792595	chr7	130792536	-	hs|7q32.3	NR_109855	chr7:130792595-130792536	NR_109855	Hs.744176
A_21_P0013047	2.71272	1.43974	2.71272	up	LOC100289495	uncharacterized LOC100289495	FALSE	Homo sapiens uncharacterized LOC100289495 (LOC100289495), long non-coding RNA [NR_040022]	100289495		166761568	chr6	166756578	+	hs|6q27		chr6:166756578-166761568	NR_040022
A_33_P3868357	2.92052	1.54623	2.92052	up			FALSE	chromosome 5 open reading frame 17 [Source:HGNC Symbol;Acc:HGNC:26630] [ENST00000507936]			23951911	chr5	23951852	+	hs|5p14.2	DQ323997	chr5:23951852-23951911		Hs.638078
A_33_P3380625	3.05511	1.61122	3.05511	up	HSPG2	heparan sulfate proteoglycan 2	FALSE	Homo sapiens heparan sulfate proteoglycan 2 (HSPG2), transcript variant 1, mRNA [NM_001291860]	3339	GO:0005515|GO:0005886|GO:0007603|GO:0048704|GO:0044281|GO:0005615|GO:0046872|GO:0008104|GO:0022617|GO:0002062|GO:0030198|GO:0060351|GO:0030204|GO:0030203|GO:0070062|GO:0043202|GO:0005975|GO:0005796|GO:0005605|GO:0006027|GO:0005576|GO:0001525|GO:0008022|GO:0001523|GO:0006024|GO:0048738|GO:0031012|GO:0001958|GO:0007420|GO:0009405|GO:0042157|GO:0005925	22162129	chr1	22162070	-	hs|1p36.12	NM_001291860	chr1:22162129-22162070	NM_001291860	Hs.562227
A_33_P3343175	3.75898	1.91034	3.75898	up	CXCL10	chemokine (C-X-C motif) ligand 10	FALSE	Homo sapiens chemokine (C-X-C motif) ligand 10 (CXCL10), mRNA [NM_001565]	3627	GO:0045859|GO:0005515|GO:0008284|GO:0009306|GO:0008603|GO:0048248|GO:0008015|GO:0010996|GO:0009409|GO:0007267|GO:0033280|GO:0005615|GO:0045662|GO:0010818|GO:0034605|GO:0051607|GO:0006955|GO:0006954|GO:0006935|GO:0045944|GO:0042127|GO:0043950|GO:0030816|GO:0051281|GO:0008201|GO:0010332|GO:0008009|GO:2000406|GO:0070098|GO:0005102|GO:0005576|GO:0002690|GO:0007165|GO:0071222|GO:0007517|GO:0007186|GO:…	76943579	chr4	76943520	-	hs|4q21.1	NM_001565	chr4:76943579-76943520	NM_001565	Hs.632586
A_24_P105391	3.98151	1.99332	3.98151	up	ERMAP	erythroblast membrane-associated protein (Scianna blood group)	FALSE	Homo sapiens erythroblast membrane-associated protein (Scianna blood group) (ERMAP), transcript variant 1, mRNA [NM_001017922]	114625	GO:0005886|GO:0031410|GO:0016021	43310093	chr1	43310034	+	hs|1p34.2	NM_001017922	chr1:43310034-43310093	NM_001017922	Hs.439437
A_33_P3383029	2.52559	1.33662	2.52559	up	MXI1	MAX interactor 1, dimerization protein	FALSE	Homo sapiens MAX interactor 1, dimerization protein (MXI1), transcript variant 2, mRNA [NM_130439]	4601	GO:0005737|GO:0008285|GO:0003714|GO:0046983|GO:0005730|GO:0042994|GO:0005634|GO:0000122|GO:0003677|GO:0006351	112044806	chr10	112044747	+	hs|10q25.2	NM_130439	chr10:112044747-112044806	NM_130439	Hs.728542
A_23_P392476	3.98836	1.9958	3.98836	up	AK9	adenylate kinase 9	FALSE	Homo sapiens adenylate kinase 9 (AK9), transcript variant 1, mRNA [NM_001145128]	221264	GO:0031965|GO:0006186|GO:0005737|GO:0050145|GO:0005730|GO:0004550|GO:0006757|GO:0005654|GO:0005634|GO:0006756|GO:0006174|GO:0005524	109814560	chr6	109814501	-	hs|6q21	NM_001145128	chr6:109814560-109814501	NM_001145128	Hs.205144
A_23_P433798	3.34665	1.74272	3.34665	up	PODNL1	podocan-like 1	FALSE	Homo sapiens podocan-like 1 (PODNL1), transcript variant 1, mRNA [NM_024825]	79883	GO:0005578	14043548	chr19	14043489	-	hs|19p13.12	NM_024825	chr19:14043548-14043489	NM_024825	Hs.448497
A_21_P0010870	2.8293	1.50044	2.8293	up	FAM21C	family with sequence similarity 21, member C	FALSE	Homo sapiens family with sequence similarity 21, member C (FAM21C), transcript variant 2, mRNA [NM_001169106]	253725	GO:0005515|GO:0005886|GO:0043325|GO:0080025|GO:0005547|GO:0070273|GO:0005546|GO:0032266|GO:2000813|GO:1900024|GO:0031901|GO:0071203|GO:0042147|GO:0010314|GO:0005769|GO:0005768	46246992	chr10	46246932	+	hs|10q11.22	NM_001169106	chr10:46246932-46246992	NM_001169106	Hs.365286
A_33_P3316878	3.1518	1.65618	3.1518	up	CHPF	chondroitin polymerizing factor	FALSE	Homo sapiens chondroitin polymerizing factor (CHPF), transcript variant 1, mRNA [NM_024536]	79586	GO:0005515|GO:0005975|GO:0044281|GO:0050510|GO:0046872|GO:0005829|GO:0030206|GO:0000139|GO:0005759|GO:0032580|GO:0009405|GO:0016021|GO:0030204|GO:0047238|GO:0030203	220403737	chr2	220403678	-	hs|2q35	NM_024536	chr2:220403737-220403678	NM_024536	Hs.516711
A_22_P00007468	2.72527	1.4464	2.72527	up	RBPMS-AS1	RBPMS antisense RNA 1	FALSE	Homo sapiens RBPMS antisense RNA 1 (RBPMS-AS1), long non-coding RNA [NR_046205]	100128750		30239702	chr8	30239643	-	hs|8p12	NR_046205	chr8:30239702-30239643	NR_046205	Hs.126813
A_33_P3253832	2.67372	1.41885	2.67372	up			FALSE				131199642	chr9	131199583	+	hs|9q34.11		chr9:131199583-131199642
A_23_P48327	4.1542	2.05457	4.1542	up	KCTD4	potassium channel tetramerization domain containing 4	FALSE	Homo sapiens potassium channel tetramerization domain containing 4 (KCTD4), mRNA [NM_198404]	386618	GO:0051260	45767809	chr13	45767750	-	hs|13q14.12	NM_198404	chr13:45767809-45767750	NM_198404	Hs.23406
A_33_P3411427	2.99908	1.58452	2.99908	up	ZNF837	zinc finger protein 837	FALSE	Homo sapiens zinc finger protein 837 (ZNF837), transcript variant 2, mRNA [NM_138466]	116412	GO:0006355|GO:0005634|GO:0003677|GO:0046872|GO:0006351	58879052	chr19	58878993	-	hs|19q13.43	NM_138466	chr19:58879052-58878993	NM_138466	Hs.222236
A_33_P3266025	4.7049	2.23417	4.7049	up			FALSE	cytochrome c oxidase subunit Vb pseudogene 2 [Source:HGNC Symbol;Acc:HGNC:2271] [ENST00000576956]			136355391	chr6	136355332	-	hs|6q23.3		chr6:136355391-136355332
A_21_P0011867	3.97816	1.9921	3.97816	up	XLOC_l2_007656		FALSE	BROAD Institute lincRNA (XLOC_l2_007656), lincRNA [TCONS_l2_00014098]			176882039	chr2	176881980	+	hs|2q31.1		chr2:176881980-176882039
A_24_P337397	2.51758	1.33204	2.51758	up	ANKRA2	ankyrin repeat, family A (RFXANK-like), 2	FALSE	Homo sapiens ankyrin repeat, family A (RFXANK-like), 2 (ANKRA2), mRNA [NM_023039]	57763	GO:0003712|GO:0008150|GO:0042826|GO:0016020|GO:0006357|GO:0030169|GO:0005634|GO:0005856|GO:0005829	72850205	chr5	72849311	-	hs|5q13.2	NM_023039	chr5:72850205-72849311	NM_023039	Hs.239154
A_22_P00013089	10.8509	3.43974	10.8509	up	lnc-RHPN1-2	lnc-RHPN1-2:1	FALSE	fs03d02.y1 Human Lens cDNA (Normalized): fs Homo sapiens cDNA clone fs03d02 5', mRNA sequence [CD673709]			144495652	chr8	144495593	+	hs|8q24.3	CD673709	chr8:144495593-144495652		Hs.583979
A_33_P3226810	2.78517	1.47776	2.78517	up	TNFSF10	tumor necrosis factor (ligand) superfamily, member 10	FALSE	Homo sapiens tumor necrosis factor (ligand) superfamily, member 10 (TNFSF10), transcript variant 1, mRNA [NM_003810]	8743	GO:0005515|GO:0032868|GO:0005164|GO:2001238|GO:2001239|GO:0043065|GO:0006919|GO:0005102|GO:0007267|GO:0006915|GO:0005576|GO:0097190|GO:0005125|GO:0005615|GO:0046872|GO:0043280|GO:0007165|GO:0006955|GO:0005887|GO:0090200|GO:0043123|GO:0008584|GO:0070062	172224285	chr3	172224226	-	hs|3q26.31	NM_003810	chr3:172224285-172224226	NM_003810	Hs.478275
A_24_P88850	3.21004	1.68259	3.21004	up	MRAS	muscle RAS oncogene homolog	FALSE	Homo sapiens muscle RAS oncogene homolog (MRAS), transcript variant 1, mRNA [NM_012219]	22808	GO:0006184|GO:0030742|GO:0030036|GO:0007517|GO:0005886|GO:0003924|GO:0007275|GO:0007265|GO:0005525|GO:0070062	138124220	chr3	138124161	+	hs|3q22.3	NM_012219	chr3:138124161-138124220	NM_012219	Hs.527021
A_21_P0004119	2.60509	1.38133	2.60509	up			FALSE	Q3I4X4_DROSI (Q3I4X4) Kl-2 (Fragment), partial (10%) [THC2700403]			33011497	chr5	33011438	-	hs|5p13.3		chr5:33011497-33011438
A_33_P3247175	5.0049	2.32334	5.0049	up	C4orf47	chromosome 4 open reading frame 47	FALSE	Homo sapiens chromosome 4 open reading frame 47 (C4orf47), mRNA [NM_001114357]	441054		186370821	chr4	186370762	+	hs|4q35.1	NM_001114357	chr4:186370762-186370821	NM_001114357	Hs.549398
A_22_P00021229	2.31889	1.21344	2.31889	up	lnc-SHISA4-1	lnc-SHISA4-1:2	FALSE	Homo sapiens cDNA FLJ45279 fis, clone BRHIP3001338. [AK127212]			201869106	chr1	201869047	+	hs|1q32.1	AK127212	chr1:201869047-201869106		Hs.519075
A_22_P00017827	2.98495	1.57771	2.98495	up	lnc-ZC3H12D-2	lnc-ZC3H12D-2:1	FALSE	RST31404 Athersys RAGE Library Homo sapiens cDNA, mRNA sequence [BG211832]			149348895	chr6	149348836	-	hs|6q25.1	BG211832	chr6:149348895-149348836		Hs.659484
A_33_P3243405	4.21109	2.0742	4.21109	up	GPR182	G protein-coupled receptor 182	FALSE	Homo sapiens G protein-coupled receptor 182 (GPR182), mRNA [NM_007264]	11318	GO:0007186|GO:0005886|GO:0004930|GO:0016021|GO:0007166|GO:0004888	57390378	chr12	57390319	+	hs|12q13.3	NM_007264	chr12:57390319-57390378	NM_007264	Hs.483909
A_33_P3343828	2.22769	1.15555	2.22769	up	lnc-CEMP1-1	lnc-CEMP1-1:2	FALSE	Homo sapiens cDNA FLJ44722 fis, clone BRACE3022847. [AK126677]			2611677	chr16	2611618	-	hs|16p13.3	AK126677	chr16:2611677-2611618		Hs.677234
A_23_P118246	-6.58013	-2.71812	6.58013	down	GINS2	GINS complex subunit 2 (Psf2 homolog)	FALSE	Homo sapiens GINS complex subunit 2 (Psf2 homolog) (GINS2), mRNA [NM_016095]	51659	GO:0005515|GO:0006271|GO:0005654|GO:0000278	85711713	chr16	85711654	-	hs|16q24.1	NM_016095	chr16:85711713-85711654	NM_016095	Hs.433180
A_23_P126623	-2.49008	-1.31619	2.49008	down	PGD	phosphogluconate dehydrogenase	FALSE	Homo sapiens phosphogluconate dehydrogenase (PGD), mRNA [NM_002631]	5226	GO:0050661|GO:0005975|GO:0019521|GO:0005634|GO:0044281|GO:0006098|GO:0009051|GO:0005829|GO:0004616|GO:0019322|GO:0009405|GO:0055114|GO:0070062	10478970	chr1	10478911	+	hs|1p36.22	NM_002631	chr1:10478911-10478970	NM_002631	Hs.464071
A_23_P95302	-4.37736	-2.13006	4.37736	down	RFC5	replication factor C (activator 1) 5, 36.5kDa	FALSE	Homo sapiens replication factor C (activator 1) 5, 36.5kDa (RFC5), transcript variant 2, mRNA [NM_181578]	5985	GO:0005515|GO:0003689|GO:0005634|GO:0005524|GO:0006260|GO:0006261|GO:0006271|GO:0006281|GO:0000723|GO:0006283|GO:0000722|GO:0006297|GO:0005654|GO:0005663|GO:0006289|GO:0019899|GO:0000278|GO:0032201	118469833	chr12	118469774	+	hs|12q24.23	NM_181578	chr12:118469774-118469833	NM_181578	Hs.731908
A_23_P131866	-5.45169	-2.4467	5.45169	down	AURKA	aurora kinase A	FALSE	Homo sapiens aurora kinase A (AURKA), transcript variant 1, mRNA [NM_198433]	6790	GO:0005515|GO:0072686|GO:0072687|GO:0051642|GO:0046777|GO:0071539|GO:0031625|GO:0000780|GO:0005813|GO:0032465|GO:0019901|GO:0005819|GO:1900195|GO:0030496|GO:0045840|GO:0046605|GO:0035174|GO:0045120|GO:0000278|GO:0051301|GO:0032091|GO:0043146|GO:0048471|GO:0007100|GO:0032436|GO:0005634|GO:0051233|GO:0031145|GO:0005829|GO:0007057|GO:0031647|GO:0009948|GO:0000086|GO:0015630|GO:0043203|GO:0005876|GO:…	54945179	chr20	54945120	-	hs|20q13.2	NM_198433	chr20:54945179-54945120	NM_198433	Hs.250822
A_23_P117852	-6.33866	-2.66418	6.33866	down	KIAA0101	KIAA0101	FALSE	Homo sapiens KIAA0101 (KIAA0101), transcript variant 1, mRNA [NM_014736]	9768	GO:0051297|GO:0006260|GO:0005515|GO:0048471|GO:0005737|GO:0003682|GO:0051726|GO:0005634|GO:0019985|GO:0009411|GO:0006974	64657906	chr15	64657847	-	hs|15q22.31	NM_014736	chr15:64657906-64657847	NM_014736	Hs.81892
A_23_P88630	-4.38804	-2.13358	4.38804	down	BLM	Bloom syndrome, RecQ helicase-like	FALSE	Homo sapiens Bloom syndrome, RecQ helicase-like (BLM), transcript variant 1, mRNA [NM_000057]	641	GO:0005515|GO:0007095|GO:0010165|GO:0048478|GO:0046632|GO:0005657|GO:0005634|GO:0000079|GO:0051259|GO:0016363|GO:0002039|GO:0005737|GO:0004003|GO:0003697|GO:0000723|GO:0000724|GO:0046641|GO:0051782|GO:0032508|GO:0016887|GO:0000729|GO:0008026|GO:0043140|GO:0000781|GO:0072711|GO:0000405|GO:0070244|GO:0004386|GO:0005730|GO:0051880|GO:0051098|GO:0006310|GO:0000800|GO:0000228|GO:0005524|GO:0071479|GO:…	91358554	chr15	91358495	+	hs|15q26.1	NM_000057	chr15:91358495-91358554	NM_000057	Hs.725208
A_23_P136817	-3.65665	-1.87052	3.65665	down	KNTC1	kinetochore associated 1	FALSE	Homo sapiens kinetochore associated 1 (KNTC1), mRNA [NM_014708]	9735	GO:0005515|GO:0005828|GO:0007093|GO:0005886|GO:0007096|GO:0005634|GO:0015629|GO:0005829|GO:0000922|GO:0005737|GO:0007067|GO:0006461|GO:0000777|GO:0000278|GO:0051301	123107037	chr12	123106487	+	hs|12q24.31	NM_014708	chr12:123106487-123107037	NM_014708	Hs.300559
A_21_P0011950	-2.66827	-1.4159	2.66827	down			FALSE	MIR4435-1 host gene (non-protein coding) [Source:HGNC Symbol;Acc:HGNC:35163] [ENST00000451884]			112123203	chr2	112123144	-	hs|2q13		chr2:112123203-112123144
A_23_P25019	-13.6384	-3.7696	13.6384	down	PRIM1	primase, DNA, polypeptide 1 (49kDa)	FALSE	Homo sapiens primase, DNA, polypeptide 1 (49kDa) (PRIM1), mRNA [NM_000946]	5557	GO:0006271|GO:0000082|GO:0016020|GO:0000723|GO:0006270|GO:0003896|GO:0000722|GO:0006269|GO:0005654|GO:0000278|GO:0046872|GO:0032201	57133111	chr12	57132284	-	hs|12q13.3	NM_000946	chr12:57133111-57132284	NM_000946	Hs.534339
A_23_P210131	-2.37399	-1.24731	2.37399	down			FALSE	ankyrin repeat domain 36C [Source:HGNC Symbol;Acc:HGNC:32946] [ENST00000619511]			96657375	chr2	96657316	-	hs|2q11.1	XR_251128	chr2:96657375-96657316	XR_251128
A_23_P19134	-6.51894	-2.70464	6.51894	down	GPR98	G protein-coupled receptor 98	FALSE	Homo sapiens G protein-coupled receptor 98 (GPR98), transcript variant 1, mRNA [NM_032119]	84059	GO:0005515|GO:0048471|GO:0060122|GO:0009986|GO:0002142|GO:0004930|GO:0007605|GO:0005509|GO:0048496|GO:0045494|GO:0007399|GO:0043235|GO:0005737|GO:0016337|GO:0007186|GO:0016020|GO:0050910|GO:0050877|GO:0017022|GO:0016021|GO:0007601|GO:0050953|GO:0070062	90459826	chr5	90459768	+	hs|5q14.3	NM_032119	chr5:90459768-90459826	NM_032119	Hs.591777
A_23_P258493	-6.56433	-2.71465	6.56433	down	LMNB1	lamin B1	FALSE	Homo sapiens lamin B1 (LMNB1), transcript variant 1, mRNA [NM_005573]	4001	GO:0031965|GO:0016020|GO:0043274|GO:0005198|GO:0006915|GO:0005637|GO:0005654|GO:0005635|GO:0006921|GO:0005638	126172542	chr5	126172483	+	hs|5q23.2	NM_005573	chr5:126172483-126172542	NM_005573	Hs.89497
A_33_P3349840	-3.12563	-1.64415	3.12563	down			FALSE	high mobility group nucleosomal binding domain 2 pseudogene 20 [Source:HGNC Symbol;Acc:HGNC:39385] [ENST00000437531]			24553529	chr2	24553470	+	hs|2p23.3		chr2:24553470-24553529
A_33_P3403075	-3.40749	-1.76871	3.40749	down	PRR11	proline rich 11	FALSE	Homo sapiens proline rich 11 (PRR11), mRNA [NM_018304]	55771	GO:0005737|GO:0016020|GO:0051726|GO:0005634	57279020	chr17	57278961	+	hs|17q22	NM_018304	chr17:57278961-57279020	NM_018304	Hs.631750
A_23_P104372	-2.98949	-1.5799	2.98949	down	DNAJC9	DnaJ (Hsp40) homolog, subfamily C, member 9	FALSE	Homo sapiens DnaJ (Hsp40) homolog, subfamily C, member 9 (DNAJC9), mRNA [NM_015190]	23234	GO:0035176|GO:0005634	75002733	chr10	75002674	-	hs|10q22.2	NM_015190	chr10:75002733-75002674	NM_015190	Hs.732485
A_24_P83678	-3.88998	-1.95976	3.88998	down	MMS22L	MMS22-like, DNA repair protein	FALSE	Homo sapiens MMS22-like, DNA repair protein (MMS22L), mRNA [NM_198468]	253714	GO:0005515|GO:0042555|GO:0035101|GO:0000724|GO:0031297|GO:0005654|GO:0043596	97597747	chr6	97594723	-	hs|6q16.1	NM_198468	chr6:97597747-97594723	NM_198468	Hs.444292
A_23_P10385	-3.58025	-1.84006	3.58025	down	DTL	denticleless E3 ubiquitin protein ligase homolog (Drosophila)	FALSE	Homo sapiens denticleless E3 ubiquitin protein ligase homolog (Drosophila) (DTL), transcript variant 1, mRNA [NM_016448]	51514	GO:0000209|GO:0005515|GO:0006511|GO:0031965|GO:0004842|GO:0005813|GO:0006513|GO:0005694|GO:0031572|GO:0005730|GO:0005634|GO:0019985|GO:0006974|GO:0043231|GO:0006260|GO:0005737|GO:0051726|GO:0031465|GO:0005654|GO:0031464|GO:0009411	212277911	chr1	212277852	+	hs|1q32.3	NM_016448	chr1:212277852-212277911	NM_016448	Hs.656473
A_23_P57306	-5.24585	-2.39118	5.24585	down	CHAF1B	chromatin assembly factor 1, subunit B (p60)	FALSE	Homo sapiens chromatin assembly factor 1, subunit B (p60) (CHAF1B), mRNA [NM_005441]	8208	GO:0000790|GO:0006355|GO:0033186|GO:0006335|GO:0005634|GO:0006351|GO:0005829|GO:0006260|GO:0043234|GO:0042393|GO:0005737|GO:0007049|GO:0006281|GO:0006461|GO:0031497|GO:0003682|GO:0005654|GO:0051082	37789017	chr21	37788958	+	hs|21q22.12	NM_005441	chr21:37788958-37789017	NM_005441	Hs.75238
A_24_P42501	-2.33928	-1.22606	2.33928	down	ACOT9	acyl-CoA thioesterase 9	FALSE	Homo sapiens acyl-CoA thioesterase 9 (ACOT9), transcript variant 1, mRNA [NM_001037171]	23597	GO:0052689|GO:0005739|GO:0006637|GO:0003986	23740101	chrX	23740042	-	hs|Xp22.11	NM_001037171	chrX:23740101-23740042	NM_001037171	Hs.298885
A_33_P3539223	-5.00577	-2.32359	5.00577	down	ARHGEF39	Rho guanine nucleotide exchange factor (GEF) 39	FALSE	Homo sapiens Rho guanine nucleotide exchange factor (GEF) 39 (ARHGEF39), mRNA [NM_032818]	84904	GO:0030335|GO:0005886|GO:0032321|GO:0005089	35660283	chr9	35660224	-	hs|9p13.3	NM_032818	chr9:35660283-35660224	NM_032818	Hs.534579
A_19_P00325810	-3.62492	-1.85795	3.62492	down	KHDC1	KH homology domain containing 1	FALSE	Homo sapiens KH homology domain containing 1 (KHDC1), transcript variant 3, non-coding RNA [NR_027005]	80759	GO:0003723|GO:0016021	73984736	chr6	73984677	-	hs|6q13	NR_027005	chr6:73984736-73984677	NR_027005	Hs.732094
A_23_P253524	-2.83759	-1.50467	2.83759	down	CENPE	centromere protein E, 312kDa	FALSE	Homo sapiens centromere protein E, 312kDa (CENPE), transcript variant 1, mRNA [NM_001813]	1062	GO:0005515|GO:0008017|GO:0005634|GO:0007079|GO:0005829|GO:0019886|GO:0051315|GO:0005737|GO:0051382|GO:0007059|GO:0045860|GO:0015630|GO:0016887|GO:0007018|GO:0005871|GO:0005694|GO:0005874|GO:0030496|GO:0007275|GO:0003777|GO:0005524|GO:0000940|GO:0016020|GO:0007596|GO:0008152|GO:0000776|GO:0043515|GO:0000779|GO:0030071|GO:0000778|GO:0007080|GO:0000278|GO:0000775|GO:0051301	104027398	chr4	104027339	-	hs|4q24	NM_001813	chr4:104027398-104027339	NM_001813	Hs.75573
A_23_P209337	-2.8711	-1.52161	2.8711	down	METTL21A	methyltransferase like 21A	FALSE	Homo sapiens methyltransferase like 21A (METTL21A), transcript variant 1, mRNA [NM_145280]	151194	GO:0005515|GO:0018022|GO:0005737|GO:0043462|GO:0006479|GO:0051117|GO:0030544|GO:0016279	208477667	chr2	208477608	-	hs|2q33.3	NM_145280	chr2:208477667-208477608	NM_145280	Hs.664764
A_33_P3279629	-4.75634	-2.24985	4.75634	down	UCN2	urocortin 2	FALSE	Homo sapiens urocortin 2 (UCN2), mRNA [NM_033199]	90226	GO:0035902|GO:0001664|GO:0008283|GO:0051431|GO:0042562|GO:0007586|GO:0033685|GO:0005102|GO:0006950|GO:0071456|GO:0046882|GO:0005576|GO:0005615|GO:0071385|GO:0005179|GO:0010629|GO:0031669|GO:0006171|GO:0007189	48599234	chr3	48599175	-	hs|3p21.31	NM_033199	chr3:48599234-48599175	NM_033199	Hs.631914
A_23_P321501	-3.76577	-1.91295	3.76577	down	DHRS2	dehydrogenase/reductase (SDR family) member 2	FALSE	Homo sapiens dehydrogenase/reductase (SDR family) member 2 (DHRS2), transcript variant 1, mRNA [NM_182908]	10202	GO:0043066|GO:0004090|GO:0008285|GO:0009636|GO:0005634|GO:0005635|GO:0005739|GO:0005737|GO:0005759|GO:0008207|GO:0034599|GO:0043011|GO:0070062|GO:0055114	24114560	chr14	24114500	+	hs|14q11.2	NM_182908	chr14:24114500-24114560	NM_182908	Hs.272499
A_24_P297539	-3.56524	-1.834	3.56524	down	UBE2C	ubiquitin-conjugating enzyme E2C	FALSE	Homo sapiens ubiquitin-conjugating enzyme E2C (UBE2C), transcript variant 4, mRNA [NM_181801]	11065	GO:0010994|GO:0005515|GO:0007094|GO:0006511|GO:0004842|GO:0016567|GO:0016874|GO:0031145|GO:0005829|GO:0051488|GO:0008054|GO:0005737|GO:0019787|GO:0005680|GO:0031625|GO:0010458|GO:0031536|GO:0051437|GO:0051436|GO:0005524|GO:0051439|GO:0070979|GO:0005654|GO:0030071|GO:0070936|GO:0000278|GO:0051301	44445584	chr20	44445525	+	hs|20q13.12	NM_181801	chr20:44445525-44445584	NM_181801	Hs.93002
A_32_P524904	-2.50247	-1.32335	2.50247	down	C11orf86	chromosome 11 open reading frame 86	FALSE	Homo sapiens chromosome 11 open reading frame 86 (C11orf86), mRNA [NM_001136485]	254439		66744328	chr11	66744269	+	hs|11q13.2	NM_001136485	chr11:66744269-66744328	NM_001136485	Hs.232604
A_23_P80032	-4.62472	-2.20937	4.62472	down	E2F1	E2F transcription factor 1	FALSE	Homo sapiens E2F transcription factor 1 (E2F1), mRNA [NM_005225]	1869	GO:0005515|GO:0003700|GO:0005634|GO:0048146|GO:0007283|GO:2000045|GO:0071398|GO:0005737|GO:0000082|GO:1900740|GO:0007219|GO:0045944|GO:0035189|GO:0048255|GO:0006355|GO:0008630|GO:0043276|GO:0071456|GO:0006915|GO:0001047|GO:0000122|GO:0003677|GO:0097193|GO:0071930|GO:0006351|GO:0010628|GO:0043565|GO:0072332|GO:0005654|GO:0000077|GO:0030900|GO:0000278|GO:0045893|GO:0045892|GO:0008134	32264048	chr20	32263989	-	hs|20q11.22	NM_005225	chr20:32264048-32263989	NM_005225	Hs.654393
A_24_P343095	-5.04258	-2.33416	5.04258	down	DHFR	dihydrofolate reductase	FALSE	Homo sapiens dihydrofolate reductase (DHFR), transcript variant 1, mRNA [NM_000791]	1719	GO:0050661|GO:0050999|GO:0031427|GO:0006767|GO:0044281|GO:0005575|GO:0003729|GO:0009165|GO:0005829|GO:0000082|GO:0000083|GO:0006766|GO:0008144|GO:0046653|GO:0046654|GO:0046655|GO:0046209|GO:0005654|GO:0006545|GO:0000278|GO:0006730|GO:0055114|GO:0004146	79924927	chr5	79924868	-	hs|5q14.1	NM_000791	chr5:79924927-79924868	NM_000791	Hs.648635
A_32_P189204	-4.5751	-2.1938	4.5751	down	GAS2L3	growth arrest-specific 2 like 3	FALSE	Homo sapiens growth arrest-specific 2 like 3 (GAS2L3), transcript variant 1, mRNA [NM_174942]	283431	GO:0008017|GO:0005515|GO:0005737|GO:0030036|GO:0015630|GO:0005874|GO:0000226|GO:0007050|GO:0003779|GO:0015629	101018653	chr12	101018594	+	hs|12q23.1	NM_174942	chr12:101018594-101018653	NM_174942	Hs.20575
A_33_P3303385	-2.90776	-1.53991	2.90776	down	NCAPD2	non-SMC condensin I complex, subunit D2	FALSE	Homo sapiens non-SMC condensin I complex, subunit D2 (NCAPD2), mRNA [NM_014865]	9918	GO:0000796|GO:0005515|GO:0000793|GO:0000797|GO:0007076|GO:0005634|GO:0000228|GO:0005829|GO:0042393|GO:0005737|GO:0016020|GO:0005654|GO:0045120|GO:0000278|GO:0051301	6641101	chr12	6641042	+	hs|12p13.31	NM_014865	chr12:6641042-6641101	NM_014865	Hs.5719
A_23_P11862	-2.94707	-1.55928	2.94707	down	C1orf112	chromosome 1 open reading frame 112	FALSE	Homo sapiens chromosome 1 open reading frame 112 (C1orf112), mRNA [NM_018186]	55732		169822169	chr1	169822110	+	hs|1q24.2	NM_018186	chr1:169822110-169822169	NM_018186	Hs.443551
A_23_P58321	-7.7823	-2.9602	7.7823	down	CCNA2	cyclin A2	FALSE	Homo sapiens cyclin A2 (CCNA2), mRNA [NM_001237]	890	GO:0005515|GO:0007095|GO:0019901|GO:0010389|GO:0031100|GO:0005634|GO:0007265|GO:0048146|GO:0000079|GO:0005737|GO:0007067|GO:0001939|GO:0033762|GO:0000086|GO:0005654|GO:0001940|GO:0045893|GO:0000278|GO:0032355|GO:0051301	122740054	chr4	122739995	-	hs|4q27	NM_001237	chr4:122740054-122739995	NM_001237	Hs.58974
A_33_P3381621	-2.6516	-1.40686	2.6516	down	PLB1	phospholipase B1	FALSE	Homo sapiens phospholipase B1, mRNA (cDNA clone IMAGE:6147102), complete cds. [BC065041]	151056	GO:0005886|GO:0007603|GO:0044281|GO:0001523|GO:2000344|GO:0016042|GO:0016324|GO:0004622|GO:0004623|GO:0016021|GO:0006644|GO:0036151|GO:0046474	28816915	chr2	28816856	+	hs|2p23.2	BC065041	chr2:28816856-28816915		Hs.444933
A_23_P18579	-3.43522	-1.7804	3.43522	down	PTTG2	pituitary tumor-transforming 2	FALSE	Homo sapiens pituitary tumor-transforming 2 (PTTG2), mRNA [NM_006607]	10744	GO:0003674|GO:0051276|GO:0017124|GO:0005737|GO:0005634	37962401	chr4	37962342	+	hs|4p14	NM_006607	chr4:37962342-37962401	NM_006607	Hs.668806
A_24_P190168	-2.63516	-1.39789	2.63516	down	TMEM97	transmembrane protein 97	FALSE	Homo sapiens transmembrane protein 97 (TMEM97), mRNA [NM_014573]	27346	GO:0042632|GO:0005791|GO:0005515|GO:0031965|GO:0005886|GO:0016021|GO:0005764|GO:0001558	26654983	chr17	26654924	+	hs|17q11.2	NM_014573	chr17:26654924-26654983	NM_014573	Hs.199695
A_33_P3514487	-6.17843	-2.62724	6.17843	down	VSTM1	V-set and transmembrane domain containing 1	FALSE	Homo sapiens V-set and transmembrane domain containing 1 (VSTM1), transcript variant 1, mRNA [NM_198481]	284415	GO:0016021|GO:0005615|GO:0005125|GO:0002376	54544173	chr19	54544114	-	hs|19q13.42	NM_198481	chr19:54544173-54544114	NM_198481	Hs.444431
A_23_P11652	-3.35089	-1.74454	3.35089	down	USP1	ubiquitin specific peptidase 1	FALSE	Homo sapiens ubiquitin specific peptidase 1 (USP1), transcript variant 1, mRNA [NM_003368]	7398	GO:0005515|GO:0016579|GO:0004843|GO:0005634|GO:0004197|GO:0001501|GO:0006281|GO:0006282|GO:0061136|GO:0035520|GO:0005654|GO:0043161|GO:0009411	62917329	chr1	62917270	+	hs|1p31.3	NM_003368	chr1:62917270-62917329	NM_003368	Hs.35086
A_33_P3298387	-6.17631	-2.62674	6.17631	down	PLK1	polo-like kinase 1	FALSE	polo-like kinase 1 [Source:HGNC Symbol;Acc:HGNC:9077] [ENST00000570220]	5347	GO:0005515|GO:0007077|GO:0008017|GO:0010997|GO:0000910|GO:0018105|GO:0016301|GO:0051443|GO:0046677|GO:0010800|GO:0005813|GO:0006996|GO:0019901|GO:0000281|GO:0005819|GO:0043393|GO:0030496|GO:0000122|GO:0000070|GO:0000922|GO:0000776|GO:0005654|GO:0030071|GO:0000278|GO:0007094|GO:0007092|GO:0016567|GO:0008283|GO:0045736|GO:0001578|GO:0031572|GO:0032436|GO:0005634|GO:0051233|GO:0031145|GO:0005829|GO:…	23692310	chr16	23692251	+	hs|16p12.2	AB084459	chr16:23692251-23692310		Hs.592049
A_23_P378526	-3.292	-1.71896	3.292	down	RTEL1	regulator of telomere elongation helicase 1	FALSE	Homo sapiens regulator of telomere elongation helicase 1 (RTEL1), transcript variant 1, mRNA [NM_016434]	51750	GO:0005515|GO:0051539|GO:0006281|GO:0004003|GO:0000723|GO:0005634|GO:0044281|GO:0032508|GO:0005524|GO:0003677|GO:0046872|GO:0010569	62327467	chr20	62327408	+	hs|20q13.33	NM_016434	chr20:62327408-62327467	NM_016434	Hs.745057
A_23_P207014	-2.48396	-1.31264	2.48396	down	RAD51C	RAD51 paralog C	FALSE	Homo sapiens RAD51 paralog C (RAD51C), transcript variant 2, mRNA [NM_002876]	5889	GO:0005515|GO:0048471|GO:0005657|GO:0048476|GO:0008821|GO:0005634|GO:0007283|GO:0005739|GO:0005737|GO:0000724|GO:0007131|GO:0008094|GO:0000400|GO:0006310|GO:0005524|GO:0003677|GO:0010971|GO:0006281|GO:0007596|GO:0033065|GO:0007062|GO:0005654|GO:0000737|GO:0007066|GO:0007141|GO:0033063	56772498	chr17	56772439	+	hs|17q22	NM_002876	chr17:56772439-56772498	NM_002876	Hs.412587
A_23_P60016	-2.45815	-1.29757	2.45815	down	PTTG3P	pituitary tumor-transforming 3, pseudogene	FALSE	Homo sapiens pituitary tumor-transforming 3, pseudogene (PTTG3P), non-coding RNA [NR_002734]	26255	GO:0051276|GO:0017124|GO:0005737|GO:0005634	67680130	chr8	67680071	-	hs|8q13.1	NR_002734	chr8:67680130-67680071	NR_002734	Hs.647156
A_23_P98898	-2.70289	-1.4345	2.70289	down	CDK2	cyclin-dependent kinase 2	FALSE	Homo sapiens cyclin-dependent kinase 2 (CDK2), transcript variant 1, mRNA [NM_001798]	1017	GO:0005515|GO:0032298|GO:0000793|GO:0008284|GO:0015030|GO:0071732|GO:0005634|GO:0007265|GO:0031145|GO:0046872|GO:0005829|GO:0000082|GO:0005737|GO:0000086|GO:0006813|GO:0006977|GO:0000806|GO:0005667|GO:0000781|GO:0005813|GO:0030332|GO:0000805|GO:0016572|GO:0005524|GO:0051439|GO:0006260|GO:0051298|GO:0035173|GO:0007067|GO:0006281|GO:0007126|GO:0060968|GO:0007596|GO:0000307|GO:0005654|GO:0031571|GO:…	56365848	chr12	56365789	+	hs|12q13.2	NM_001798	chr12:56365789-56365848	NM_001798	Hs.19192
A_23_P22444	-2.34466	-1.22938	2.34466	down	CFP	complement factor properdin	FALSE	Homo sapiens complement factor properdin (CFP), transcript variant 1, mRNA [NM_002621]	5199	GO:0030449|GO:0005576|GO:0036066|GO:0005615|GO:0006957|GO:0031012|GO:0006956|GO:0006955|GO:0006493|GO:0045087|GO:0005788|GO:0044267|GO:0042742|GO:0043687	47483742	chrX	47483683	-	hs|Xp11.23	NM_002621	chrX:47483742-47483683	NM_002621	Hs.53155
A_23_P1043	-2.72164	-1.44447	2.72164	down	C1orf106	chromosome 1 open reading frame 106	FALSE	Homo sapiens chromosome 1 open reading frame 106 (C1orf106), transcript variant 1, mRNA [NM_018265]	55765		200884402	chr1	200884343	+	hs|1q32.1	NM_018265	chr1:200884343-200884402	NM_018265	Hs.518997
A_32_P3476	-8.39123	-3.06888	8.39123	down	RPRML	reprimo-like	FALSE	Homo sapiens reprimo-like (RPRML), mRNA [NM_203400]	388394	GO:0016021	45055606	chr17	45055547	-	hs|17q21.32	NM_203400	chr17:45055606-45055547	NM_203400	Hs.367999
A_23_P118815	-4.98671	-2.31809	4.98671	down	BIRC5	baculoviral IAP repeat containing 5	FALSE	Homo sapiens baculoviral IAP repeat containing 5 (BIRC5), transcript variant 3, mRNA [NM_001012271]	332	GO:0008017|GO:0005515|GO:0004842|GO:0042803|GO:0042802|GO:0000910|GO:0043027|GO:0048037|GO:0046982|GO:0005814|GO:0005819|GO:0031536|GO:0030496|GO:0051303|GO:0045931|GO:0000777|GO:0008270|GO:0000278|GO:0019899|GO:0045892|GO:0000775|GO:0051301|GO:0005881|GO:0008284|GO:0031577|GO:0004869|GO:0016567|GO:0031503|GO:0051087|GO:0005634|GO:0046872|GO:0005829|GO:0005737|GO:0007059|GO:0015631|GO:0000086|GO:…	76220779	chr17	76220720	+	hs|17q25.3	NM_001012271	chr17:76220720-76220779	NM_001012271	Hs.744872
A_24_P13041	-3.46498	-1.79285	3.46498	down	RTKN2	rhotekin 2	FALSE	Homo sapiens rhotekin 2 (RTKN2), transcript variant 1, mRNA [NM_145307]	219790	GO:0030097|GO:0007165|GO:0008284|GO:0005886	63953284	chr10	63953225	-	hs|10q21.2	NM_145307	chr10:63953284-63953225	NM_145307	Hs.58559
A_22_P00013824	-2.3698	-1.24476	2.3698	down	lnc-RPGRIP1-1	lnc-RPGRIP1-1:1	FALSE	Homo sapiens, clone IMAGE:5167209, mRNA. [BC031683]			21853079	chr14	21853020	+	hs|14q11.2	BC031683	chr14:21853020-21853079		Hs.621210
A_33_P3290338	-4.09662	-2.03443	4.09662	down	PARP1	poly (ADP-ribose) polymerase 1	FALSE	Homo sapiens poly (ADP-ribose) polymerase 1 (PARP1), mRNA [NM_001618]	142	GO:0005515|GO:0010467|GO:0016540|GO:2000679|GO:0006367|GO:0006366|GO:0005634|GO:0005635|GO:0042802|GO:0006302|GO:0003950|GO:0006471|GO:0051287|GO:0000723|GO:0042769|GO:0045944|GO:0030225|GO:0007179|GO:0005667|GO:0032869|GO:0071451|GO:0023019|GO:0005730|GO:0070412|GO:0000122|GO:0060391|GO:0003677|GO:0006351|GO:0070212|GO:0047485|GO:0006281|GO:0016020|GO:0006284|GO:0005654|GO:0008270|GO:0019899|GO:…	226590004	chr1	226589945	-	hs|1q42.12	NM_001618	chr1:226590004-226589945	NM_001618	Hs.177766
A_33_P3407299	-5.54306	-2.47068	5.54306	down	ANP32E	acidic (leucine-rich) nuclear phosphoprotein 32 family, member E	FALSE	Homo sapiens acidic (leucine-rich) nuclear phosphoprotein 32 family, member E (ANP32E), transcript variant 1, mRNA [NM_030920]	81611	GO:0042393|GO:0043486|GO:0016023|GO:0005634|GO:0019212|GO:0000812|GO:0043086	150192734	chr1	150192675	-	hs|1q21.2	NM_030920	chr1:150192734-150192675	NM_030920	Hs.656466
A_23_P129188	-2.70974	-1.43815	2.70974	down	CALML4	calmodulin-like 4	FALSE	Homo sapiens calmodulin-like 4 (CALML4), transcript variant 1, mRNA [NM_033429]	91860	GO:0005509	68486419	chr15	68486360	-	hs|15q23	NM_033429	chr15:68486419-68486360	NM_033429	Hs.709550
A_23_P388871	-6.47044	-2.69386	6.47044	down	HIST4H4	histone cluster 4, H4	FALSE	Homo sapiens histone cluster 4, H4 (HIST4H4), mRNA [NM_175054]	121504	GO:0005515|GO:0010467|GO:0006325|GO:0005634|GO:0045653|GO:0000723|GO:0000183|GO:0000786|GO:0070062|GO:0035574|GO:0035575|GO:0046982|GO:0006334|GO:0006335|GO:0005576|GO:0006336|GO:0000228|GO:0003677|GO:0032776|GO:0034080|GO:0043234|GO:0016020|GO:0045814|GO:0040029|GO:0005654|GO:0000278	14924065	chr12	14924006	-	hs|12p12.3	NM_175054	chr12:14924065-14924006	NM_175054	Hs.745457
A_33_P3269844	-3.70174	-1.8882	3.70174	down	LRRC26	leucine rich repeat containing 26	FALSE	Homo sapiens leucine rich repeat containing 26 (LRRC26), mRNA [NM_001013653]	389816	GO:0005515|GO:0005737|GO:0008076|GO:0015459|GO:0005856|GO:0070062|GO:0006811	140063280	chr9	140063221	-	hs|9q34.3	NM_001013653	chr9:140063280-140063221	NM_001013653	Hs.669977
A_32_P41487	-3.57719	-1.83882	3.57719	down	HMGN2	high mobility group nucleosomal binding domain 2	FALSE	Homo sapiens high mobility group nucleosomal binding domain 2 (HMGN2), mRNA [NM_005517]	3151	GO:0005737|GO:0031492|GO:0005634|GO:0000785	26802413	chr1	26802354	+	hs|1p36.11	NM_005517	chr1:26802354-26802413	NM_005517	Hs.181163
A_33_P3217819	-5.15672	-2.36645	5.15672	down	CCNE2	cyclin E2	FALSE	Homo sapiens cyclin E2 (CCNE2), mRNA [NM_057749]	9134	GO:0005515|GO:0000082|GO:0006270|GO:0000075|GO:0016538|GO:0005654|GO:0000079|GO:0000278|GO:0051301|GO:0005829	95894420	chr8	95894361	-	hs|8q22.1	NM_057749	chr8:95894420-95894361	NM_057749	Hs.521693
A_22_P00000284	-2.76074	-1.46506	2.76074	down	lnc-AC009113.1-1	lnc-AC009113.1-1:1	FALSE	LNCipedia lincRNA (lnc-AC009113.1-1), lincRNA [lnc-AC009113.1-1:1]			89364717	chr16	89364658	+	hs|16q24.3		chr16:89364658-89364717
A_33_P3326210	-4.59373	-2.19967	4.59373	down	ESCO2	establishment of sister chromatid cohesion N-acetyltransferase 2	FALSE	Homo sapiens establishment of sister chromatid cohesion N-acetyltransferase 2 (ESCO2), mRNA [NM_001017420]	157570	GO:0001741|GO:0005794|GO:0010369|GO:0034421|GO:0035861|GO:0005634|GO:0046872|GO:0006302|GO:0004468|GO:0007059|GO:0002244|GO:0005654|GO:0071168|GO:0000278|GO:0031618|GO:0000785|GO:0006275	27660889	chr8	27660830	+	hs|8p21.1	NM_001017420	chr8:27660830-27660889	NM_001017420	Hs.99480
A_23_P29723	-6.537	-2.70863	6.537	down	SGOL1	shugoshin-like 1 (S. pombe)	FALSE	Homo sapiens shugoshin-like 1 (S. pombe) (SGOL1), transcript variant A2, mRNA [NM_001012410]	151648	GO:0005515|GO:0000780|GO:0010457|GO:0005813|GO:0030892|GO:0005829|GO:0007067|GO:0000922|GO:0005737|GO:0007059|GO:0045132|GO:0000777|GO:0000776|GO:0000779|GO:0005654|GO:0019900|GO:0008608|GO:0000278|GO:0000775|GO:0051301	20202365	chr3	20202306	-	hs|3p24.3	NM_001012410	chr3:20202365-20202306	NM_001012410	Hs.105153
A_23_P90612	-3.07602	-1.62106	3.07602	down	MCM6	minichromosome maintenance complex component 6	FALSE	Homo sapiens minichromosome maintenance complex component 6 (MCM6), mRNA [NM_005915]	4175	GO:0005515|GO:0042555|GO:0005634|GO:0005524|GO:0042802|GO:0006260|GO:0000082|GO:0006271|GO:0004003|GO:0003697|GO:0006270|GO:0006268|GO:0005654|GO:0000278	136598276	chr2	136598217	-	hs|2q21.3	NM_005915	chr2:136598276-136598217	NM_005915	Hs.444118
A_33_P3238074	-4.04392	-2.01575	4.04392	down	MIEF1	mitochondrial elongation factor 1	FALSE	Homo sapiens mitochondrial elongation factor 1 (MIEF1), mRNA [NM_019008]	54471	GO:0005739|GO:0005515|GO:0008053|GO:0043531|GO:0000266|GO:0090314|GO:0005741|GO:0016021|GO:0090141|GO:0019003|GO:0042802|GO:0005777	39910228	chr22	39910169	+	hs|22q13.1	NM_019008	chr22:39910169-39910228	NM_019008	Hs.728085
A_33_P3291349	-3.49029	-1.80335	3.49029	down	RPRD1A	regulation of nuclear pre-mRNA domain containing 1A	FALSE	Homo sapiens regulation of nuclear pre-mRNA domain containing 1A (RPRD1A), transcript variant 4, mRNA [NM_001303413]	55197	GO:0070940|GO:0016591	33605629	chr18	33605570	-	hs|18q12.2	NM_001303413	chr18:33605629-33605570	NM_001303413	Hs.464912
A_23_P206441	-4.58135	-2.19577	4.58135	down	FANCA	Fanconi anemia, complementation group A	FALSE	Homo sapiens Fanconi anemia, complementation group A (FANCA), transcript variant 1, mRNA [NM_000135]	2175	GO:0005515|GO:0008585|GO:0005737|GO:0006461|GO:0006281|GO:0042127|GO:0005730|GO:0005654|GO:0005634|GO:0008584|GO:0043240|GO:0007140	89804072	chr16	89804013	-	hs|16q24.3	NM_000135	chr16:89804072-89804013	NM_000135	Hs.744083
A_23_P52676	-3.14253	-1.65193	3.14253	down	CATSPER1	cation channel, sperm associated 1	FALSE	Homo sapiens cation channel, sperm associated 1 (CATSPER1), mRNA [NM_053054]	117144	GO:0005515|GO:0035036|GO:0086010|GO:0005245|GO:0005886|GO:0031514|GO:0036128|GO:0007275|GO:0007283|GO:0030317|GO:0030154|GO:0060296|GO:0007338|GO:0070509|GO:0007342|GO:0070588|GO:0051924|GO:0034765|GO:0005227|GO:0032504	65784573	chr11	65784371	-	hs|11q13.1	NM_053054	chr11:65784573-65784371	NM_053054	Hs.189105
A_24_P41975	-3.31967	-1.73104	3.31967	down	TDRKH	tudor and KH domain containing	FALSE	Homo sapiens tudor and KH domain containing (TDRKH), transcript variant 1, mRNA [NM_001083965]	11022	GO:0009566|GO:0005739|GO:0010467|GO:0003723|GO:0034587|GO:0071546|GO:0031047|GO:0007283|GO:0071547|GO:0030154|GO:0043046|GO:0007140	151746339	chr1	151746280	-	hs|1q21.3	NM_001083965	chr1:151746339-151746280	NM_001083965	Hs.144439
A_24_P236091	-2.42964	-1.28074	2.42964	down	ENO2	enolase 2 (gamma, neuronal)	FALSE	Homo sapiens enolase 2 (gamma, neuronal) (ENO2), mRNA [NM_001975]	2026	GO:0000287|GO:0005886|GO:0005975|GO:0006094|GO:0044281|GO:0005615|GO:0004634|GO:0006096|GO:0005829|GO:0001917|GO:0009405|GO:0006006|GO:0043204|GO:0000015|GO:0070062	7032541	chr12	7032482	+	hs|12p13.31	NM_001975	chr12:7032482-7032541	NM_001975	Hs.511915
A_23_P14124	-2.65464	-1.40852	2.65464	down	RASL11A	RAS-like, family 11, member A	FALSE	Homo sapiens RAS-like, family 11, member A (RASL11A), mRNA [NM_206827]	387496	GO:0006184|GO:0016020|GO:0045943|GO:0007264|GO:0005730|GO:0005525|GO:0006351	27847726	chr13	27847667	+	hs|13q12.2	NM_206827	chr13:27847667-27847726	NM_206827	Hs.192131
A_33_P3344229	-9.10516	-3.18669	9.10516	down	HIST1H4A	histone cluster 1, H4a	FALSE	Homo sapiens histone cluster 1, H4a (HIST1H4A), mRNA [NM_003538]	8359	GO:0005515|GO:0010467|GO:0006325|GO:0005634|GO:0045653|GO:0000723|GO:0000183|GO:0000786|GO:0070062|GO:0035574|GO:0035575|GO:0046982|GO:0006334|GO:0006335|GO:0005576|GO:0006336|GO:0000228|GO:0003677|GO:0032776|GO:0034080|GO:0043234|GO:0016020|GO:0045814|GO:0040029|GO:0005654|GO:0000278	26022240	chr6	26022181	+	hs|6p22.2	NM_003538	chr6:26022181-26022240	NM_003538	Hs.248178
A_23_P96285	-3.1644	-1.66193	3.1644	down	REEP1	receptor accessory protein 1	FALSE	Homo sapiens receptor accessory protein 1 (REEP1), transcript variant 2, mRNA [NM_022912]	65055	GO:0008017|GO:0005515|GO:0032386|GO:0005737|GO:0031966|GO:0016020|GO:0005783|GO:0051205|GO:0071786|GO:0005789|GO:0016021|GO:0031849	86441557	chr2	86441498	-	hs|2p11.2	NM_022912	chr2:86441557-86441498	NM_022912	Hs.368884
A_33_P3217480	-3.07929	-1.6226	3.07929	down	HIRIP3	HIRA interacting protein 3	FALSE	Homo sapiens HIRA interacting protein 3 (HIRIP3), transcript variant 1, mRNA [NM_003609]	8479	GO:0005515|GO:0005730|GO:0005654|GO:0005634|GO:0006333	30004385	chr16	30004326	-	hs|16p11.2	NM_003609	chr16:30004385-30004326	NM_003609	Hs.567370
A_23_P23303	-5.39616	-2.43193	5.39616	down	EXO1	exonuclease 1	FALSE	Homo sapiens exonuclease 1 (EXO1), transcript variant 3, mRNA [NM_003686]	9156	GO:0005515|GO:0051321|GO:0035312|GO:0008409|GO:0090305|GO:0045190|GO:0051908|GO:0005634|GO:0006310|GO:0016446|GO:0003677|GO:0046872|GO:0004527|GO:0006281|GO:0045145|GO:0004523|GO:0043566|GO:0048256|GO:0005654|GO:0006298|GO:0000737|GO:0000738|GO:0002455	242048776	chr1	242048717	+	hs|1q43	NM_003686	chr1:242048717-242048776	NM_003686	Hs.498248
A_23_P362046	-2.68511	-1.42498	2.68511	down	TEX30	testis expressed 30	FALSE	Homo sapiens testis expressed 30 (TEX30), transcript variant 1, mRNA [NM_138779]	93081		103418860	chr13	103418801	-	hs|13q33.1	NM_138779	chr13:103418860-103418801	NM_138779	Hs.398111
A_23_P307761	-2.60862	-1.38329	2.60862	down	CABLES2	Cdk5 and Abl enzyme substrate 2	FALSE	Homo sapiens Cdk5 and Abl enzyme substrate 2 (CABLES2), mRNA [NM_031215]	81928	GO:0007049|GO:0051301	60963943	chr20	60963884	-	hs|20q13.33	NM_031215	chr20:60963943-60963884	NM_031215	Hs.301040
A_23_P129075	-23.2144	-4.53695	23.2144	down	WDR76	WD repeat domain 76	FALSE	Homo sapiens WD repeat domain 76 (WDR76), transcript variant 1, mRNA [NM_024908]	79968		44158674	chr15	44158615	+	hs|15q15.3	NM_024908	chr15:44158615-44158674	NM_024908	Hs.250154
A_32_P186474	-3.5509	-1.82818	3.5509	down	RACGAP1	Rac GTPase activating protein 1	FALSE	Homo sapiens Rac GTPase activating protein 1 (RACGAP1), transcript variant 1, mRNA [NM_013277]	29127	GO:0051256|GO:0005515|GO:0008017|GO:0072686|GO:0007264|GO:0005634|GO:0007283|GO:0009790|GO:0051233|GO:0007108|GO:0032154|GO:0046872|GO:0005829|GO:0007405|GO:0019886|GO:0000915|GO:0070062|GO:0007018|GO:0051056|GO:0043015|GO:0001669|GO:0019901|GO:0051988|GO:0043014|GO:0000281|GO:0032467|GO:0005874|GO:0048487|GO:0005547|GO:0030496|GO:0031234|GO:0043547|GO:0007596|GO:0008272|GO:0005654|GO:0097149|GO:…	50383073	chr12	50383014	-	hs|12q13.12	NM_013277	chr12:50383073-50383014	NM_013277	Hs.505469
A_33_P3401621	-3.08745	-1.62642	3.08745	down	CCNB1	cyclin B1	FALSE	Homo sapiens cyclin B1 (CCNB1), mRNA [NM_031966]	891	GO:0007077|GO:0005515|GO:0060045|GO:0046680|GO:0090266|GO:0007283|GO:0001556|GO:0005113|GO:0071398|GO:0005813|GO:0071283|GO:0019901|GO:0001701|GO:0000922|GO:0035173|GO:0045931|GO:0055015|GO:0005654|GO:0007080|GO:0000278|GO:0031442|GO:0051301|GO:0043148|GO:0005634|GO:0000079|GO:0048146|GO:0042246|GO:0031145|GO:0005829|GO:0005737|GO:0000082|GO:0000086|GO:0051726|GO:2000775|GO:0060623|GO:0051987|GO:…	68473931	chr5	68473872	+	hs|5q13.2	NM_031966	chr5:68473872-68473931	NM_031966	Hs.23960
A_23_P93823	-4.18581	-2.06551	4.18581	down	RFC2	replication factor C (activator 1) 2, 40kDa	FALSE	Homo sapiens replication factor C (activator 1) 2, 40kDa (RFC2), transcript variant 1, mRNA [NM_181471]	5982	GO:0005515|GO:0005794|GO:0003689|GO:0005634|GO:0005524|GO:0006260|GO:0006261|GO:0006271|GO:0006281|GO:0000723|GO:0006283|GO:0000722|GO:0006297|GO:0005654|GO:0005663|GO:0006289|GO:0000278|GO:0032201	73649925	chr7	73649866	-	hs|7q11.23	NM_181471	chr7:73649925-73649866	NM_181471	Hs.647062
A_33_P3386262	-5.03783	-2.3328	5.03783	down	CDT1	chromatin licensing and DNA replication factor 1	FALSE	Homo sapiens chromatin licensing and DNA replication factor 1 (CDT1), mRNA [NM_030928]	81620	GO:0006260|GO:0005515|GO:0000082|GO:0033262|GO:0030174|GO:0000083|GO:0000076|GO:0005654|GO:0005634|GO:0000278|GO:0003677|GO:0005829	88875665	chr16	88875606	+	hs|16q24.3	NM_030928	chr16:88875606-88875665	NM_030928	Hs.122908
A_23_P93258	-12.0894	-3.59568	12.0894	down	HIST1H3B	histone cluster 1, H3b	FALSE	Homo sapiens histone cluster 1, H3b (HIST1H3B), mRNA [NM_003537]	8358	GO:0005515|GO:0010467|GO:0046982|GO:0006325|GO:0006335|GO:0005576|GO:0005634|GO:0000228|GO:0003677|GO:0032776|GO:0043234|GO:0060968|GO:0016020|GO:0000183|GO:0007596|GO:0045814|GO:0040029|GO:0005654|GO:0000786|GO:0070062	26031981	chr6	26031922	-	hs|6p22.2	NM_003537	chr6:26031981-26031922	NM_003537	Hs.533292
A_23_P420551	-3.8835	-1.95736	3.8835	down	CIT	citron rho-interacting serine/threonine kinase	FALSE	Homo sapiens citron rho-interacting serine/threonine kinase (CIT), transcript variant 2, mRNA [NM_007174]	11113	GO:0005515|GO:0017124|GO:0005886|GO:0048699|GO:0007283|GO:0015629|GO:0046872|GO:0035556|GO:0000910|GO:0005083|GO:0000086|GO:0043025|GO:0007030|GO:0007091|GO:0005773|GO:0032467|GO:0031985|GO:0030165|GO:0005524|GO:0001726|GO:0016358|GO:0050790|GO:0007067|GO:0000070|GO:0016020|GO:0004674|GO:0008064|GO:0050774|GO:0006468|GO:0017048	120123690	chr12	120123631	-	hs|12q24.23	NM_007174	chr12:120123690-120123631	NM_007174	Hs.119594
A_23_P349928	-3.02153	-1.59528	3.02153	down	SP100	SP100 nuclear antigen	FALSE	Homo sapiens SP100 nuclear antigen (SP100), transcript variant 2, mRNA [NM_003113]	6672	GO:0005515|GO:0030870|GO:0070087|GO:0019221|GO:0005634|GO:0043433|GO:0042803|GO:0042802|GO:0046826|GO:0051091|GO:0005737|GO:0060337|GO:0000723|GO:0016032|GO:0034340|GO:0006338|GO:0034341|GO:0032526|GO:0006978|GO:0019900|GO:0034097|GO:0060333|GO:0003714|GO:0003713|GO:0019904|GO:0005730|GO:0032897|GO:0045765|GO:0000122|GO:0003677|GO:0006351|GO:0043392|GO:0048384|GO:0010596|GO:0034399|GO:0003682|GO:…	231380696	chr2	231380490	+	hs|2q37.1	NM_003113	chr2:231380490-231380696	NM_003113	Hs.369056
A_33_P3286208	-5.18417	-2.37411	5.18417	down	LRR1	leucine rich repeat protein 1	FALSE	Homo sapiens leucine rich repeat protein 1 (LRR1), transcript variant 3, mRNA [NM_203467]	122769	GO:0016567	50065759	chr14	50065700	+	hs|14q21.3	NM_203467	chr14:50065700-50065759	NM_203467	Hs.451090
A_33_P3411632	-3.1095	-1.63668	3.1095	down	TMEM121	transmembrane protein 121	FALSE	Homo sapiens transmembrane protein 121 (TMEM121), mRNA [NM_025268]	80757	GO:0008150|GO:0003674|GO:0016021|GO:0005575	105996537	chr14	105996478	+	hs|14q32.33	NM_025268	chr14:105996478-105996537	NM_025268	Hs.157527
A_24_P253215	-2.42658	-1.27893	2.42658	down	EMG1	EMG1 N1-specific pseudouridine methyltransferase	FALSE	Homo sapiens EMG1 N1-specific pseudouridine methyltransferase (EMG1), mRNA [NM_006331]	10436	GO:0070037|GO:0031167|GO:0005737|GO:0006364|GO:0003723|GO:0005730|GO:0005634|GO:0042274|GO:0019843	7084459	chr12	7084400	+	hs|12p13.31	NM_006331	chr12:7084400-7084459	NM_006331	Hs.744040
A_24_P227091	-4.44379	-2.15179	4.44379	down	KIF11	kinesin family member 11	FALSE	Homo sapiens kinesin family member 11 (KIF11), mRNA [NM_004523]	3832	GO:0008017|GO:0007100|GO:0032403|GO:0005829|GO:0019886|GO:0005737|GO:0007059|GO:0008574|GO:0005876|GO:0090307|GO:0007051|GO:0007052|GO:0016887|GO:0007018|GO:0005871|GO:0019901|GO:0005874|GO:0005819|GO:0046602|GO:0003777|GO:0005524|GO:0000922|GO:0007067|GO:0016020|GO:0007596|GO:0008152|GO:0051301	94414686	chr10	94414627	+	hs|10q23.33	NM_004523	chr10:94414627-94414686	NM_004523	Hs.8878
A_23_P354297	-2.52198	-1.33456	2.52198	down	CHTF18	CTF18, chromosome transmission fidelity factor 18 homolog (S. cerevisiae)	FALSE	Homo sapiens CTF18, chromosome transmission fidelity factor 18 homolog (S. cerevisiae) (CHTF18), mRNA [NM_022092]	63922	GO:0006260|GO:0005737|GO:0016020|GO:0051985|GO:0005654|GO:0007283|GO:0005524|GO:0003677|GO:0007140|GO:0007131	848004	chr16	847945	+	hs|16p13.3	NM_022092	chr16:847945-848004	NM_022092	Hs.153850
A_23_P51085	-18.8287	-4.23486	18.8287	down	SPC25	SPC25, NDC80 kinetochore complex component	FALSE	Homo sapiens SPC25, NDC80 kinetochore complex component (SPC25), mRNA [NM_020675]	57405	GO:0005515|GO:0007067|GO:0007059|GO:0000777|GO:0005634|GO:0007052|GO:0000278|GO:0031262|GO:0051301|GO:0005829	169728015	chr2	169727956	-	hs|2q31.1	NM_020675	chr2:169728015-169727956	NM_020675	Hs.421956
A_21_P0010891	-2.91266	-1.54234	2.91266	down	NUTM2B-AS1	NUTM2B antisense RNA 1	FALSE	Homo sapiens NUTM2B antisense RNA 1 (NUTM2B-AS1), transcript variant 1, long non-coding RNA [NR_120611]	101060691		81525643	chr10	81525584	-	hs|10q22.3	NR_120611	chr10:81525643-81525584	NR_120611	Hs.440648
A_23_P112341	-3.70352	-1.8889	3.70352	down	RMI1	RecQ mediated genome instability 1	FALSE	Homo sapiens RecQ mediated genome instability 1 (RMI1), mRNA [NM_024945]	80010	GO:0006260|GO:0005515|GO:0035264|GO:0005654|GO:0005634|GO:0042593|GO:0002023|GO:0009749	86618905	chr9	86618846	+	hs|9q21.32	NM_024945	chr9:86618846-86618905	NM_024945	Hs.726327
A_33_P3405500	-2.60499	-1.38128	2.60499	down	SACS	sacsin molecular chaperone	FALSE	Homo sapiens sacsin molecular chaperone (SACS), transcript variant 1, mRNA [NM_014363]	26278	GO:0070852|GO:0005739|GO:0090084|GO:0030424|GO:0005737|GO:0006457|GO:0070628|GO:0051087|GO:0030544|GO:0005634|GO:0030425	23927984	chr13	23927925	-	hs|13q12.12	NM_014363	chr13:23927984-23927925	NM_014363	Hs.159492
A_23_P80008	-3.75315	-1.9081	3.75315	down	MYLK2	myosin light chain kinase 2	FALSE	Homo sapiens myosin light chain kinase 2 (MYLK2), mRNA [NM_033118]	85366	GO:0005515|GO:0005516|GO:0006941|GO:0005634|GO:0007274|GO:0035914|GO:0060048|GO:0005524|GO:0030017|GO:0014816|GO:0032971|GO:0010628|GO:0005737|GO:0046777|GO:0018107|GO:0004687|GO:0004683|GO:0055008	30422469	chr20	30422410	+	hs|20q11.21	NM_033118	chr20:30422410-30422469	NM_033118	Hs.86092
A_23_P14193	-2.76274	-1.4661	2.76274	down	RFC3	replication factor C (activator 1) 3, 38kDa	FALSE	Homo sapiens replication factor C (activator 1) 3, 38kDa (RFC3), transcript variant 1, mRNA [NM_002915]	5983	GO:0046683|GO:0005515|GO:0003689|GO:0005634|GO:0003677|GO:0006260|GO:0006271|GO:0006281|GO:0000723|GO:0006283|GO:0000722|GO:0000731|GO:0006297|GO:0005654|GO:0005663|GO:0006289|GO:0000278|GO:0016887|GO:0032201	34410747	chr13	34410688	+	hs|13q13.2	NM_002915	chr13:34410688-34410747	NM_002915	Hs.115474
A_33_P3220376	-3.42903	-1.7778	3.42903	down			FALSE	NP1L1_HUMAN (P55209) Nucleosome assembly protein 1-like 1 (NAP-1-related protein) (hNRP), partial (38%) [THC2591311]			75614817	chr15	75614758	+	hs|15q24.2		chr15:075614758-075614817
A_33_P3297255	-3.89559	-1.96184	3.89559	down	MXD3	MAX dimerization protein 3	FALSE	Homo sapiens MAX dimerization protein 3 (MXD3), transcript variant 1, mRNA [NM_031300]	83463	GO:0046983|GO:0005634|GO:0045892|GO:0003677|GO:0006351	176734275	chr5	176734216	-	hs|5q35.3	NM_031300	chr5:176734275-176734216	NM_031300	Hs.743332
A_23_P25873	-3.87853	-1.95551	3.87853	down	WDHD1	WD repeat and HMG-box DNA binding protein 1	FALSE	Homo sapiens WD repeat and HMG-box DNA binding protein 1 (WDHD1), transcript variant 1, mRNA [NM_007086]	11169	GO:0005515|GO:0006396|GO:0005737|GO:0070829|GO:0003723|GO:0003682|GO:0005654|GO:0070063|GO:0003677|GO:0000775|GO:0033044	55408024	chr14	55407965	-	hs|14q22.2	NM_007086	chr14:55408024-55407965	NM_007086	Hs.385998
A_23_P113393	-3.87923	-1.95577	3.87923	down	APLN	apelin	FALSE	Homo sapiens apelin (APLN), mRNA [NM_017413]	8862	GO:0007165|GO:0006955|GO:0001664|GO:0007595|GO:0005179|GO:0023052|GO:0005102|GO:0005576|GO:0005615|GO:0031704	128779470	chrX	128779411	-	hs|Xq26.1	NM_017413	chrX:128779470-128779411	NM_017413	Hs.303084
A_21_P0014073	-2.23253	-1.15868	2.23253	down	LOC101927886	uncharacterized LOC101927886	FALSE	PREDICTED: Homo sapiens uncharacterized LOC101927886 (LOC101927886), ncRNA [XR_241120]	101927886		151320367	chr1	151320308	+	hs|1q21.3	XR_241120	chr1:151320308-151320367	XR_241120	Hs.634042
A_33_P3249439	-2.74522	-1.45692	2.74522	down	NCAPH2	non-SMC condensin II complex, subunit H2	FALSE	Homo sapiens non-SMC condensin II complex, subunit H2 (NCAPH2), transcript variant 3, mRNA [NM_001185011]	29781	GO:0005515|GO:0016020|GO:0030261|GO:0005694|GO:0005654|GO:0000278	50961892	chr22	50961833	+	hs|22q13.33	NM_001185011	chr22:50961833-50961892	NM_001185011	Hs.730607
A_33_P3340468	-5.81606	-2.54004	5.81606	down	CENPI	centromere protein I	FALSE	centromere protein I [Source:HGNC Symbol;Acc:HGNC:3968] [ENST00000403304]	2491	GO:0034080|GO:0005515|GO:0005737|GO:0006334|GO:0000776|GO:0007548|GO:0005654|GO:0005634|GO:0000278|GO:0005829	100353497	chrX	100353438	+	hs|Xq22.1	XM_005262111	chrX:100353438-100353497	XM_005262111	Hs.348920
A_33_P3423949	-2.70027	-1.4331	2.70027	down	CBX2	chromobox homolog 2	FALSE	Homo sapiens chromobox homolog 2 (CBX2), transcript variant 1, mRNA [NM_005189]	84733	GO:0035102|GO:0000792|GO:0005515|GO:0031519|GO:0000791|GO:0045137|GO:0005634|GO:0000122|GO:0035064|GO:0003677|GO:0006351|GO:0030154|GO:0003682|GO:0005654|GO:0016568	77761361	chr17	77761302	+	hs|17q25.3	NM_005189	chr17:77761302-77761361	NM_005189	Hs.368410
A_23_P110791	-2.71755	-1.44231	2.71755	down	CSF1R	colony stimulating factor 1 receptor	FALSE	Homo sapiens colony stimulating factor 1 receptor (CSF1R), transcript variant 1, mRNA [NM_005211]	1436	GO:0008284|GO:0071902|GO:0005886|GO:0008283|GO:0061098|GO:0008360|GO:0019221|GO:0045124|GO:2000147|GO:0042803|GO:0031529|GO:2000249|GO:0046777|GO:0006954|GO:0030225|GO:0030224|GO:0070374|GO:0060603|GO:0090197|GO:0030097|GO:0038145|GO:0030335|GO:0036006|GO:0009986|GO:0048015|GO:0042517|GO:0019903|GO:0046488|GO:0030316|GO:0007275|GO:0018108|GO:0005524|GO:0045217|GO:0043235|GO:0007165|GO:0019955|GO:…	149432920	chr5	149432861	-	hs|5q32	NM_005211	chr5:149432920-149432861	NM_005211	Hs.586219
A_23_P88484	-2.94978	-1.56061	2.94978	down	DUT	deoxyuridine triphosphatase	FALSE	Homo sapiens deoxyuridine triphosphatase (DUT), transcript variant 1, mRNA [NM_001025248]	1854	GO:0005515|GO:0000287|GO:0046081|GO:0055086|GO:0005634|GO:0044281|GO:0006226|GO:0005739|GO:0006260|GO:0006139|GO:0046134|GO:0004170|GO:0005654|GO:0006206|GO:0070062	48634258	chr15	48633763	+	hs|15q21.1	NM_001025248	chr15:48633763-48634258	NM_001025248	Hs.527980
A_32_P167239	-2.70117	-1.43359	2.70117	down	AFAP1L1	actin filament associated protein 1-like 1	FALSE	Homo sapiens actin filament associated protein 1-like 1 (AFAP1L1), transcript variant 1, mRNA [NM_152406]	134265	GO:0005737|GO:0030054|GO:0005886|GO:0071437|GO:0002102|GO:0005634	148720384	chr5	148720325	+	hs|5q32	NM_152406	chr5:148720325-148720384	NM_152406	Hs.483793
A_33_P3236921	-3.31921	-1.73084	3.31921	down	PARP1	poly (ADP-ribose) polymerase 1	FALSE	Homo sapiens poly (ADP-ribose) polymerase 1 (PARP1), mRNA [NM_001618]	142	GO:0005515|GO:0010467|GO:0016540|GO:2000679|GO:0006367|GO:0006366|GO:0005634|GO:0005635|GO:0042802|GO:0006302|GO:0003950|GO:0006471|GO:0051287|GO:0000723|GO:0042769|GO:0045944|GO:0030225|GO:0007179|GO:0005667|GO:0032869|GO:0071451|GO:0023019|GO:0005730|GO:0070412|GO:0000122|GO:0060391|GO:0003677|GO:0006351|GO:0070212|GO:0047485|GO:0006281|GO:0016020|GO:0006284|GO:0005654|GO:0008270|GO:0019899|GO:…	226549220	chr1	226549161	-	hs|1q42.12	NM_001618	chr1:226549220-226549161	NM_001618	Hs.177766
A_24_P238499	-9.25023	-3.20949	9.25023	down	TYMSOS	TYMS opposite strand	FALSE	Homo sapiens TYMS opposite strand (TYMSOS), mRNA [NM_001012716]	494514		649747	chr18	649688	-	hs|18p11.32	NM_001012716	chr18:649747-649688	NM_001012716	Hs.274959
A_33_P3832857	-3.31075	-1.72716	3.31075	down	HAUS2	HAUS augmin-like complex, subunit 2	FALSE	Homo sapiens HAUS augmin-like complex, subunit 2 (HAUS2), transcript variant 1, mRNA [NM_018097]	55142	GO:0005813|GO:0005794|GO:0006996|GO:0005874|GO:0005819|GO:0051225|GO:0005829|GO:0051297|GO:0003674|GO:0005737|GO:0007067|GO:0000086|GO:0070652|GO:0005654|GO:0000278|GO:0051301	42859183	chr15	42859124	+	hs|15q15.2	NM_018097	chr15:42859124-42859183	NM_018097	Hs.14347
A_23_P352266	-2.77629	-1.47316	2.77629	down	BCL2	B-cell CLL/lymphoma 2	FALSE	Homo sapiens B-cell CLL/lymphoma 2 (BCL2), transcript variant alpha, mRNA [NM_000633]	596	GO:0016248|GO:0005515|GO:0001656|GO:0030308|GO:0001658|GO:0033689|GO:0030307|GO:0010523|GO:0007409|GO:0002020|GO:0009791|GO:0006808|GO:0031069|GO:0018105|GO:0018107|GO:0010039|GO:0014031|GO:0001662|GO:0002326|GO:0033033|GO:0010332|GO:0031625|GO:0000209|GO:0002320|GO:0033077|GO:0031965|GO:0030336|GO:0007565|GO:0010559|GO:0007569|GO:0032469|GO:0009636|GO:0001503|GO:0002931|GO:0005789|GO:0001952|GO:…	60790782	chr18	60790723	-	hs|18q21.33	NM_000633	chr18:60790782-60790723	NM_000633	Hs.150749
A_33_P3237110	-5.83986	-2.54593	5.83986	down	GPR137C	G protein-coupled receptor 137C	FALSE	Homo sapiens G protein-coupled receptor 137C (GPR137C), mRNA [NM_001099652]	283554	GO:0016021	53104364	chr14	53104305	+	hs|14q22.1	NM_001099652	chr14:53104305-53104364	NM_001099652	Hs.416214
A_33_P3238976	-3.88721	-1.95873	3.88721	down	TRMT5	tRNA methyltransferase 5	FALSE	Homo sapiens tRNA methyltransferase 5 (TRMT5), mRNA [NM_020810]	57570	GO:0005759|GO:0030488|GO:0052906|GO:0005634	61439147	chr14	61439088	-	hs|14q23.1	NM_020810	chr14:61439147-61439088	NM_020810	Hs.380159
A_32_P87531	-2.89249	-1.53231	2.89249	down	DNAH14	dynein, axonemal, heavy chain 14	FALSE	Homo sapiens dynein, axonemal, heavy chain 14 (DNAH14), transcript variant 2, mRNA [NM_001145154]	127602	GO:0005929|GO:0005737|GO:0030286|GO:0008152|GO:0005874|GO:0003777|GO:0005524|GO:0007018	225156538	chr1	225156479	+	hs|1q42.12	NM_001145154	chr1:225156479-225156538	NM_001145154	Hs.133977
A_23_P865	-5.67624	-2.50494	5.67624	down	FRRS1	ferric-chelate reductase 1	FALSE	Homo sapiens ferric-chelate reductase 1 (FRRS1), mRNA [NM_001013660]	391059	GO:0000293|GO:0016021|GO:0046872|GO:0055114	100174266	chr1	100174259	-	hs|1p21.2	NM_001013660	chr1:100174266-100174259	NM_001013660	Hs.454779
A_24_P38081	-3.70129	-1.88803	3.70129	down	FKBP5	FK506 binding protein 5	FALSE	Homo sapiens FK506 binding protein 5 (FKBP5), transcript variant 1, mRNA [NM_004117]	2289	GO:0005515|GO:0000413|GO:0061077|GO:0016020|GO:0006457|GO:0031072|GO:0005789|GO:0003755|GO:0005528|GO:0005654|GO:0070062	35541987	chr6	35541928	-	hs|6p21.31	NM_004117	chr6:35541987-35541928	NM_004117	Hs.407190
A_32_P35969	-4.29716	-2.10338	4.29716	down	CHRNA7	cholinergic receptor, nicotinic, alpha 7 (neuronal)	FALSE	Homo sapiens cholinergic receptor, nicotinic, alpha 7 (neuronal) (CHRNA7), transcript variant 2, mRNA [NM_001190455]	1139	GO:0008284|GO:0030054|GO:0005886|GO:0022848|GO:0007268|GO:0042803|GO:0000187|GO:0001540|GO:0034220|GO:0015464|GO:0045211|GO:0042166|GO:0007613|GO:0006816|GO:0006811|GO:0001666|GO:0006874|GO:0032720|GO:0045766|GO:0005892|GO:0007165|GO:0050890|GO:0015643|GO:0016021|GO:0004889|GO:0017081|GO:0035094	32462281	chr15	32462222	+	hs|15q13.3	NM_001190455	chr15:32462222-32462281	NM_001190455	Hs.511772
A_23_P70328	-2.54658	-1.34856	2.54658	down	CENPQ	centromere protein Q	FALSE	Homo sapiens centromere protein Q (CENPQ), mRNA [NM_018132]	55166	GO:0034080|GO:0006334|GO:0005654|GO:0015629|GO:0000278|GO:0000775|GO:0005829	49460458	chr6	49460399	+	hs|6p12.3	NM_018132	chr6:49460399-49460458	NM_018132	Hs.88663
A_23_P25069	-6.09429	-2.60746	6.09429	down	OVOS2	ovostatin 2	FALSE		144203	GO:0010951|GO:0004867|GO:0005615	31267800	chr12	31267369	-	hs|12p11.21	XR_424313	chr12:31267800-31267369	XR_424313	Hs.524331
A_23_P29769	-3.38285	-1.75824	3.38285	down	WWTR1	WW domain containing transcription regulator 1	FALSE	Homo sapiens WW domain containing transcription regulator 1 (WWTR1), transcript variant 1, mRNA [NM_015472]	25937	GO:0005515|GO:0010467|GO:0008284|GO:0006367|GO:0016567|GO:0045599|GO:0017145|GO:0010718|GO:0005634|GO:0031146|GO:0035414|GO:0042803|GO:0032835|GO:0005829|GO:0005737|GO:0035264|GO:0045944|GO:0072307|GO:0060993|GO:0007179|GO:0090090|GO:0005667|GO:0006355|GO:0003714|GO:0048762|GO:0003713|GO:0000122|GO:0035329|GO:0060390|GO:0006351|GO:0001649|GO:0060271|GO:0001933|GO:0005654|GO:0006469	149238652	chr3	149238593	-	hs|3q25.1	NM_015472	chr3:149238652-149238593	NM_015472	Hs.477921
A_33_P3397443	-3.69576	-1.88587	3.69576	down	PKMYT1	protein kinase, membrane associated tyrosine/threonine 1	FALSE	Homo sapiens protein kinase, membrane associated tyrosine/threonine 1 (PKMYT1), transcript variant 2, mRNA [NM_182687]	9088	GO:0005515|GO:0007088|GO:0005794|GO:0005783|GO:0000079|GO:0005524|GO:0046872|GO:0005829|GO:0007067|GO:0000082|GO:0004672|GO:0016020|GO:0000139|GO:0016301|GO:0004674|GO:0010923|GO:0000086|GO:0051726|GO:0005789|GO:0006468|GO:0005654|GO:0000278	3022879	chr16	3022820	-	hs|16p13.3	NM_182687	chr16:3022879-3022820	NM_182687	Hs.732385
A_22_P00004951	-2.71117	-1.43891	2.71117	down	ST3GAL6-AS1	ST3GAL6 antisense RNA 1	FALSE	Homo sapiens ST3GAL6 antisense RNA 1 (ST3GAL6-AS1), long non-coding RNA [NR_046683]	100874207		98434298	chr3	98434239	-	hs|3q12.1	NR_046683	chr3:98434298-98434239	NR_046683	Hs.633553
A_23_P408996	-11.6149	-3.53791	11.6149	down	MBOAT1	membrane bound O-acyltransferase domain containing 1	FALSE	Homo sapiens membrane bound O-acyltransferase domain containing 1 (MBOAT1), transcript variant 1, mRNA [NM_001080480]	154141	GO:0036150|GO:0016747|GO:0005789|GO:0044281|GO:0016021|GO:0006644|GO:0046474|GO:0036152	20101206	chr6	20101147	-	hs|6p22.3	NM_001080480	chr6:20101206-20101147	NM_001080480	Hs.377830
A_23_P138507	-5.29429	-2.40444	5.29429	down	CDK1	cyclin-dependent kinase 1	FALSE	Homo sapiens cyclin-dependent kinase 1 (CDK1), transcript variant 1, mRNA [NM_001786]	983	GO:0005515|GO:0007077|GO:0014070|GO:0033160|GO:0030261|GO:0034501|GO:0014075|GO:0002756|GO:0018105|GO:0007173|GO:0000165|GO:0007411|GO:0018107|GO:0002755|GO:0005813|GO:0038124|GO:0006996|GO:0038123|GO:0034134|GO:0030332|GO:0007569|GO:0030496|GO:0009636|GO:0002224|GO:0035173|GO:0006281|GO:0008543|GO:0030544|GO:0035666|GO:0034166|GO:0005654|GO:0000278|GO:0038095|GO:0034162|GO:0004693|GO:0007095|GO:…	62553650	chr10	62552004	+	hs|10q21.2	NM_001786	chr10:62552004-62553650	NM_001786	Hs.732435
A_23_P126212	-11.2815	-3.49588	11.2815	down	CLSPN	claspin	FALSE	Homo sapiens claspin (CLSPN), transcript variant 1, mRNA [NM_022111]	63967	GO:0005515|GO:0010997|GO:0031572|GO:0006915|GO:0003677|GO:0006921|GO:0006260|GO:0032147|GO:0006281|GO:0018105|GO:0005654|GO:0000077|GO:0033314	36204176	chr1	36204117	-	hs|1p34.3	NM_022111	chr1:36204176-36204117	NM_022111	Hs.175613
A_33_P3284584	-2.96625	-1.56864	2.96625	down			FALSE				138089164	chr7	138089105	-	hs|7q33		chr7:138089164-138089105
A_24_P113144	-3.27721	-1.71247	3.27721	down	ATAD5	ATPase family, AAA domain containing 5	FALSE	Homo sapiens ATPase family, AAA domain containing 5 (ATAD5), mRNA [NM_024857]	79915	GO:0005634|GO:0005524|GO:0006974	29221654	chr17	29221595	+	hs|17q11.2	NM_024857	chr17:29221595-29221654	NM_024857	Hs.528902
A_33_P3352019	-2.92937	-1.55059	2.92937	down	SCARA3	scavenger receptor class A, member 3	FALSE	Homo sapiens scavenger receptor class A, member 3 (SCARA3), transcript variant 2, mRNA [NM_182826]	51435	GO:0009650|GO:0005581|GO:0000139|GO:0005789|GO:0016021|GO:0006979|GO:0006898|GO:0005044	27517055	chr8	27516996	+	hs|8p21.1	NM_182826	chr8:27516996-27517055	NM_182826	Hs.128856
A_33_P3360216	-7.9869	-2.99764	7.9869	down	HIST1H2AI	histone cluster 1, H2ai	FALSE	Homo sapiens histone cluster 1, H2ai (HIST1H2AI), mRNA [NM_003509]	8329	GO:0005515|GO:0008150|GO:0046982|GO:0005634|GO:0019899|GO:0000786|GO:0003677|GO:0070062	27776445	chr6	27776386	+	hs|6p22.1	NM_003509	chr6:27776386-27776445	NM_003509	Hs.534035
A_33_P3229370	-4.02454	-2.00882	4.02454	down	ID4	inhibitor of DNA binding 4, dominant negative helix-loop-helix protein	FALSE	Homo sapiens inhibitor of DNA binding 4, dominant negative helix-loop-helix protein (ID4), mRNA [NM_001546]	3400	GO:0005515|GO:0008284|GO:0022010|GO:0045599|GO:0005634|GO:0007405|GO:0005737|GO:0000082|GO:0045944|GO:0001085|GO:0046983|GO:0045444|GO:0021895|GO:0006357|GO:0003714|GO:0000122|GO:0006351|GO:0045669|GO:0048712|GO:0021766|GO:0045665|GO:0048715|GO:0007623|GO:0034613|GO:0045892	19840900	chr6	19840841	+	hs|6p22.3	NM_001546	chr6:19840841-19840900	NM_001546	Hs.519601
A_33_P3339375	-2.25106	-1.1706	2.25106	down	ARHGAP11B	Rho GTPase activating protein 11B	FALSE	Homo sapiens Rho GTPase activating protein 11B (ARHGAP11B), mRNA [NM_001039841]	89839	GO:0043547|GO:0051056|GO:0007264|GO:0005829|GO:0005096	30927820	chr15	30927761	+	hs|15q13.2	NM_001039841	chr15:30927761-30927820	NM_001039841	Hs.659621
A_23_P26557	-2.38668	-1.255	2.38668	down	C16orf59	chromosome 16 open reading frame 59	FALSE	Homo sapiens chromosome 16 open reading frame 59 (C16orf59), mRNA [NM_025108]	80178		2514854	chr16	2514795	+	hs|16p13.3	NM_025108	chr16:2514795-2514854	NM_025108	Hs.534491
A_23_P411335	-2.65171	-1.40692	2.65171	down	SGOL2	shugoshin-like 2 (S. pombe)	FALSE	Homo sapiens shugoshin-like 2 (S. pombe) (SGOL2), transcript variant 1, mRNA [NM_152524]	151246	GO:0005515|GO:0030892|GO:0000777|GO:0005654|GO:0051754|GO:0000278|GO:0000775|GO:0051301|GO:0005829	201438572	chr2	201438513	+	hs|2q33.1	NM_152524	chr2:201438513-201438572	NM_152524	Hs.655182
A_19_P00810205	-3.17673	-1.66754	3.17673	down			FALSE	CCNB2 pseudogene 1 [Source:HGNC Symbol;Acc:HGNC:50850] [ENST00000399411]			7949226	chr7	7949167	-	hs|7p21.3		chr7:7949226-7949167
A_23_P132277	-3.57879	-1.83947	3.57879	down	MCM5	minichromosome maintenance complex component 5	FALSE	Homo sapiens minichromosome maintenance complex component 5 (MCM5), mRNA [NM_006739]	4174	GO:0005515|GO:0042555|GO:0005634|GO:0003677|GO:0005524|GO:0003678|GO:0006260|GO:0000082|GO:0006271|GO:0016020|GO:0006270|GO:0005654|GO:0032508|GO:0000278	35820178	chr22	35819307	+	hs|22q12.3	NM_006739	chr22:35819307-35820178	NM_006739	Hs.517582
A_33_P3237359	-3.17858	-1.66838	3.17858	down	HMGB3	high mobility group box 3	FALSE	Homo sapiens high mobility group box 3 (HMGB3), transcript variant 1, mRNA [NM_001301228]	3149	GO:0045578|GO:0006355|GO:0003690|GO:0045638|GO:0008301|GO:0005694|GO:0003682|GO:0007275|GO:0006338|GO:0006310|GO:0005634	150156632	chrX	150156573	+	hs|Xq28	NM_001301228	chrX:150156573-150156632	NM_001301228	Hs.19114
A_23_P144684	-3.30528	-1.72477	3.30528	down	ANKRD32	ankyrin repeat domain 32	FALSE	Homo sapiens ankyrin repeat domain 32 (ANKRD32), mRNA [NM_032290]	84250	GO:0005813|GO:0005634	94031226	chr5	94031167	+	hs|5q15	NM_032290	chr5:94031167-94031226	NM_032290	Hs.657315
A_23_P7636	-3.73877	-1.90256	3.73877	down	PTTG1	pituitary tumor-transforming 1	FALSE	Homo sapiens pituitary tumor-transforming 1 (PTTG1), transcript variant 2, mRNA [NM_004219]	9232	GO:0005515|GO:0051276|GO:0017124|GO:0006355|GO:0003700|GO:0004869|GO:0006366|GO:0005634|GO:0007283|GO:0031145|GO:0005829|GO:0010951|GO:0005737|GO:0007067|GO:0006281|GO:0007059|GO:0000278|GO:0051301	159855703	chr5	159855644	+	hs|5q33.3	NM_004219	chr5:159855644-159855703	NM_004219	Hs.350966
A_23_P345118	-3.4319	-1.77901	3.4319	down	PIM1	Pim-1 proto-oncogene, serine/threonine kinase	FALSE	Homo sapiens Pim-1 proto-oncogene, serine/threonine kinase (PIM1), transcript variant 1, mRNA [NM_002648]	5292	GO:0005515|GO:0043066|GO:0030145|GO:0005886|GO:0008283|GO:0006915|GO:0005634|GO:0007275|GO:0005524|GO:0043433|GO:0007346|GO:0031659|GO:0005737|GO:0007049|GO:0046777|GO:0004674|GO:0030212|GO:0006468|GO:0043024|GO:0008134	37143161	chr6	37143102	+	hs|6p21.2	NM_002648	chr6:37143102-37143161	NM_002648	Hs.81170
A_23_P314805	-2.40849	-1.26813	2.40849	down	TMEM56	transmembrane protein 56	FALSE	Homo sapiens transmembrane protein 56 (TMEM56), transcript variant 2, mRNA [NM_152487]	148534	GO:0008150|GO:0003674|GO:0016021|GO:0005575	95658474	chr1	95658415	+	hs|1p21.3	NM_152487	chr1:95658415-95658474	NM_152487	Hs.483512
A_33_P3265872	-2.75089	-1.4599	2.75089	down	LOC101927497	uncharacterized LOC101927497	FALSE	Homo sapiens uncharacterized LOC101927497 (LOC101927497), transcript variant 1, long non-coding RNA [NR_110086]	101927497		92546485	chr7	92546426	+	hs|7q21.2	NR_110086	chr7:92546426-92546485	NR_110086
A_23_P252335	-2.63675	-1.39876	2.63675	down	MIS18A	MIS18 kinetochore protein A	FALSE	Homo sapiens MIS18 kinetochore protein A (MIS18A), mRNA [NM_018944]	54069	GO:0005515|GO:0006334|GO:0005634|GO:0034080|GO:0003674|GO:0008150|GO:0005737|GO:0007067|GO:0007059|GO:0044030|GO:0005654|GO:0000775|GO:0051301	33641386	chr21	33641327	-	hs|21q22.11	NM_018944	chr21:33641386-33641327	NM_018944	Hs.190518
A_22_P00000985	-2.36187	-1.23993	2.36187	down	PRKCQ-AS1	PRKCQ antisense RNA 1	FALSE	Homo sapiens PRKCQ antisense RNA 1 (PRKCQ-AS1), transcript variant 1, long non-coding RNA [NR_036502]	439949		6625880	chr10	6625821	+	hs|10p14	NR_036502	chr10:6625821-6625880	NR_036502	Hs.13262
A_23_P60339	-2.79716	-1.48396	2.79716	down	C9orf64	chromosome 9 open reading frame 64	FALSE	Homo sapiens chromosome 9 open reading frame 64 (C9orf64), mRNA [NM_032307]	84267	GO:0008150|GO:0003674|GO:0005575	86554414	chr9	86554355	-	hs|9q21.32	NM_032307	chr9:86554414-86554355	NM_032307	Hs.208914
A_23_P80902	-5.15913	-2.36713	5.15913	down	KIF15	kinesin family member 15	FALSE	Homo sapiens kinesin family member 15 (KIF15), mRNA [NM_020242]	56992	GO:0008017|GO:0005813|GO:0005871|GO:0005873|GO:0008283|GO:0005874|GO:0005819|GO:0003777|GO:0003677|GO:0005524|GO:0005829|GO:0019886|GO:0003774|GO:0007067|GO:0016020|GO:0007596|GO:0008152|GO:0016887|GO:0007018	44894445	chr3	44894386	+	hs|3p21.31	NM_020242	chr3:44894386-44894445	NM_020242	Hs.658939
A_33_P3254606	-3.30431	-1.72435	3.30431	down	WDR62	WD repeat domain 62	FALSE	Homo sapiens WD repeat domain 62 (WDR62), transcript variant 1, mRNA [NM_001083961]	284403	GO:0005737|GO:0000922|GO:0021987|GO:0005654|GO:0005634|GO:0022008	36596011	chr19	36595952	+	hs|19q13.12	NM_001083961	chr19:36595952-36596011	NM_001083961	Hs.116244
A_23_P254733	-6.04475	-2.59568	6.04475	down	CENPU	centromere protein U	FALSE	Homo sapiens centromere protein U (CENPU), transcript variant 1, mRNA [NM_024629]	79682	GO:0034080|GO:0006355|GO:0005815|GO:0006334|GO:0000777|GO:0016032|GO:0005654|GO:0005634|GO:0000278|GO:0043009|GO:0006351|GO:0005829	185616396	chr4	185616337	-	hs|4q35.1	NM_024629	chr4:185616396-185616337	NM_024629	Hs.575032
A_23_P318904	-2.57007	-1.36181	2.57007	down	SERTAD4	SERTA domain containing 4	FALSE	Homo sapiens SERTA domain containing 4 (SERTAD4), mRNA [NM_019605]	56256	GO:0005634	210416093	chr1	210416034	+	hs|1q32.2	NM_019605	chr1:210416034-210416093	NM_019605	Hs.600545
A_23_P143190	-14.9253	-3.89969	14.9253	down	MYBL2	v-myb avian myeloblastosis viral oncogene homolog-like 2	FALSE	Homo sapiens v-myb avian myeloblastosis viral oncogene homolog-like 2 (MYBL2), transcript variant 1, mRNA [NM_002466]	4605	GO:0005515|GO:0003700|GO:0031523|GO:0000978|GO:0006351|GO:0001077|GO:0000086|GO:0003682|GO:0045944|GO:0051726|GO:0005654|GO:0090307|GO:0000278	42343855	chr20	42343796	+	hs|20q13.12	NM_002466	chr20:42343796-42343855	NM_002466	Hs.179718
A_33_P3357062	-2.47319	-1.30638	2.47319	down	DDX55	DEAD (Asp-Glu-Ala-Asp) box polypeptide 55	FALSE	Homo sapiens DEAD (Asp-Glu-Ala-Asp) box polypeptide 55 (DDX55), mRNA [NM_020936]	57696	GO:0016020|GO:0008152|GO:0004386|GO:0005524	124101123	chr12	124101064	+	hs|12q24.31	NM_020936	chr12:124101064-124101123	NM_020936	Hs.286173
A_33_P3281867	-2.52355	-1.33545	2.52355	down			FALSE	IMP1 inner mitochondrial membrane peptidase-like (S. cerevisiae) pseudogene 1 [Source:HGNC Symbol;Acc:HGNC:51131] [ENST00000605170]			63400154	chr11	63400095	+	hs|11q13.1		chr11:63400095-63400154
A_24_P122337	-3.31658	-1.7297	3.31658	down	SYTL4	synaptotagmin-like 4	FALSE	Homo sapiens synaptotagmin-like 4 (SYTL4), transcript variant 1, mRNA [NM_080737]	94121	GO:0005215|GO:0005813|GO:0017137|GO:0005886|GO:0050714|GO:0006887|GO:0042043|GO:0006886|GO:0008021|GO:0045921|GO:0005737|GO:0071985|GO:0005543|GO:0005654|GO:0008270|GO:0030141|GO:0046676|GO:0030658|GO:0005768|GO:0019898	99929857	chrX	99929798	-	hs|Xq22.1	NM_080737	chrX:99929857-99929798	NM_080737	Hs.592224
A_23_P81121	-4.04869	-2.01746	4.04869	down	EXOSC9	exosome component 9	FALSE	Homo sapiens exosome component 9 (EXOSC9), transcript variant 2, mRNA [NM_005033]	5393	GO:0005515|GO:0010467|GO:0030307|GO:0071028|GO:0006364|GO:0003723|GO:0071035|GO:0000956|GO:0005730|GO:0043928|GO:0004532|GO:0005634|GO:0000228|GO:0000178|GO:0005829|GO:0006955|GO:0005737|GO:0000175|GO:0000176|GO:0017091|GO:0005654|GO:0045111|GO:0070062|GO:0000288	122735167	chr4	122735108	+	hs|4q27	NM_005033	chr4:122735108-122735167	NM_005033	Hs.91728
A_22_P00015351	-6.36988	-2.67127	6.36988	down	lnc-SPRYD7-1	lnc-SPRYD7-1:2	FALSE	LNCipedia lincRNA (lnc-SPRYD7-1), lincRNA [lnc-SPRYD7-1:2]			50618650	chr13	50618591	-	hs|13q14.2	BC026275	chr13:50618650-50618591		Hs.547964
A_23_P422193	-5.13403	-2.36009	5.13403	down	SUV39H1	suppressor of variegation 3-9 homolog 1 (Drosophila)	FALSE	Homo sapiens suppressor of variegation 3-9 homolog 1 (Drosophila) (SUV39H1), transcript variant 2, mRNA [NM_003173]	6839	GO:0005515|GO:0000792|GO:0010467|GO:0006364|GO:0006325|GO:0005634|GO:0030154|GO:0042054|GO:0036123|GO:0000183|GO:0036124|GO:0016032|GO:0000976|GO:0000794|GO:0071456|GO:0033553|GO:0008757|GO:0000122|GO:0006351|GO:0006974|GO:0018024|GO:0007049|GO:0047485|GO:0045814|GO:0003682|GO:0046974|GO:0005652|GO:0040029|GO:0005654|GO:0008270|GO:0048511|GO:0042754|GO:0045892|GO:0000775|GO:0005677	48566946	chrX	48566887	+	hs|Xp11.23	NM_003173	chrX:48566887-48566946	NM_003173	Hs.522639
A_23_P110802	-2.77638	-1.47321	2.77638	down	CENPH	centromere protein H	FALSE	Homo sapiens centromere protein H (CENPH), mRNA [NM_022909]	64946	GO:0034080|GO:0005515|GO:0051382|GO:0006334|GO:0000777|GO:0000776|GO:0043515|GO:0005654|GO:0005634|GO:0051383|GO:0000278|GO:0005829	68505708	chr5	68505649	+	hs|5q13.2	NM_022909	chr5:68505649-68505708	NM_022909	Hs.631967
A_23_P259393	-3.79901	-1.92562	3.79901	down	SFMBT1	Scm-like with four mbt domains 1	FALSE	Homo sapiens Scm-like with four mbt domains 1 (SFMBT1), mRNA [NM_016329]	51460	GO:0005515|GO:0048635|GO:0042393|GO:0003714|GO:0005654|GO:0005634|GO:0007283|GO:0045892|GO:0030154|GO:0006351|GO:0016568	52938830	chr3	52938771	-	hs|3p21.1	NM_016329	chr3:52938830-52938771	NM_016329	Hs.343679
A_23_P141965	-2.97365	-1.57224	2.97365	down	HAUS8	HAUS augmin-like complex, subunit 8	FALSE	Homo sapiens HAUS augmin-like complex, subunit 8 (HAUS8), transcript variant 1, mRNA [NM_033417]	93323	GO:0051297|GO:0003674|GO:0007067|GO:0005813|GO:0005737|GO:0000922|GO:0005874|GO:0070652|GO:0051225|GO:0051301	17160709	chr19	17160650	-	hs|19p13.11	NM_033417	chr19:17160709-17160650	NM_033417	Hs.404088
A_22_P00025650	-4.6222	-2.20858	4.6222	down			FALSE				72706316	chr5	72706257	+	hs|5q13.2		chr5:72706257-72706316
A_24_P404033	-2.79928	-1.48506	2.79928	down	ARPIN	actin-related protein 2/3 complex inhibitor	FALSE	Homo sapiens actin-related protein 2/3 complex inhibitor (ARPIN), transcript variant 1, mRNA [NM_182616]	348110	GO:0030336|GO:0033058|GO:2000393|GO:0051126|GO:0030027	90444899	chr15	90444840	-	hs|15q26.1	NM_182616	chr15:90444899-90444840	NM_182616	Hs.744890
A_23_P100868	-5.92687	-2.56727	5.92687	down	MYO19	myosin XIX	FALSE	Homo sapiens myosin XIX (MYO19), transcript variant 3, mRNA [NM_001033580]	80179	GO:0005737|GO:0003774|GO:0008152|GO:0005741|GO:0003779|GO:0016459|GO:0005524	34869010	chr17	34868951	-	hs|17q12	NM_001033580	chr17:34869010-34868951	NM_001033580	Hs.302051
A_33_P3374210	-8.03083	-3.00555	8.03083	down	MKI67	marker of proliferation Ki-67	FALSE	Homo sapiens marker of proliferation Ki-67 (MKI67), transcript variant 1, mRNA [NM_002417]	4288	GO:0005515|GO:0000793|GO:0005737|GO:0007126|GO:0016020|GO:0008283|GO:0005730|GO:0005634|GO:0008022|GO:0005524|GO:0000775	129907639	chr10	129907580	-	hs|10q26.2	NM_002417	chr10:129907639-129907580	NM_002417	Hs.80976
A_23_P251377	-2.62862	-1.3943	2.62862	down	HMCES	5-hydroxymethylcytosine (hmC) binding, ES cell-specific	FALSE	Homo sapiens 5-hydroxymethylcytosine (hmC) binding, ES cell-specific (HMCES), transcript variant 1, mRNA [NM_001006109]	56941	GO:0006508|GO:0008233|GO:0003677	129020920	chr3	129020861	+	hs|3q21.3	NM_001006109	chr3:129020861-129020920	NM_001006109	Hs.458320
A_33_P3340025	-3.42958	-1.77803	3.42958	down	GINS1	GINS complex subunit 1 (Psf1 homolog)	FALSE	Homo sapiens GINS complex subunit 1 (Psf1 homolog) (GINS1), mRNA [NM_021067]	9837	GO:0006271|GO:0005737|GO:0001833|GO:0005654|GO:0005634|GO:0000278	25429170	chr20	25429111	+	hs|20p11.21	NM_021067	chr20:25429111-25429170	NM_021067	Hs.658464
A_33_P3372413	-5.95918	-2.57511	5.95918	down			FALSE	Q6NUR1_HUMAN (Q6NUR1) Chromosome condensation protein G, partial (11%) [THC2788944]			30297951	chr15	30297892	+	hs|15q13.1		chr15:30297892-30297951
A_33_P3332066	-3.127	-1.64478	3.127	down	METTL10	methyltransferase like 10	FALSE	Homo sapiens methyltransferase like 10 (METTL10), mRNA [NM_212554]	399818	GO:0008168|GO:0032259	126454076	chr10	126454017	-	hs|10q26.13	NM_212554	chr10:126454076-126454017	NM_212554	Hs.741365
A_23_P416468	-5.25681	-2.39419	5.25681	down	PIF1	PIF1 5'-to-3' DNA helicase	FALSE	Homo sapiens PIF1 5'-to-3' DNA helicase (PIF1), transcript variant 2, mRNA [NM_025049]	80119	GO:0051974|GO:0043141|GO:0000287|GO:0010521|GO:0017116|GO:0042162|GO:0051880|GO:0006310|GO:0005524|GO:0005739|GO:0032211|GO:0006281|GO:0000723|GO:0032204|GO:0032508|GO:0000784|GO:0033682	65107975	chr15	65107916	-	hs|15q22.31	NM_025049	chr15:65107975-65107916	NM_025049	Hs.112160
A_23_P115482	-3.78876	-1.92172	3.78876	down	UBE2T	ubiquitin-conjugating enzyme E2T	FALSE	Homo sapiens ubiquitin-conjugating enzyme E2T (UBE2T), mRNA [NM_014176]	29089	GO:0035519|GO:0085020|GO:0004842|GO:0006513|GO:0016874|GO:0005634|GO:0044314|GO:0005524|GO:0006974|GO:0051865|GO:0070534|GO:0005737|GO:0006281|GO:0070979|GO:0019787|GO:0003682|GO:0005654|GO:0070936|GO:0031625	202300965	chr1	202300906	-	hs|1q32.1	NM_014176	chr1:202300965-202300906	NM_014176	Hs.5199
A_23_P41476	-7.69581	-2.94407	7.69581	down	SHISA3	shisa family member 3	FALSE	Homo sapiens shisa family member 3 (SHISA3), mRNA [NM_001080505]	152573	GO:0005789|GO:0007275|GO:0016021	42404240	chr4	42404181	+	hs|4p13	NM_001080505	chr4:42404181-42404240	NM_001080505	Hs.370904
A_23_P323751	-4.47886	-2.16313	4.47886	down	FAM83D	family with sequence similarity 83, member D	FALSE	Homo sapiens family with sequence similarity 83, member D (FAM83D), mRNA [NM_030919]	81610	GO:0007067|GO:0005737|GO:0000922|GO:0051301	37581385	chr20	37581326	+	hs|20q11.23	NM_030919	chr20:37581326-37581385	NM_030919	Hs.726442
A_32_P182156	-2.65443	-1.4084	2.65443	down	ZNF511	zinc finger protein 511	FALSE	Homo sapiens zinc finger protein 511 (ZNF511), transcript variant 1, mRNA [NM_145806]	118472	GO:0006355|GO:0005634|GO:0003677|GO:0046872|GO:0006351	135126332	chr10	135125327	+	hs|10q26.3	NM_145806	chr10:135125327-135126332	NM_145806	Hs.422113
A_24_P186274	-2.38053	-1.25128	2.38053	down	IGFBPL1	insulin-like growth factor binding protein-like 1	FALSE	Homo sapiens insulin-like growth factor binding protein-like 1 (IGFBPL1), mRNA [NM_001007563]	347252	GO:0005576|GO:0001558|GO:0005520	38411463	chr9	38411404	-	hs|9p13.1	NM_001007563	chr9:38411463-38411404	NM_001007563	Hs.349705
A_21_P0000326	-2.96748	-1.56924	2.96748	down	SNORA38	small nucleolar RNA, H/ACA box 38	FALSE	Homo sapiens small nucleolar RNA, H/ACA box 38 (SNORA38), small nucleolar RNA [NR_002971]	677820		31590987	chr6	31590928	+	hs|6p21.33	NR_002971	chr6:31590928-31590987	NR_002971	Hs.689700
A_23_P166526	-11.2232	-3.48842	11.2232	down	RIBC2	RIB43A domain with coiled-coils 2	FALSE	Homo sapiens RIB43A domain with coiled-coils 2 (RIBC2), mRNA [NM_015653]	26150	GO:0005515|GO:0005634	45828292	chr22	45828233	+	hs|22q13.31	NM_015653	chr22:45828233-45828292	NM_015653	Hs.475110
A_23_P121602	-3.00449	-1.58712	3.00449	down	SAP30	Sin3A-associated protein, 30kDa	FALSE	Homo sapiens Sin3A-associated protein, 30kDa (SAP30), mRNA [NM_003864]	8819	GO:0005515|GO:0010467|GO:0006355|GO:0003714|GO:0006325|GO:0000122|GO:0035914|GO:0003677|GO:0046872|GO:0006351|GO:0000118|GO:0045814|GO:0040029|GO:0005654	174298537	chr4	174298478	+	hs|4q34.1	NM_003864	chr4:174298478-174298537	NM_003864	Hs.591715
A_23_P30799	-13.4599	-3.75059	13.4599	down	HIST1H3F	histone cluster 1, H3f	FALSE	Homo sapiens histone cluster 1, H3f (HIST1H3F), mRNA [NM_021018]	8968	GO:0005515|GO:0010467|GO:0046982|GO:0006325|GO:0006335|GO:0005576|GO:0005634|GO:0000228|GO:0003677|GO:0032776|GO:0043234|GO:0060968|GO:0016020|GO:0000183|GO:0007596|GO:0045814|GO:0040029|GO:0005654|GO:0000786|GO:0070062	26250647	chr6	26250588	-	hs|6p22.2	NM_021018	chr6:26250647-26250588	NM_021018	Hs.247814
A_24_P223384	-7.03241	-2.81402	7.03241	down	HIST1H2AB	histone cluster 1, H2ab	FALSE	Homo sapiens histone cluster 1, H2ab (HIST1H2AB), mRNA [NM_003513]	8335	GO:0008150|GO:0046982|GO:0005634|GO:0000786|GO:0003677|GO:0070062	26033520	chr6	26033461	-	hs|6p22.2	NM_003513	chr6:26033520-26033461	NM_003513	Hs.248174
A_23_P102109	-2.37037	-1.24511	2.37037	down	TUBA4A	tubulin, alpha 4a	FALSE	Homo sapiens tubulin, alpha 4a (TUBA4A), transcript variant 1, mRNA [NM_006000]	7277	GO:0005515|GO:0051258|GO:0006996|GO:0005874|GO:0003924|GO:0030168|GO:0005576|GO:0005525|GO:0005829|GO:0006184|GO:0007596|GO:0006457|GO:0000086|GO:0002576|GO:0005200|GO:0051084|GO:0007017|GO:0000278|GO:0044267|GO:0070062	220115206	chr2	220115147	-	hs|2q35	NM_006000	chr2:220115206-220115147	NM_006000	Hs.75318
A_33_P3297517	-3.12091	-1.64197	3.12091	down	TRA2B	transformer 2 beta homolog (Drosophila)	FALSE	Homo sapiens transformer 2 beta homolog (Drosophila) (TRA2B), transcript variant 2, mRNA [NM_001243879]	6434	GO:0048026|GO:0005515|GO:0000166|GO:0000398|GO:0000381|GO:0000375|GO:0005634|GO:0003729	185655716	chr3	185655657	-	hs|3q27.2	NM_001243879	chr3:185655716-185655657	NM_001243879	Hs.533122
A_23_P203391	-2.89182	-1.53198	2.89182	down	ASRGL1	asparaginase like 1	FALSE	Homo sapiens asparaginase like 1 (ASRGL1), transcript variant 1, mRNA [NM_001083926]	80150	GO:0008798|GO:0033345|GO:0005737|GO:0006508|GO:0004067|GO:0003948|GO:0005634	62159976	chr11	62159917	+	hs|11q12.3	NM_001083926	chr11:62159917-62159976	NM_001083926	Hs.535326
A_23_P325040	-5.06882	-2.34165	5.06882	down	TMPO	thymopoietin	FALSE	Homo sapiens thymopoietin (TMPO), transcript variant 1, mRNA [NM_003276]	7112	GO:0005515|GO:0031965|GO:0006355|GO:0005737|GO:0016020|GO:0005637|GO:0005634|GO:0016021|GO:0005635|GO:0003677|GO:0000785|GO:0005521	98928319	chr12	98928260	+	hs|12q23.1	NM_003276	chr12:98928260-98928319	NM_003276	Hs.11355
A_23_P256107	-3.84743	-1.9439	3.84743	down	HPSE	heparanase	FALSE	Homo sapiens heparanase (HPSE), transcript variant 1, mRNA [NM_006665]	10855	GO:0005515|GO:0051897|GO:0030305|GO:0005634|GO:0044281|GO:0005765|GO:0005764|GO:0043231|GO:0061042|GO:0030200|GO:0046983|GO:0033690|GO:0030203|GO:0043202|GO:0004566|GO:0005975|GO:0006027|GO:0005576|GO:0006029|GO:0010575|GO:0051798|GO:0007160|GO:0030194|GO:0009405|GO:0005654|GO:0045121|GO:0045545|GO:0051797	84227383	chr4	84223390	-	hs|4q21.23	NM_006665	chr4:84227383-84223390	NM_006665	Hs.44227
A_23_P88691	-6.01046	-2.58747	6.01046	down	CHRNA5	cholinergic receptor, nicotinic, alpha 5 (neuronal)	FALSE	Homo sapiens cholinergic receptor, nicotinic, alpha 5 (neuronal) (CHRNA5), mRNA [NM_000745]	1138	GO:0030054|GO:0005886|GO:0007268|GO:0005892|GO:0035095|GO:0007165|GO:0034220|GO:0015464|GO:0045211|GO:0006810|GO:0004889|GO:0006812|GO:0015276	78885515	chr15	78885456	+	hs|15q25.1	NM_000745	chr15:78885456-78885515	NM_000745	Hs.1614
A_24_P921933	-2.61294	-1.38567	2.61294	down	SRSF1	serine/arginine-rich splicing factor 1	FALSE	Homo sapiens serine/arginine-rich splicing factor 1 (SRSF1), transcript variant 2, mRNA [NM_001078166]	6426	GO:0005515|GO:0008380|GO:0006369|GO:0010467|GO:0048024|GO:0006366|GO:0003723|GO:0031124|GO:0005634|GO:0050733|GO:0071013|GO:0003729|GO:0060048|GO:0005737|GO:0006406|GO:0000166|GO:0035145|GO:0070062|GO:0006397|GO:0043488|GO:0006355|GO:0006376|GO:0001701|GO:0006417|GO:0000395|GO:0016607|GO:0000398|GO:0005654	56078449	chr17	56078390	-	hs|17q22	NM_001078166	chr17:56078449-56078390	NM_001078166	Hs.68714
A_23_P200310	-3.32669	-1.73409	3.32669	down	DEPDC1	DEP domain containing 1	FALSE	Homo sapiens DEP domain containing 1 (DEPDC1), transcript variant 2, mRNA [NM_017779]	55635	GO:0043547|GO:0035556|GO:0005515|GO:0017053|GO:0005654|GO:0005634|GO:0045892|GO:0006351|GO:0005096	68939848	chr1	68939814	-	hs|1p31.2	NM_017779	chr1:68939848-68939814	NM_017779	Hs.445098
A_23_P361419	-5.75506	-2.52483	5.75506	down	DEPDC1B	DEP domain containing 1B	FALSE	Homo sapiens DEP domain containing 1B (DEPDC1B), transcript variant 1, mRNA [NM_018369]	55789	GO:0043547|GO:0051056|GO:0016477|GO:0007264|GO:0030177|GO:0005829|GO:0005096	59893300	chr5	59893241	-	hs|5q12.1	NM_018369	chr5:59893300-59893241	NM_018369	Hs.482233
A_33_P3379454	-5.472	-2.45207	5.472	down	UHRF1	ubiquitin-like with PHD and ring finger domains 1	FALSE	Homo sapiens ubiquitin-like with PHD and ring finger domains 1 (UHRF1), transcript variant 3, mRNA [NM_001290050]	29128	GO:2000373|GO:0005515|GO:0000987|GO:0000792|GO:0010467|GO:0004842|GO:0000790|GO:0008327|GO:0003700|GO:0000791|GO:0008283|GO:0005657|GO:0016874|GO:0005634|GO:0035064|GO:0016363|GO:0042802|GO:0042393|GO:0010216|GO:0042787|GO:0045944|GO:0016574|GO:0000122|GO:0031493|GO:0006351|GO:0051865|GO:0032776|GO:0032270|GO:0007049|GO:0006281|GO:0040029|GO:0008270|GO:0010390	4960954	chr19	4960895	+	hs|19p13.3	NM_001290050	chr19:4960895-4960954	NM_001290050	Hs.108106
A_23_P114670	-2.87613	-1.52413	2.87613	down	ARHGEF16	Rho guanine nucleotide exchange factor (GEF) 16	FALSE	Homo sapiens Rho guanine nucleotide exchange factor (GEF) 16 (ARHGEF16), mRNA [NM_014448]	27237	GO:0005515|GO:0030971|GO:0051056|GO:0048011|GO:0043065|GO:0007264|GO:0030165|GO:0032863|GO:0097190|GO:0032864|GO:0005829|GO:0060326|GO:0017048|GO:0005089|GO:0090004	3397538	chr1	3397479	+	hs|1p36.32	NM_014448	chr1:3397479-3397538	NM_014448	Hs.87435
A_23_P386241	-2.26186	-1.17751	2.26186	down	FAM110A	family with sequence similarity 110, member A	FALSE	Homo sapiens family with sequence similarity 110, member A (FAM110A), transcript variant 3, mRNA [NM_001042353]	83541	GO:0005515|GO:0005737|GO:0000922|GO:0005815	826898	chr20	826839	+	hs|20p13	NM_001042353	chr20:826839-826898	NM_001042353	Hs.574822
A_23_P25293	-4.01996	-2.00718	4.01996	down	NCAPD2	non-SMC condensin I complex, subunit D2	FALSE	Homo sapiens non-SMC condensin I complex, subunit D2 (NCAPD2), mRNA [NM_014865]	9918	GO:0000796|GO:0005515|GO:0000793|GO:0000797|GO:0007076|GO:0005634|GO:0000228|GO:0005829|GO:0042393|GO:0005737|GO:0016020|GO:0005654|GO:0045120|GO:0000278|GO:0051301	6640657	chr12	6640598	+	hs|12p13.31	NM_014865	chr12:6640598-6640657	NM_014865	Hs.5719
A_33_P3287879	-9.45577	-3.2412	9.45577	down	HIST1H3H	histone cluster 1, H3h	FALSE	Homo sapiens histone cluster 1, H3h (HIST1H3H), mRNA [NM_003536]	8357	GO:0005515|GO:0010467|GO:0046982|GO:0006325|GO:0006335|GO:0005576|GO:0005634|GO:0000228|GO:0003677|GO:0032776|GO:0043234|GO:0060968|GO:0016020|GO:0000183|GO:0007596|GO:0045814|GO:0040029|GO:0005654|GO:0000786|GO:0070062	27778100	chr6	27778041	+	hs|6p22.1	NM_003536	chr6:27778041-27778100	NM_003536	Hs.591778
A_23_P343261	-2.82608	-1.4988	2.82608	down	LINC00337	long intergenic non-protein coding RNA 337	FALSE	Homo sapiens long intergenic non-protein coding RNA 337 (LINC00337), long non-coding RNA [NR_103534]	148645		6299338	chr1	6299279	+	hs|1p36.31	NR_103534	chr1:6299279-6299338	NR_103534	Hs.185688
A_23_P82108	-2.47788	-1.30911	2.47788	down	ZBTB2	zinc finger and BTB domain containing 2	FALSE	zinc finger and BTB domain containing 2 [Source:HGNC Symbol;Acc:HGNC:20868] [ENST00000325144]	57621	GO:0006355|GO:0005634|GO:0003677|GO:0046872|GO:0006351	151686180	chr6	151686121	-	hs|6q25.1	XM_005267078	chr6:151686180-151686121	XM_005267078	Hs.520073
A_33_P3226605	-3.1535	-1.65695	3.1535	down	PSIP1	PC4 and SFRS1 interacting protein 1	FALSE	Homo sapiens PC4 and SFRS1 interacting protein 1 (PSIP1), transcript variant 2, mRNA [NM_033222]	11168	GO:0005515|GO:0001105|GO:0006355|GO:0009408|GO:0005730|GO:0035327|GO:0005634|GO:0006351|GO:0005829|GO:0000395|GO:0005720|GO:0097100|GO:0034399|GO:0045944|GO:0003682|GO:0016032|GO:0005654|GO:0033613|GO:0006979	15464389	chr9	15464330	-	hs|9p22.3	NM_033222	chr9:15464389-15464330	NM_033222	Hs.658434
A_33_P3358977	-2.18545	-1.12793	2.18545	down	RNASEH2C	ribonuclease H2, subunit C	FALSE	Homo sapiens ribonuclease H2, subunit C (RNASEH2C), mRNA [NM_032193]	84153	GO:0032299|GO:0005634|GO:0006401	65485203	chr11	65485144	-	hs|11q13.1	NM_032193	chr11:65485203-65485144	NM_032193	Hs.718438
A_33_P3384871	-4.65762	-2.21959	4.65762	down	FBXO5	F-box protein 5	FALSE	Homo sapiens F-box protein 5 (FBXO5), transcript variant 2, mRNA [NM_001142522]	26271	GO:0005515|GO:0019901|GO:0060565|GO:0051437|GO:0005819|GO:0005634|GO:0051436|GO:0001556|GO:0031145|GO:0051439|GO:0046872|GO:0005829|GO:0016050|GO:0007057|GO:0007346|GO:0046785|GO:0000082|GO:0005737|GO:0000083|GO:0005654|GO:0000278|GO:0045835|GO:0007091|GO:0051301	153291957	chr6	153291898	-	hs|6q25.2	NM_001142522	chr6:153291957-153291898	NM_001142522	Hs.520506
A_23_P146456	-5.15088	-2.36482	5.15088	down	CTSV	cathepsin V	FALSE	Homo sapiens cathepsin V (CTSV), transcript variant 1, mRNA [NM_001333]	1515	GO:0010839|GO:0043005|GO:0030984|GO:0048102|GO:0016540|GO:0010259|GO:0021675|GO:0007283|GO:0005615|GO:0032403|GO:0031069|GO:2000249|GO:0046697|GO:0042393|GO:0019886|GO:0060008|GO:0022617|GO:0030198|GO:0006508|GO:0043204|GO:0030141|GO:0070062|GO:0043202|GO:0009267|GO:0042277|GO:0016807|GO:0005730|GO:0045177|GO:0051384|GO:0005576|GO:0034698|GO:0009749|GO:0004197|GO:0005902|GO:0004177|GO:0008234|GO:…	99795211	chr9	99795152	-	hs|9q22.33	NM_001333	chr9:99795211-99795152	NM_001333	Hs.610096
A_24_P322354	-5.57469	-2.47889	5.57469	down	SKA1	spindle and kinetochore associated complex subunit 1	FALSE	Homo sapiens spindle and kinetochore associated complex subunit 1 (SKA1), transcript variant 1, mRNA [NM_001039535]	220134	GO:0008017|GO:0005515|GO:0007067|GO:0000940|GO:0007059|GO:0031110|GO:0015630|GO:0005876|GO:0000278|GO:0051301|GO:0005829	47919958	chr18	47919899	+	hs|18q21.1	NM_001039535	chr18:47919899-47919958	NM_001039535	Hs.134726
A_21_P0000098	-3.33251	-1.73661	3.33251	down	CARD8	caspase recruitment domain family, member 8	FALSE	Homo sapiens caspase recruitment domain family, member 8 (CARD8), transcript variant 6, mRNA [NM_001184904]	22900	GO:0072559|GO:0043280|GO:0005515|GO:0005737|GO:0050718|GO:0006919|GO:0032089|GO:0005654|GO:0005634|GO:0008656|GO:0042803|GO:0043124	48741599	chr19	48741540	-	hs|19q13.33	NM_001184904	chr19:48741599-48741540	NM_001184904	Hs.446146
A_23_P414252	-3.66516	-1.87388	3.66516	down	SNX8	sorting nexin 8	FALSE	Homo sapiens cDNA, FLJ96764, highly similar to Homo sapiens sorting nexin 8 (SNX8), mRNA. [AK315670]	29886	GO:0005515|GO:0016050|GO:0034498|GO:0031901|GO:0035091|GO:0006886|GO:0043231|GO:0042802|GO:0030904|GO:0019898|GO:0006897	2297009	chr7	2296609	-	hs|7p22.3	AK315670	chr7:2297009-2296609		Hs.584900
A_21_P0004715	-5.49014	-2.45684	5.49014	down			FALSE				171037576	chr6	171037517	+	hs|6q27		chr6:171037517-171037576
A_23_P20823	-3.73867	-1.90252	3.73867	down	WDR34	WD repeat domain 34	FALSE	Homo sapiens WD repeat domain 34 (WDR34), mRNA [NM_052844]	89891	GO:0005737|GO:0006996|GO:0005814|GO:0005930|GO:0072372|GO:0036064	131396209	chr9	131396150	-	hs|9q34.11	NM_052844	chr9:131396209-131396150	NM_052844	Hs.495240
A_23_P390139	-2.7555	-1.46231	2.7555	down	TMEM74	transmembrane protein 74	FALSE	Homo sapiens transmembrane protein 74 (TMEM74), mRNA [NM_153015]	157753	GO:0000421|GO:0006914|GO:0031410|GO:0016021|GO:0005765	109796065	chr8	109796006	-	hs|8q23.1	NM_153015	chr8:109796065-109796006	NM_153015	Hs.99439
A_21_P0014871	-2.42451	-1.27769	2.42451	down			FALSE				77377946	chr12	77377887	-	hs|12q21.2		chr12:77377946-77377887
A_23_P7679	-2.9013	-1.5367	2.9013	down	NUP155	nucleoporin 155kDa	FALSE	Homo sapiens nucleoporin 155kDa (NUP155), transcript variant 1, mRNA [NM_153485]	9631	GO:0007077|GO:0005215|GO:0010467|GO:0031965|GO:0005975|GO:0019083|GO:0019221|GO:0019058|GO:0044281|GO:0005635|GO:0006606|GO:0055085|GO:0010827|GO:0008645|GO:0006406|GO:0016020|GO:0015758|GO:0005643|GO:0009405|GO:0086014|GO:0017056|GO:0016032|GO:0006998|GO:0000278	37294554	chr5	37294495	-	hs|5p13.2	NM_153485	chr5:37294554-37294495	NM_153485	Hs.547696
A_22_P00013393	-4.43582	-2.1492	4.43582	down	TMPO-AS1	TMPO antisense RNA 1	FALSE	Homo sapiens TMPO antisense RNA 1 (TMPO-AS1), long non-coding RNA [NR_027157]	100128191		98909509	chr12	98909450	-	hs|12q23.1	NR_027157	chr12:98909509-98909450	NR_027157	Hs.594042
A_23_P53856	-2.60173	-1.37947	2.60173	down	N4BP2L2	NEDD4 binding protein 2-like 2	FALSE	Homo sapiens NEDD4 binding protein 2-like 2 (N4BP2L2), transcript variant 2, mRNA [NM_014887]	10443	GO:0005515|GO:0003674|GO:0001106|GO:0017053|GO:0000122|GO:0019899|GO:0070062	33091850	chr13	33091791	-	hs|13q13.1	NM_014887	chr13:33091850-33091791	NM_014887	Hs.507680
A_24_P86389	-2.95143	-1.56141	2.95143	down	HIST1H2AM	histone cluster 1, H2am	FALSE	Homo sapiens histone cluster 1, H2am (HIST1H2AM), mRNA [NM_003514]	8336	GO:0005515|GO:0008150|GO:0046982|GO:0005634|GO:0019899|GO:0000786|GO:0003677|GO:0070062	27860636	chr6	27860577	-	hs|6p22.1	NM_003514	chr6:27860636-27860577	NM_003514	Hs.134999
A_33_P3332126	-2.91219	-1.5421	2.91219	down	SCLY	selenocysteine lyase	FALSE	selenocysteine lyase [Source:HGNC Symbol;Acc:HGNC:18161] [ENST00000409736]	51540	GO:0006520|GO:0030170|GO:0009000|GO:0016740|GO:0005829	238999928	chr2	238999869	+	hs|2q37.3	AK127520	chr2:238999869-238999928		Hs.731909
A_24_P184799	-3.04181	-1.60493	3.04181	down	COCH	cochlin	FALSE	Homo sapiens cochlin (COCH), transcript variant 2, mRNA [NM_004086]	1690	GO:0031012|GO:0005515|GO:0045089|GO:0008360|GO:0007605|GO:0005518|GO:0005578|GO:0042742|GO:0070062	31359036	chr14	31358977	+	hs|14q12	NM_004086	chr14:31358977-31359036	NM_004086	Hs.21016
A_33_P3250323	-2.48495	-1.31322	2.48495	down			FALSE				38739171	chr21	38739112	-	hs|21q22.13		chr21:038739171-038739112
A_33_P3347132	-2.71851	-1.44282	2.71851	down	EXOSC2	exosome component 2	FALSE	Homo sapiens exosome component 2 (EXOSC2), transcript variant 1, mRNA [NM_014285]	23404	GO:0034475|GO:0005515|GO:0010467|GO:0034427|GO:0030307|GO:0006364|GO:0071038|GO:0008312|GO:0071035|GO:0005730|GO:0043928|GO:0004532|GO:0005634|GO:0071034|GO:0000178|GO:0005829|GO:0071051|GO:0005737|GO:0000175|GO:0000177|GO:0000176|GO:0071049|GO:0000467|GO:0000288	133579154	chr9	133579095	+	hs|9q34.12	NM_014285	chr9:133579095-133579154	NM_014285	Hs.654643
A_23_P46924	-2.24149	-1.16446	2.24149	down	BUB3	BUB3 mitotic checkpoint protein	FALSE	Homo sapiens BUB3 mitotic checkpoint protein (BUB3), transcript variant 2, mRNA [NM_001007793]	9184	GO:0005515|GO:0007094|GO:0051321|GO:0051436|GO:0031145|GO:0051439|GO:0005829|GO:0000070|GO:0071173|GO:0000777|GO:0000776|GO:0005654|GO:0000278|GO:0008608|GO:0051301	124917321	chr10	124917262	+	hs|10q26.13	NM_001007793	chr10:124917262-124917321	NM_001007793	Hs.418533
A_33_P3278410	-3.02976	-1.5992	3.02976	down	MLLT4	myeloid/lymphoid or mixed-lineage leukemia (trithorax homolog, Drosophila); translocated to, 4	FALSE	Homo sapiens myeloid/lymphoid or mixed-lineage leukemia (trithorax homolog, Drosophila); translocated to, 4 (MLLT4), transcript variant 1, mRNA [NM_001207008]	4301	GO:0005515|GO:0030054|GO:0005886|GO:0034329|GO:0007267|GO:0045177|GO:0032854|GO:0008022|GO:0045216|GO:0005829|GO:0007165|GO:0005737|GO:0005913|GO:0005911|GO:0005654|GO:0007155|GO:0050839|GO:0017016|GO:0034332	168276159	chr6	168276100	+	hs|6q27	NM_001207008	chr6:168276100-168276159	NM_001207008	Hs.614974
A_33_P3423631	-2.43243	-1.2824	2.43243	down	WHSC1	Wolf-Hirschhorn syndrome candidate 1	FALSE	Homo sapiens Wolf-Hirschhorn syndrome candidate 1 (WHSC1), transcript variant 8, mRNA [NM_007331]	7468	GO:2001032|GO:0005515|GO:0003289|GO:0034770|GO:0005694|GO:0048298|GO:0010452|GO:0006325|GO:0005634|GO:0000122|GO:0009653|GO:0003290|GO:0006351|GO:0018024|GO:0043565|GO:0060348|GO:0005737|GO:0003149|GO:0003682|GO:0070201|GO:0005654|GO:0008270	1944128	chr4	1944069	+	hs|4p16.3	NM_007331	chr4:1944069-1944128	NM_007331	Hs.113876
A_23_P101905	-2.57995	-1.36734	2.57995	down	APC2	adenomatosis polyposis coli 2	FALSE	Homo sapiens adenomatosis polyposis coli 2 (APC2), mRNA [NM_005883]	10297	GO:0005515|GO:0008017|GO:0005881|GO:0048471|GO:0005794|GO:0008013|GO:0031258|GO:0005884|GO:0016342|GO:0035414|GO:0005737|GO:0000139|GO:0015630|GO:0016055|GO:0090090	1473240	chr19	1473181	+	hs|19p13.3	NM_005883	chr19:1473181-1473240	NM_005883	Hs.446376
A_23_P110276	-3.66883	-1.87532	3.66883	down	AFAP1-AS1	AFAP1 antisense RNA 1	FALSE	Homo sapiens AFAP1 antisense RNA 1 (AFAP1-AS1), antisense RNA [NR_026892]	84740		7779960	chr4	7779901	+	hs|4p16.1	NR_026892	chr4:7779901-7779960	NR_026892	Hs.663029
A_23_P29257	-3.44464	-1.78435	3.44464	down	H1F0	H1 histone family, member 0	FALSE	Homo sapiens H1 histone family, member 0 (H1F0), mRNA [NM_005318]	3005	GO:0005515|GO:0000790|GO:0005794|GO:0005719|GO:0006334|GO:0006915|GO:0005634|GO:0015629|GO:0006921|GO:0031490|GO:0006309|GO:0005654|GO:0000786	38203206	chr22	38203147	+	hs|22q13.1	NM_005318	chr22:38203147-38203206	NM_005318	Hs.745024
A_33_P3807062	-5.33775	-2.41623	5.33775	down	HJURP	Holliday junction recognition protein	FALSE	Homo sapiens Holliday junction recognition protein (HJURP), transcript variant 1, mRNA [NM_018410]	55355	GO:0005515|GO:0005730|GO:0006334|GO:0005634|GO:0003677|GO:0042802|GO:0034080|GO:0042393|GO:0005737|GO:0007049|GO:0007059|GO:0051101|GO:0043254|GO:0000777|GO:0005654|GO:0000775	234746088	chr2	234746029	-	hs|2q37.1	NM_018410	chr2:234746088-234746029	NM_018410	Hs.532968
A_23_P359540	-9.56398	-3.25761	9.56398	down	HIST1H4F	histone cluster 1, H4f	FALSE	Homo sapiens histone cluster 1, H4f (HIST1H4F), mRNA [NM_003540]	8361	GO:0005515|GO:0010467|GO:0006325|GO:0005634|GO:0045653|GO:0000723|GO:0000183|GO:0000786|GO:0070062|GO:0035574|GO:0035575|GO:0046982|GO:0006334|GO:0006335|GO:0005576|GO:0006336|GO:0000228|GO:0003677|GO:0032776|GO:0034080|GO:0043234|GO:0016020|GO:0045814|GO:0040029|GO:0005654|GO:0000278	26240877	chr6	26240818	+	hs|6p22.2	NM_003540	chr6:26240818-26240877	NM_003540	Hs.247816
A_33_P3278774	-2.72365	-1.44554	2.72365	down	ZNF44	zinc finger protein 44	FALSE	zinc finger protein 44 [Source:HGNC Symbol;Acc:HGNC:13110] [ENST00000483826]	51710	GO:0006355|GO:0005634|GO:0003677|GO:0046872|GO:0006351	12402029	chr19	12401970	-	hs|19p13.2	BC001868	chr19:12402029-12401970		Hs.675712
A_24_P225468	-2.82767	-1.49961	2.82767	down	ANP32E	acidic (leucine-rich) nuclear phosphoprotein 32 family, member E	FALSE	Homo sapiens acidic (leucine-rich) nuclear phosphoprotein 32 family, member E (ANP32E), transcript variant 1, mRNA [NM_030920]	81611	GO:0042393|GO:0043486|GO:0016023|GO:0005634|GO:0019212|GO:0000812|GO:0043086	150191136	chr1	150191077	-	hs|1q21.2	NM_030920	chr1:150191136-150191077	NM_030920	Hs.656466
A_23_P160720	-3.58557	-1.8422	3.58557	down	BATF3	basic leucine zipper transcription factor, ATF-like 3	FALSE	Homo sapiens basic leucine zipper transcription factor, ATF-like 3 (BATF3), mRNA [NM_018664]	55509	GO:0001078|GO:0003700|GO:0006366|GO:0003714|GO:0005634|GO:0043011|GO:0000122|GO:0097028|GO:0009615|GO:0000978	212860087	chr1	212860028	-	hs|1q32.3	NM_018664	chr1:212860087-212860028	NM_018664	Hs.62919
A_22_P00008113	-2.7722	-1.47103	2.7722	down	lnc-IL21R-1	lnc-IL21R-1:1	FALSE	LNCipedia lincRNA (lnc-IL21R-1), lincRNA [lnc-IL21R-1:1]			27655831	chr16	27655772	+	hs|16p12.1		chr16:27655772-27655831
A_22_P00017108	-2.53383	-1.34132	2.53383	down	EMG1	EMG1 N1-specific pseudouridine methyltransferase	FALSE	Homo sapiens EMG1 N1-specific pseudouridine methyltransferase (EMG1), mRNA [NM_006331]	10436	GO:0070037|GO:0031167|GO:0005737|GO:0006364|GO:0003723|GO:0005730|GO:0005634|GO:0042274|GO:0019843	7083845	chr12	7083786	+	hs|12p13.31	NM_006331	chr12:7083786-7083845	NM_006331	Hs.744040
A_33_P3277579	-4.94783	-2.30679	4.94783	down	ZFYVE28	zinc finger, FYVE domain containing 28	FALSE	Homo sapiens zinc finger, FYVE domain containing 28 (ZFYVE28), transcript variant 4, mRNA [NM_001172657]	57732	GO:0005515|GO:0031901|GO:0007175|GO:0042059|GO:0032266|GO:0046872|GO:0005829	2332050	chr4	2331991	-	hs|4p16.3	NM_001172657	chr4:2332050-2331991	NM_001172657	Hs.292056
A_23_P41267	-2.54792	-1.34932	2.54792	down	LOC401127	WD repeat domain 5 pseudogene	FALSE	Homo sapiens WD repeat domain 5 pseudogene (LOC401127), non-coding RNA [NR_026854]	401127		39483116	chr4	39483057	+	hs|4p14	NR_026854	chr4:39483057-39483116	NR_026854	Hs.383197
A_23_P202004	-3.14585	-1.65345	3.14585	down	PRTFDC1	phosphoribosyl transferase domain containing 1	FALSE	Homo sapiens phosphoribosyl transferase domain containing 1 (PRTFDC1), transcript variant 1, mRNA [NM_020200]	56952	GO:0006178|GO:0006166|GO:0006168|GO:0000287|GO:0000166|GO:0046100|GO:0032264|GO:0032263|GO:0004422|GO:0046038|GO:0042803|GO:0005829	25138148	chr10	25138089	-	hs|10p12.1	NM_020200	chr10:25138148-25138089	NM_020200	Hs.405619
A_21_P0000500	-3.68702	-1.88245	3.68702	down	SNORD86	small nucleolar RNA, C/D box 86	FALSE	Homo sapiens small nucleolar RNA, C/D box 86 (SNORD86), small nucleolar RNA [NR_004399]	692201		2636828	chr20	2636769	+	hs|20p13	NR_004399	chr20:2636769-2636828	NR_004399	Hs.376064
A_33_P3301524	-2.32542	-1.21749	2.32542	down	XRCC3	X-ray repair complementing defective repair in Chinese hamster cells 3	FALSE	Homo sapiens X-ray repair complementing defective repair in Chinese hamster cells 3 (XRCC3), transcript variant 1, mRNA [NM_001100119]	7517	GO:0000400|GO:0005515|GO:0048471|GO:0010033|GO:0071140|GO:0005657|GO:0008821|GO:0005634|GO:0006310|GO:0090267|GO:0010824|GO:0005524|GO:0006974|GO:0005739|GO:0005737|GO:0006281|GO:0000724|GO:0033065|GO:0000737|GO:0008094	104164014	chr14	104163955	-	hs|14q32.33	NM_001100119	chr14:104164014-104163955	NM_001100119	Hs.733412
A_23_P204782	-3.36884	-1.75225	3.36884	down	MDM1	Mdm1 nuclear protein homolog (mouse)	FALSE	Homo sapiens Mdm1 nuclear protein homolog (mouse) (MDM1), transcript variant 2, mRNA [NM_020128]	56890	GO:0060041|GO:0005634	68718983	chr12	68718924	-	hs|12q15	NM_020128	chr12:68718983-68718924	NM_020128	Hs.655702
A_33_P3252196	-5.12545	-2.35768	5.12545	down	EZH2	enhancer of zeste 2 polycomb repressive complex 2 subunit	FALSE	Homo sapiens enhancer of zeste homolog 2 (Drosophila) (EZH2), transcript variant 1, mRNA [NM_004456]	2146	GO:0005515|GO:0010467|GO:0000790|GO:0070301|GO:0071902|GO:0021695|GO:0003723|GO:0006325|GO:0010718|GO:0005634|GO:0042054|GO:0005737|GO:0043406|GO:0042127|GO:0014013|GO:0051154|GO:0014834|GO:0034244|GO:0070734|GO:0006355|GO:2000134|GO:0001047|GO:0000122|GO:0003677|GO:0016279|GO:0070314|GO:0006351|GO:0031490|GO:0018024|GO:0043565|GO:0006306|GO:0045605|GO:0035098|GO:0032320|GO:0048387|GO:0045814|GO:…	148504564	chr7	148504505	-	hs|7q36.1	NM_004456	chr7:148504564-148504505	NM_004456	Hs.444082
A_33_P3244249	-2.88921	-1.53068	2.88921	down	SH3TC2	SH3 domain and tetratricopeptide repeats 2	FALSE	SH3 domain and tetratricopeptide repeats 2 [Source:HGNC Symbol;Acc:HGNC:29427] [ENST00000513604]	79628	GO:0005886|GO:0033157|GO:0031410|GO:0055037|GO:0032287	148405462	chr5	148405403	-	hs|5q32	AK127248	chr5:148405462-148405403
A_23_P15844	-5.24025	-2.38964	5.24025	down	BRIP1	BRCA1 interacting protein C-terminal helicase 1	FALSE	Homo sapiens BRCA1 interacting protein C-terminal helicase 1 (BRIP1), mRNA [NM_032043]	83990	GO:0005515|GO:0031965|GO:0051539|GO:0006357|GO:0005634|GO:0044281|GO:0003677|GO:0005524|GO:0046872|GO:0006302|GO:0005737|GO:0004003|GO:0000077|GO:0032508	59760967	chr17	59760908	-	hs|17q23.2	NM_032043	chr17:59760967-59760908	NM_032043	Hs.128903
A_23_P8055	-6.75747	-2.75648	6.75747	down	NRM	nurim (nuclear envelope membrane protein)	FALSE	Homo sapiens nurim (nuclear envelope membrane protein) (NRM), transcript variant 1, mRNA [NM_007243]	11270	GO:0008150|GO:0003674|GO:0016020|GO:0005637|GO:0005654|GO:0005634|GO:0016021|GO:0005635	30656220	chr6	30656161	-	hs|6p21.33	NM_007243	chr6:30656220-30656161	NM_007243	Hs.519993
A_23_P150935	-3.86193	-1.94932	3.86193	down	TROAP	trophinin associated protein	FALSE	Homo sapiens trophinin associated protein (TROAP), transcript variant 1, mRNA [NM_005480]	10024	GO:0005515|GO:0005737|GO:0007155	49725475	chr12	49725416	+	hs|12q13.12	NM_005480	chr12:49725416-49725475	NM_005480	Hs.524399
A_24_P335305	-2.82834	-1.49996	2.82834	down	OAS3	2'-5'-oligoadenylate synthetase 3, 100kDa	FALSE	Homo sapiens 2'-5'-oligoadenylate synthetase 3, 100kDa (OAS3), mRNA [NM_006187]	4940	GO:0003725|GO:0005515|GO:0005886|GO:0001730|GO:0019221|GO:0009615|GO:0005524|GO:0005615|GO:0046872|GO:0005829|GO:0043231|GO:0051607|GO:0005737|GO:0006139|GO:0060337|GO:0005654|GO:0060700|GO:0060333|GO:0045071	113410190	chr12	113410131	+	hs|12q24.13	NM_006187	chr12:113410131-113410190	NM_006187	Hs.744211
A_24_P179013	-4.32182	-2.11164	4.32182	down			FALSE	family with sequence similarity 136, member B, pseudogene [Source:HGNC Symbol;Acc:HGNC:21110] [ENST00000428729]			3045709	chr6	3045650	+	hs|6p25.2		chr6:3045650-3045709
A_23_P156310	-4.24727	-2.08654	4.24727	down	SKP2	S-phase kinase-associated protein 2, E3 ubiquitin protein ligase	FALSE	Homo sapiens S-phase kinase-associated protein 2, E3 ubiquitin protein ligase (SKP2), transcript variant 2, mRNA [NM_032637]	6502	GO:0000209|GO:0005515|GO:0004842|GO:0071460|GO:0016235|GO:0008283|GO:0005730|GO:0005634|GO:0048661|GO:0031145|GO:0042802|GO:0005829|GO:0000082|GO:0005737|GO:0000086|GO:0051726|GO:0033148|GO:0005654|GO:0000278|GO:0019005	36170531	chr5	36170472	+	hs|5p13.2	NM_032637	chr5:36170472-36170531	NM_032637	Hs.23348
A_22_P00018906	-2.24009	-1.16356	2.24009	down	lnc-TOMM20L-1	lnc-TOMM20L-1:1	FALSE	ALU1_HUMAN (P39188) Alu subfamily J sequence contamination warning entry, partial (14%) [THC2771408]			58893843	chr14	58893784	+	hs|14q23.1		chr14:58893784-58893843
A_23_P69537	-9.34156	-3.22366	9.34156	down	NMU	neuromedin U	FALSE	Homo sapiens neuromedin U (NMU), transcript variant 1, mRNA [NM_006681]	10874	GO:0007586|GO:0005102|GO:0005576|GO:0009648|GO:0006940|GO:0001696|GO:0019233|GO:0007165|GO:0007186|GO:0045987|GO:0007218|GO:0050806|GO:0043195|GO:0046887|GO:0042922|GO:0042755	56461505	chr4	56461446	-	hs|4q12	NM_006681	chr4:56461505-56461446	NM_006681	Hs.418367
A_22_P00019595	-9.56039	-3.25707	9.56039	down	lnc-C5orf22-1	lnc-C5orf22-1:1	FALSE	LNCipedia lincRNA (lnc-C5orf22-1), lincRNA [lnc-C5orf22-1:1]			31661553	chr5	31661494	+	hs|5p13.3		chr5:31661494-31661553
A_19_P00319409	-3.27778	-1.71272	3.27778	down	ERVMER34-1	endogenous retrovirus group MER34, member 1	FALSE	Homo sapiens endogenous retrovirus group MER34, member 1 (ERVMER34-1), transcript variant 1, mRNA [NM_024534]	100288413	GO:0019031|GO:0016021	53609938	chr4	53609879	-	hs|4q12	NM_024534	chr4:53609938-53609879	NM_024534	Hs.363087
A_32_P1701	-2.82739	-1.49947	2.82739	down	POLA1	polymerase (DNA directed), alpha 1, catalytic subunit	FALSE	Homo sapiens polymerase (DNA directed), alpha 1, catalytic subunit (POLA1), mRNA [NM_016937]	5422	GO:0005515|GO:0008283|GO:0005658|GO:0003887|GO:0005634|GO:0005635|GO:0006303|GO:0046872|GO:0016363|GO:0006273|GO:0000082|GO:0005737|GO:0006271|GO:0000083|GO:0006272|GO:0000723|GO:0000166|GO:0001882|GO:0006270|GO:0000722|GO:0016032|GO:0000785|GO:0051539|GO:0046982|GO:0019901|GO:0003896|GO:0005730|GO:0003677|GO:0006260|GO:0006281|GO:0071897|GO:0003682|GO:0000731|GO:0006269|GO:0005654|GO:0000278|GO:…	25014962	chrX	25014903	+	hs|Xp21.3	NM_016937	chrX:25014903-25014962	NM_016937	Hs.567319
A_23_P70445	-2.79716	-1.48396	2.79716	down	HIST1H3E	histone cluster 1, H3e	FALSE	Homo sapiens histone cluster 1, H3e (HIST1H3E), mRNA [NM_003532]	8353	GO:0005515|GO:0010467|GO:0046982|GO:0006325|GO:0006335|GO:0005576|GO:0005634|GO:0000228|GO:0003677|GO:0032776|GO:0043234|GO:0060968|GO:0016020|GO:0000183|GO:0007596|GO:0045814|GO:0040029|GO:0005654|GO:0000786|GO:0070062	26225625	chr6	26225566	+	hs|6p22.2	NM_003532	chr6:26225566-26225625	NM_003532	Hs.443021
A_21_P0007662	-4.41482	-2.14236	4.41482	down	lnc-TMEM132C-7	lnc-TMEM132C-7:1	FALSE	LNCipedia lincRNA (lnc-TMEM132C-7), lincRNA [lnc-TMEM132C-7:1]			127630481	chr12	127630422	+	hs|12q24.32		chr12:127630422-127630481
A_23_P200493	-3.86031	-1.94872	3.86031	down	LBR	lamin B receptor	FALSE	Homo sapiens lamin B receptor (LBR), transcript variant 1, mRNA [NM_002296]	3930	GO:0005515|GO:0006695|GO:0031965|GO:0070087|GO:0005635|GO:0044281|GO:0016628|GO:0003677|GO:0005639|GO:0016020|GO:0016021|GO:0005521|GO:0055114	225589341	chr1	225589282	-	hs|1q42.12	NM_002296	chr1:225589341-225589282	NM_002296	Hs.435166
A_33_P3216008	-3.1869	-1.67215	3.1869	down	SKA3	spindle and kinetochore associated complex subunit 3	FALSE	Homo sapiens spindle and kinetochore associated complex subunit 3 (SKA3), transcript variant 1, mRNA [NM_145061]	221150	GO:0005515|GO:0007067|GO:0005737|GO:0000940|GO:0007059|GO:0031110|GO:0005876|GO:0051301	21727794	chr13	21727735	-	hs|13q12.11	NM_145061	chr13:21727794-21727735	NM_145061	Hs.88523
A_23_P397293	-3.53653	-1.82233	3.53653	down	LY6K	lymphocyte antigen 6 complex, locus K	FALSE	Homo sapiens lymphocyte antigen 6 complex, locus K (LY6K), transcript variant 1, mRNA [NM_017527]	54742	GO:0005737|GO:0005886|GO:0005730|GO:0005634|GO:0005576|GO:0031225	143784880	chr8	143784821	+	hs|8q24.3	NM_017527	chr8:143784821-143784880	NM_017527	Hs.69517
A_33_P3299590	-2.37907	-1.2504	2.37907	down	SRRT	serrate, RNA effector molecule	FALSE	Homo sapiens serrate, RNA effector molecule (SRRT), transcript variant 5, mRNA [NM_001128854]	51593	GO:0097150|GO:0005515|GO:0046685|GO:0006355|GO:0005737|GO:0008283|GO:0031053|GO:0005654|GO:0005634|GO:0003677|GO:0006351	100479860	chr7	100479801	+	hs|7q22.1	NM_001128854	chr7:100479801-100479860	NM_001128854	Hs.111801
A_33_P3632937	-2.45537	-1.29594	2.45537	down	LOC100131262	uncharacterized LOC100131262	FALSE	PREDICTED: Homo sapiens uncharacterized LOC100131262 (LOC100131262), misc_RNA [XR_132952]	100131262		880926	chr11	880867	-	hs|11p15.5	XR_132952	chr11:880926-880867	XR_132952	Hs.657010
A_33_P3288219	-3.04015	-1.60414	3.04015	down			FALSE	Homo sapiens cDNA FLJ45684 fis, clone FCBBF3005160. [AK127589]			644430	chr19	644371	-	hs|19p13.3	AK127589	chr19:644430-644371
A_23_P155989	-4.72839	-2.24135	4.72839	down	CENPK	centromere protein K	FALSE	Homo sapiens centromere protein K (CENPK), transcript variant 1, mRNA [NM_022145]	64105	GO:0034080|GO:0045944|GO:0006334|GO:0000777|GO:0005654|GO:0000278|GO:0005829	64813872	chr5	64813813	-	hs|5q12.3	NM_022145	chr5:64813872-64813813	NM_022145	Hs.529778
A_24_P287941	-3.96788	-1.98837	3.96788	down	PSMC3IP	PSMC3 interacting protein	FALSE	Homo sapiens PSMC3 interacting protein (PSMC3IP), transcript variant 1, mRNA [NM_013290]	29893	GO:0051321|GO:0030374|GO:0006310|GO:0005634|GO:0005575|GO:0003677	40724775	chr17	40724716	-	hs|17q21.2	NM_013290	chr17:40724775-40724716	NM_013290	Hs.383019
A_21_P0000846	-2.52796	-1.33798	2.52796	down	SH3PXD2A-AS1	SH3PXD2A antisense RNA 1	FALSE	Homo sapiens SH3PXD2A antisense RNA 1 (SH3PXD2A-AS1), long non-coding RNA [NR_038940]	100505839		105515022	chr10	105514963	+	hs|10q24.33	NR_038940	chr10:105514963-105515022	NR_038940	Hs.655149
A_23_P55544	-2.95619	-1.56374	2.95619	down	CCBE1	collagen and calcium binding EGF domains 1	FALSE	Homo sapiens collagen and calcium binding EGF domains 1 (CCBE1), mRNA [NM_133459]	147372	GO:0005581|GO:0005509|GO:0005518|GO:0005578|GO:0002040|GO:0048845|GO:1900748|GO:0002020|GO:0005615|GO:0010575|GO:0045766|GO:0010595|GO:0001946|GO:0010954	57102090	chr18	57102031	-	hs|18q21.32	NM_133459	chr18:57102090-57102031	NM_133459	Hs.34333
A_33_P3238215	-3.48653	-1.80179	3.48653	down	COBLL1	cordon-bleu WH2 repeat protein-like 1	FALSE	Homo sapiens cordon-bleu WH2 repeat protein-like 1 (COBLL1), transcript variant 1, mRNA [NM_001278458]	22837	GO:0003779|GO:0070062	165541428	chr2	165541369	-	hs|2q24.3	NM_001278458	chr2:165541428-165541369	NM_001278458	Hs.470457
A_23_P345707	-4.3603	-2.12443	4.3603	down	TICRR	TOPBP1-interacting checkpoint and replication regulator	FALSE	Homo sapiens TOPBP1-interacting checkpoint and replication regulator (TICRR), mRNA [NM_152259]	90381	GO:0006260|GO:0005515|GO:0030174|GO:0006281|GO:0001731|GO:0010212|GO:0003682|GO:0000075|GO:0005654|GO:0005634|GO:0033314	90170801	chr15	90170742	+	hs|15q26.1	NM_152259	chr15:90170742-90170801	NM_152259	Hs.441708
A_23_P87351	-3.78	-1.91839	3.78	down	RRM1	ribonucleotide reductase M1	FALSE	Homo sapiens ribonucleotide reductase M1 (RRM1), mRNA [NM_001033]	6240	GO:0005515|GO:0021846|GO:0015949|GO:0060041|GO:0055086|GO:0051290|GO:0044281|GO:0042995|GO:0005635|GO:0005524|GO:0005829|GO:0006260|GO:0005737|GO:0009263|GO:0010212|GO:0043025|GO:0005654|GO:0004748|GO:0000278|GO:0006206|GO:0008584|GO:0070062|GO:0055114	4160006	chr11	4159947	+	hs|11p15.4	NM_001033	chr11:4159947-4160006	NM_001033	Hs.445705
A_23_P99292	-5.78648	-2.53268	5.78648	down	RAD51AP1	RAD51 associated protein 1	FALSE	Homo sapiens RAD51 associated protein 1 (RAD51AP1), transcript variant 2, mRNA [NM_006479]	10635	GO:0005515|GO:0006281|GO:0003690|GO:0003697|GO:0000724|GO:0003723|GO:0005634|GO:0071479|GO:0010569	4668241	chr12	4668182	+	hs|12p13.32	NM_006479	chr12:4668182-4668241	NM_006479	Hs.730696
A_21_P0000243	-3.01794	-1.59356	3.01794	down	SNORD43	small nucleolar RNA, C/D box 43	FALSE	Homo sapiens small nucleolar RNA, C/D box 43 (SNORD43), small nucleolar RNA [NR_002439]	26807		39715116	chr22	39715057	-	hs|22q13.1	NR_002439	chr22:39715116-39715057	NR_002439
A_23_P133814	-3.66749	-1.87479	3.66749	down	HIST1H3C	histone cluster 1, H3c	FALSE	Homo sapiens histone cluster 1, H3c (HIST1H3C), mRNA [NM_003531]	8352	GO:0005515|GO:0010467|GO:0046982|GO:0006325|GO:0006335|GO:0005576|GO:0005634|GO:0000228|GO:0003677|GO:0032776|GO:0043234|GO:0060968|GO:0016020|GO:0000183|GO:0007596|GO:0045814|GO:0040029|GO:0005654|GO:0000786|GO:0070062	26046024	chr6	26045965	+	hs|6p22.2	NM_003531	chr6:26045965-26046024	NM_003531	Hs.248176
A_33_P3230254	-6.53705	-2.70864	6.53705	down	NCAPG	non-SMC condensin I complex, subunit G	FALSE	Homo sapiens non-SMC condensin I complex, subunit G (NCAPG), transcript variant 1, mRNA [NM_022346]	64151	GO:0005515|GO:0000796|GO:0007076|GO:0005813|GO:0005737|GO:0016020|GO:0005634|GO:0015629|GO:0000278|GO:0051301|GO:0005829	17846485	chr4	17846426	+	hs|4p15.31	NM_022346	chr4:17846426-17846485	NM_022346	Hs.567567
A_22_P00012170	-2.49463	-1.31883	2.49463	down	LINC01444	long intergenic non-protein coding RNA 1444	FALSE	Homo sapiens long intergenic non-protein coding RNA 1444 (LINC01444), long non-coding RNA [NR_110783]	101927642		14969734	chr18	14969675	-	hs|18p11.21	NR_110783	chr18:14969734-14969675	NR_110783	Hs.711242
A_23_P8913	-9.12349	-3.18959	9.12349	down	CA2	carbonic anhydrase II	FALSE	Homo sapiens carbonic anhydrase II (CA2), transcript variant 1, mRNA [NM_000067]	760	GO:0005515|GO:0030424|GO:0043627|GO:0005886|GO:0044281|GO:0010043|GO:0005615|GO:0005829|GO:0016323|GO:0005737|GO:0044070|GO:0045780|GO:0043209|GO:0042475|GO:0006730|GO:0009268|GO:0070062|GO:2001225|GO:0001822|GO:0045672|GO:0032849|GO:0045177|GO:0004089|GO:0038166|GO:0071498|GO:0046903|GO:0032230|GO:0005902|GO:0051453|GO:0015701|GO:0008270|GO:2001150|GO:0002009	86393269	chr8	86393210	+	hs|8q21.2	NM_000067	chr8:86393210-86393269	NM_000067	Hs.155097
A_23_P93690	-2.73104	-1.44945	2.73104	down	MCM7	minichromosome maintenance complex component 7	FALSE	Homo sapiens minichromosome maintenance complex component 7 (MCM7), transcript variant 2, mRNA [NM_182776]	4176	GO:0005515|GO:0042555|GO:0008283|GO:0042493|GO:0003677|GO:0005524|GO:0006974|GO:0005829|GO:0006260|GO:0042325|GO:0006271|GO:0000082|GO:0005737|GO:0004003|GO:0016020|GO:0003697|GO:0071364|GO:0006270|GO:0006268|GO:0005654|GO:0000278|GO:0000785	99690579	chr7	99690520	-	hs|7q22.1	NM_182776	chr7:99690579-99690520	NM_182776	Hs.438720
A_23_P75430	-3.24079	-1.69635	3.24079	down	SMCO4	single-pass membrane protein with coiled-coil domains 4	FALSE	Homo sapiens single-pass membrane protein with coiled-coil domains 4 (SMCO4), mRNA [NM_020179]	56935	GO:0008150|GO:0003674|GO:0016021|GO:0005575	93211791	chr11	93211732	-	hs|11q21	NM_020179	chr11:93211791-93211732	NM_020179	Hs.438064
A_21_P0001775	-2.46919	-1.30404	2.46919	down	BOLA3-AS1	BOLA3 antisense RNA 1 (head to head)	FALSE	Homo sapiens BOLA3 antisense RNA 1 (head to head) (BOLA3-AS1), transcript variant 3, long non-coding RNA [NR_045637]	100507171		74376157	chr2	74376098	+	hs|2p13.1	NR_045637	chr2:74376098-74376157	NR_045637	Hs.503348
A_21_P0011938	-2.97467	-1.57273	2.97467	down	ANKRD36B	ankyrin repeat domain 36B	FALSE	Homo sapiens ankyrin repeat domain 36B (ANKRD36B), mRNA [NM_025190]	57730		98197020	chr2	98196961	-	hs|2q11.2	NM_025190	chr2:98197020-98196961	NM_025190	Hs.532921
A_24_P246963	-3.48088	-1.79945	3.48088	down			FALSE				53126388	chr12	53126329	+	hs|12q13.13		chr12:53126329-53126388
A_23_P48835	-3.87562	-1.95443	3.87562	down	KIF23	kinesin family member 23	FALSE	Homo sapiens kinesin family member 23 (KIF23), transcript variant 1, mRNA [NM_138555]	9493	GO:0005515|GO:0008017|GO:0051256|GO:0072686|GO:0005634|GO:0005829|GO:0000910|GO:0019886|GO:0016887|GO:0007018|GO:0005871|GO:0005813|GO:0000281|GO:0032467|GO:0000022|GO:0005874|GO:0005819|GO:0030496|GO:0003777|GO:0005524|GO:0045171|GO:0007596|GO:0008152|GO:0005654|GO:0097149|GO:0000278|GO:0005925	69740583	chr15	69740524	+	hs|15q23	NM_138555	chr15:69740524-69740583	NM_138555	Hs.270845
A_32_P222383	-2.86234	-1.5172	2.86234	down	HMGN2	high mobility group nucleosomal binding domain 2	FALSE	Homo sapiens high mobility group nucleosomal binding domain 2 (HMGN2), mRNA [NM_005517]	3151	GO:0005737|GO:0031492|GO:0005634|GO:0000785	26802251	chr1	26802192	+	hs|1p36.11	NM_005517	chr1:26802192-26802251	NM_005517	Hs.181163
A_23_P70007	-5.39579	-2.43183	5.39579	down	HMMR	hyaluronan-mediated motility receptor (RHAMM)	FALSE	Homo sapiens hyaluronan-mediated motility receptor (RHAMM) (HMMR), transcript variant 2, mRNA [NM_012484]	3161	GO:0005737|GO:0016020|GO:0009986|GO:0005886|GO:0005540|GO:0005975|GO:0009405|GO:0030212|GO:0044281|GO:0030214|GO:0030203	162918896	chr5	162918837	+	hs|5q34	NM_012484	chr5:162918837-162918896	NM_012484	Hs.740467
A_23_P19030	-5.97668	-2.57934	5.97668	down	ARSI	arylsulfatase family, member I	FALSE	Homo sapiens arylsulfatase family, member I (ARSI), mRNA [NM_001012301]	340075	GO:0006665|GO:0006687|GO:0005788|GO:0005576|GO:0004065|GO:0044281|GO:0044267|GO:0046872|GO:0043687	149676709	chr5	149676650	-	hs|5q32	NM_001012301	chr5:149676709-149676650	NM_001012301	Hs.591252
A_23_P34375	-4.72778	-2.24116	4.72778	down	TCEA3	transcription elongation factor A (SII), 3	FALSE	Homo sapiens transcription elongation factor A (SII), 3 (TCEA3), mRNA [NM_003196]	6920	GO:0006357|GO:0032784|GO:0008270|GO:0005634|GO:0003677|GO:0006351	23724296	chr1	23724047	-	hs|1p36.12	NM_003196	chr1:23724296-23724047	NM_003196	Hs.446354
A_33_P3334102	-3.93017	-1.97459	3.93017	down	ARHGAP27	Rho GTPase activating protein 27	FALSE	Homo sapiens Rho GTPase activating protein 27 (ARHGAP27), transcript variant 3, mRNA [NM_174919]	201176	GO:0005622|GO:0007165|GO:0017124|GO:0005737|GO:0016020|GO:0043089|GO:0032855|GO:0030675|GO:0006898	43506778	chr17	43506719	-	hs|17q21.31	NM_174919	chr17:43506778-43506719	NM_174919	Hs.205326
A_33_P3248424	-2.19475	-1.13406	2.19475	down	OTULIN	OTU deubiquitinase with linear linkage specificity	FALSE	Homo sapiens OTU deubiquitinase with linear linkage specificity (OTULIN), mRNA [NM_138348]	90268	GO:0005515|GO:0005737|GO:0004843|GO:0050728|GO:0045087|GO:0006508|GO:0071797|GO:0070431|GO:0032088|GO:0002040|GO:0008234|GO:0060070	14699842	chr5	14699783	+	hs|5p15.2	NM_138348	chr5:14699783-14699842	NM_138348	Hs.406335
A_23_P89941	-2.33078	-1.22081	2.33078	down	CDKN2D	cyclin-dependent kinase inhibitor 2D (p19, inhibits CDK4)	FALSE	Homo sapiens cyclin-dependent kinase inhibitor 2D (p19, inhibits CDK4) (CDKN2D), transcript variant 1, mRNA [NM_001800]	1032	GO:0005515|GO:0048102|GO:0030308|GO:0008285|GO:0019901|GO:0071901|GO:0007605|GO:0033280|GO:0005634|GO:0000079|GO:0005829|GO:0042326|GO:0000082|GO:0005737|GO:0000731|GO:0004861|GO:0007050|GO:0032526|GO:0043154|GO:0000278|GO:0009411	10677285	chr19	10677226	-	hs|19p13.2	NM_001800	chr19:10677285-10677226	NM_001800	Hs.435051
A_23_P305759	-2.64265	-1.40199	2.64265	down	ABHD3	abhydrolase domain containing 3	FALSE	Homo sapiens abhydrolase domain containing 3 (ABHD3), mRNA [NM_138340]	171586	GO:0052689|GO:0008150|GO:0003674|GO:0008152|GO:0016021|GO:0005575	19236897	chr18	19236838	-	hs|18q11.2	NM_138340	chr18:19236897-19236838	NM_138340	Hs.397978
A_23_P356684	-2.76332	-1.4664	2.76332	down	ANLN	anillin, actin binding protein	FALSE	Homo sapiens anillin, actin binding protein (ANLN), transcript variant 1, mRNA [NM_018685]	54443	GO:0007067|GO:0005826|GO:0000921|GO:0002244|GO:0000281|GO:0007096|GO:0005654|GO:0003779|GO:0015629|GO:0043231	36492646	chr7	36492587	+	hs|7p14.2	NM_018685	chr7:36492587-36492646	NM_018685	Hs.62180
A_32_P95914	-2.65973	-1.41128	2.65973	down	MMS22L	MMS22-like, DNA repair protein	FALSE	Homo sapiens MMS22-like, DNA repair protein (MMS22L), mRNA [NM_198468]	253714	GO:0005515|GO:0042555|GO:0035101|GO:0000724|GO:0031297|GO:0005654|GO:0043596	97590265	chr6	97590206	-	hs|6q16.1	NM_198468	chr6:97590265-97590206	NM_198468	Hs.444292
A_22_P00013508	-3.16265	-1.66113	3.16265	down	LOC102725057	uncharacterized LOC102725057	FALSE	PREDICTED: Homo sapiens uncharacterized LOC102725057 (LOC102725057), ncRNA [XR_424658]	102725057		83782428	chr15	83782369	-	hs|15q25.2	XR_424658	chr15:83782428-83782369	XR_424658	Hs.667183
A_23_P88731	-3.26546	-1.70729	3.26546	down	RAD51	RAD51 recombinase	FALSE	Homo sapiens RAD51 recombinase (RAD51), transcript variant 1, mRNA [NM_002875]	5888	GO:0005515|GO:0000793|GO:0048471|GO:0005634|GO:0010569|GO:0042802|GO:0006302|GO:0005739|GO:0005737|GO:0003690|GO:0003697|GO:0000724|GO:0005759|GO:0051260|GO:0007131|GO:0043142|GO:0000794|GO:0005815|GO:0070182|GO:0005730|GO:0006310|GO:0000800|GO:0000228|GO:0008022|GO:0006312|GO:0005524|GO:0071479|GO:0006974|GO:0003684|GO:0006281|GO:0007126|GO:0016605|GO:0000730|GO:0006268|GO:0005654|GO:0051106	41023666	chr15	41023607	+	hs|15q15.1	NM_002875	chr15:41023607-41023666	NM_002875	Hs.631709
A_23_P74349	-4.76314	-2.25191	4.76314	down	NUF2	NUF2, NDC80 kinetochore complex component	FALSE	Homo sapiens NUF2, NDC80 kinetochore complex component (NUF2), transcript variant 1, mRNA [NM_145697]	83540	GO:0005515|GO:0003674|GO:0007067|GO:0007059|GO:0016020|GO:0000777|GO:0005634|GO:0000278|GO:0031262|GO:0000775|GO:0051301|GO:0005829	163325203	chr1	163325144	+	hs|1q23.3	NM_145697	chr1:163325144-163325203	NM_145697	Hs.651950
A_23_P160934	-5.96693	-2.57699	5.96693	down	ANP32E	acidic (leucine-rich) nuclear phosphoprotein 32 family, member E	FALSE	Homo sapiens acidic (leucine-rich) nuclear phosphoprotein 32 family, member E (ANP32E), transcript variant 1, mRNA [NM_030920]	81611	GO:0042393|GO:0043486|GO:0016023|GO:0005634|GO:0019212|GO:0000812|GO:0043086	150204124	chr1	150202979	-	hs|1q21.2	NM_030920	chr1:150204124-150202979	NM_030920	Hs.656466
A_23_P88331	-6.56226	-2.71419	6.56226	down	DLGAP5	discs, large (Drosophila) homolog-associated protein 5	FALSE	Homo sapiens discs, large (Drosophila) homolog-associated protein 5 (DLGAP5), transcript variant 1, mRNA [NM_014750]	9787	GO:0005515|GO:0005737|GO:0005815|GO:0008283|GO:0016311|GO:0045842|GO:0007267|GO:0031616|GO:0005634|GO:0004721|GO:0007079	55615172	chr14	55615113	-	hs|14q22.3	NM_014750	chr14:55615172-55615113	NM_014750	Hs.77695
A_21_P0000502	-2.53469	-1.34181	2.53469	down	RNU11	RNA, U11 small nuclear	FALSE	Homo sapiens RNA, U11 small nuclear (RNU11), small nuclear RNA [NR_004407]	26824		28975237	chr1	28975178	+	hs|1p35.3	NR_004407	chr1:28975178-28975237	NR_004407	Hs.640266
A_23_P68610	-3.67712	-1.87858	3.67712	down	TPX2	TPX2, microtubule-associated	FALSE	Homo sapiens TPX2, microtubule-associated (TPX2), mRNA [NM_012112]	22974	GO:0005515|GO:0019901|GO:0060236|GO:0008283|GO:0005874|GO:0005819|GO:0006915|GO:0005634|GO:0005525|GO:0005524|GO:0032147|GO:0000922|GO:0005737|GO:0007067|GO:0015630|GO:0043203|GO:0005654|GO:0051301	30389032	chr20	30388973	+	hs|20q11.21	NM_012112	chr20:30388973-30389032	NM_012112	Hs.244580
A_33_P3281695	-2.63598	-1.39834	2.63598	down	NLRP3	NLR family, pyrin domain containing 3	FALSE	Homo sapiens NLR family, pyrin domain containing 3 (NLRP3), transcript variant 6, mRNA [NM_001243133]	114548	GO:0005515|GO:0042347|GO:0050713|GO:0051259|GO:0035872|GO:0005829|GO:0051607|GO:0005737|GO:0006954|GO:0051092|GO:0050718|GO:0009595|GO:0032621|GO:0072559|GO:0050701|GO:0006919|GO:0042834|GO:0006915|GO:0032088|GO:0006952|GO:0002674|GO:0005524|GO:0043280|GO:0007165|GO:0071222|GO:0044546|GO:0045087|GO:0050728|GO:0032611	247611806	chr1	247611747	+	hs|1q44	NM_001243133	chr1:247611747-247611806	NM_001243133	Hs.159483
A_24_P126181	-3.84313	-1.94228	3.84313	down	NR2C2AP	nuclear receptor 2C2-associated protein	FALSE	Homo sapiens nuclear receptor 2C2-associated protein (NR2C2AP), transcript variant 2, mRNA [NM_176880]	126382	GO:0005515|GO:0010467|GO:0006367|GO:0005654|GO:0070062	19312513	chr19	19312454	-	hs|19p13.11	NM_176880	chr19:19312513-19312454	NM_176880	Hs.708153
A_24_P233786	-2.56559	-1.35929	2.56559	down	FAM129A	family with sequence similarity 129, member A	FALSE	Homo sapiens family with sequence similarity 129, member A (FAM129A), mRNA [NM_052966]	116496	GO:0005515|GO:0003674|GO:0034976|GO:0005737|GO:0016020|GO:0005886|GO:0001934|GO:0001933|GO:0045727|GO:0070062	184760286	chr1	184760227	-	hs|1q25.3	NM_052966	chr1:184760286-184760227	NM_052966	Hs.518662
A_24_P363477	-2.79547	-1.48309	2.79547	down	FTSJ2	FtsJ RNA methyltransferase homolog 2 (E. coli)	FALSE	Homo sapiens FtsJ RNA methyltransferase homolog 2 (E. coli) (FTSJ2), mRNA [NM_013393]	29960	GO:0005739|GO:0031167|GO:0008283|GO:0006364|GO:0008650|GO:0005730	2274904	chr7	2274845	-	hs|7p22.3	NM_013393	chr7:2274904-2274845	NM_013393	Hs.279877
A_33_P3218450	-4.72714	-2.24097	4.72714	down	CDC6	cell division cycle 6	FALSE	Homo sapiens cell division cycle 6 (CDC6), mRNA [NM_001254]	990	GO:0005515|GO:0008285|GO:0005634|GO:0000079|GO:0051233|GO:0005829|GO:0005737|GO:0000082|GO:0000083|GO:0000166|GO:0019900|GO:0005794|GO:0032467|GO:0051984|GO:0005524|GO:0007089|GO:0006260|GO:0000922|GO:0007067|GO:0003682|GO:0000076|GO:0005654|GO:0008156|GO:0030071|GO:0000278|GO:0051301	38459413	chr17	38459354	+	hs|17q21.2	NM_001254	chr17:38459354-38459413	NM_001254	Hs.405958
A_33_P3329974	-2.49065	-1.31653	2.49065	down	CGN	cingulin	FALSE	Homo sapiens cingulin (CGN), mRNA [NM_020770]	57530	GO:0003382|GO:0005515|GO:0008017|GO:0030054|GO:0000226|GO:0003779|GO:0016459|GO:0008150|GO:0003774|GO:0070830|GO:0008152|GO:0007179|GO:0005923	151511129	chr1	151511070	+	hs|1q21.3	NM_020770	chr1:151511070-151511129	NM_020770	Hs.591464
A_33_P3380056	-2.8128	-1.49201	2.8128	down	MSANTD3	Myb/SANT-like DNA-binding domain containing 3	FALSE	Homo sapiens Myb/SANT-like DNA-binding domain containing 3 (MSANTD3), transcript variant 4, mRNA [NM_001198807]	91283	GO:0042802	103207512	chr9	103207453	+	hs|9q31.1	NM_001198807	chr9:103207453-103207512	NM_001198807	Hs.530272
A_33_P3406651	-2.76781	-1.46875	2.76781	down	ZSCAN5B	zinc finger and SCAN domain containing 5B	FALSE	Homo sapiens zinc finger and SCAN domain containing 5B (ZSCAN5B), mRNA [NM_001080456]	342933	GO:0006366|GO:0006357|GO:0000981|GO:0005634|GO:0003677|GO:0046872	56701117	chr19	56701058	-	hs|19q13.43	NM_001080456	chr19:56701117-56701058	NM_001080456	Hs.132130
A_23_P32707	-4.38795	-2.13355	4.38795	down	ESPL1	extra spindle pole bodies homolog 1 (S. cerevisiae)	FALSE	Homo sapiens extra spindle pole bodies homolog 1 (S. cerevisiae) (ESPL1), mRNA [NM_012291]	9700	GO:0005515|GO:0005813|GO:0045842|GO:0006915|GO:0005634|GO:0003824|GO:0045875|GO:0000212|GO:0005829|GO:0000910|GO:0000070|GO:0045143|GO:0040001|GO:0006508|GO:0008234|GO:0000278	53687109	chr12	53686748	+	hs|12q13.13	NM_012291	chr12:53686748-53687109	NM_012291	Hs.153479
A_23_P252201	-3.55905	-1.83149	3.55905	down	EAF2	ELL associated factor 2	FALSE	Homo sapiens ELL associated factor 2 (EAF2), mRNA [NM_018456]	55840	GO:0060770|GO:0005515|GO:0030308|GO:0000977|GO:0016607|GO:0045944|GO:0032783|GO:0006915|GO:0001228|GO:0008023|GO:0006351	121591624	chr3	121591565	+	hs|3q13.33	NM_018456	chr3:121591565-121591624	NM_018456	Hs.477325
A_21_P0011732	-2.75314	-1.46108	2.75314	down	LINC01224	long intergenic non-protein coding RNA 1224	FALSE	Homo sapiens long intergenic non-protein coding RNA 1224 (LINC01224), transcript variant 1, long non-coding RNA [NR_126448]	104472717		23583555	chr19	23583496	-	hs|19p12	NR_126448	chr19:23583555-23583496	NR_126448	Hs.162105
A_23_P19712	-5.12361	-2.35716	5.12361	down	GMNN	geminin, DNA replication inhibitor	FALSE	Homo sapiens geminin, DNA replication inhibitor (GMNN), transcript variant 1, mRNA [NM_015895]	51053	GO:0005515|GO:0042826|GO:0003714|GO:0005634|GO:0045786|GO:0005829|GO:0005737|GO:0006461|GO:0070491|GO:0009887|GO:0005654|GO:0008156|GO:0000278|GO:0045892	24786167	chr6	24786108	+	hs|6p22.3	NM_015895	chr6:24786108-24786167	NM_015895	Hs.234896
A_23_P9293	-2.75576	-1.46245	2.75576	down	TJP2	tight junction protein 2	FALSE	Homo sapiens tight junction protein 2 (TJP2), transcript variant 1, mRNA [NM_004817]	9414	GO:0005515|GO:0030054|GO:0010033|GO:0005886|GO:0019904|GO:0004385|GO:0006915|GO:0035329|GO:0008022|GO:0006921|GO:0005829|GO:0050892|GO:0005737|GO:0005912|GO:0046939|GO:0005654|GO:0005923|GO:0030674	71869503	chr9	71869444	+	hs|9q21.11	NM_004817	chr9:71869444-71869503	NM_004817	Hs.50382
A_24_P260639	-3.31335	-1.72829	3.31335	down	HIST1H1D	histone cluster 1, H1d	FALSE	Homo sapiens histone cluster 1, H1d (HIST1H1D), mRNA [NM_005320]	3007	GO:0000790|GO:0005719|GO:0006334|GO:0016584|GO:0000786|GO:0031490	26234758	chr6	26234699	-	hs|6p22.2	NM_005320	chr6:26234758-26234699	NM_005320	Hs.136857
A_23_P141315	-2.31853	-1.21321	2.31853	down	NLE1	notchless homolog 1 (Drosophila)	FALSE	Homo sapiens notchless homolog 1 (Drosophila) (NLE1), transcript variant 2, mRNA [NM_001014445]	54475	GO:0007219|GO:0045930|GO:0090263|GO:0005730|GO:0001826|GO:0042273|GO:0005634|GO:2001268	33459260	chr17	33459201	-	hs|17q12	NM_001014445	chr17:33459260-33459201	NM_001014445	Hs.85570
A_21_P0000063	-3.33142	-1.73614	3.33142	down	MDFIC	MyoD family inhibitor domain containing	FALSE	Homo sapiens MyoD family inhibitor domain containing (MDFIC), transcript variant 2, mRNA [NM_001166346]	29969	GO:0005515|GO:0005794|GO:0030111|GO:0030332|GO:0005730|GO:0005634|GO:0007257|GO:0030957|GO:0006351|GO:0050434|GO:0005737|GO:0042308|GO:0016032|GO:0005654|GO:0045893|GO:0045892|GO:0008134	114563689	chr7	114563630	+	hs|7q31.1	NM_001166346	chr7:114563630-114563689	NM_001166346	Hs.741413
A_23_P64083	-2.44135	-1.28768	2.44135	down	SF3B2	splicing factor 3b, subunit 2, 145kDa	FALSE	Homo sapiens splicing factor 3b, subunit 2, 145kDa (SF3B2), mRNA [NM_006842]	10992	GO:0008380|GO:0006397|GO:0005515|GO:0010467|GO:0000398|GO:0016032|GO:0005681|GO:0005654|GO:0071013|GO:0005689	65835470	chr11	65831195	+	hs|11q13.1	NM_006842	chr11:65831195-65835470	NM_006842	Hs.406423
A_23_P19020	-6.41031	-2.68039	6.41031	down	SNCAIP	synuclein, alpha interacting protein	FALSE	Homo sapiens synuclein, alpha interacting protein (SNCAIP), transcript variant 1, mRNA [NM_005460]	9627	GO:0090083|GO:0005515|GO:0042734|GO:0005737|GO:0042417|GO:0043025|GO:0046928|GO:0031625|GO:0042802|GO:0008021	121799420	chr5	121799361	+	hs|5q23.2	NM_005460	chr5:121799361-121799420	NM_005460	Hs.426463
A_22_P00005192	-10.3923	-3.37745	10.3923	down			FALSE				12559701	chr11	12559642	-	hs|11p15.3		chr11:12559701-12559642
A_33_P3356255	-3.24626	-1.69878	3.24626	down	ANXA11	annexin A11	FALSE	annexin A11 [Source:HGNC Symbol;Acc:HGNC:535] [ENST00000447489]	311	GO:0005515|GO:0006909|GO:0042470|GO:0008429|GO:0005509|GO:0042581|GO:0005819|GO:0042582|GO:0030496|GO:0005635|GO:0007109|GO:0045335|GO:0005544|GO:0051592|GO:0044548|GO:0005737|GO:0016020|GO:0023026|GO:0005654|GO:0070062|GO:0048306	81916224	chr10	81916165	-	hs|10q22.3		chr10:81916224-81916165
A_23_P96325	-2.48939	-1.31579	2.48939	down	ERCC6L	excision repair cross-complementation group 6-like	FALSE	Homo sapiens excision repair cross-complementation group 6-like (ERCC6L), mRNA [NM_017669]	54821	GO:0005515|GO:0005813|GO:0005886|GO:0004386|GO:0003677|GO:0005524|GO:0005829|GO:0005737|GO:0007067|GO:0016020|GO:0008152|GO:0000777|GO:0005654|GO:0000278|GO:0051301	71425169	chrX	71425110	-	hs|Xq13.1	NM_017669	chrX:71425169-71425110	NM_017669	Hs.47558
A_23_P88740	-4.15273	-2.05406	4.15273	down	CENPN	centromere protein N	FALSE	Homo sapiens centromere protein N (CENPN), transcript variant 3, mRNA [NM_018455]	55839	GO:0034080|GO:0007067|GO:0007059|GO:0006334|GO:0000777|GO:0005654|GO:0005634|GO:0000278|GO:0005829	81056408	chr16	81053871	+	hs|16q23.2	NM_018455	chr16:81053871-81056408	NM_018455	Hs.726537
A_24_P53519	-2.9012	-1.53665	2.9012	down	CHAF1A	chromatin assembly factor 1, subunit A (p150)	FALSE	Homo sapiens chromatin assembly factor 1, subunit A (p150) (CHAF1A), mRNA [NM_005483]	10036	GO:0005515|GO:0000790|GO:0006355|GO:0033186|GO:0070087|GO:0006335|GO:0006351|GO:0042802|GO:0006260|GO:0043234|GO:0007049|GO:0006281|GO:0006461|GO:0031497|GO:0003682|GO:0051082	4443199	chr19	4443140	+	hs|19p13.3	NM_005483	chr19:4443140-4443199	NM_005483	Hs.79018
A_21_P0014624	-3.52264	-1.81666	3.52264	down	LOC102725057	uncharacterized LOC102725057	FALSE	PREDICTED: Homo sapiens uncharacterized LOC102725057 (LOC102725057), ncRNA [XR_424658]	102725057		83781562	chr15	83781503	-	hs|15q25.2	XR_424658	chr15:83781562-83781503	XR_424658	Hs.667183
A_23_P48669	-4.10766	-2.03832	4.10766	down	CDKN3	cyclin-dependent kinase inhibitor 3	FALSE	Homo sapiens cyclin-dependent kinase inhibitor 3 (CDKN3), transcript variant 1, mRNA [NM_005192]	1033	GO:0005515|GO:0048471|GO:0005737|GO:0000082|GO:0008285|GO:0007050|GO:0008138|GO:0004722|GO:0000079|GO:0035335|GO:0004725	54882635	chr14	54878384	+	hs|14q22.2	NM_005192	chr14:54878384-54882635	NM_005192	Hs.84113
A_23_P37375	-4.04098	-2.01471	4.04098	down	RPS6KA5	ribosomal protein S6 kinase, 90kDa, polypeptide 5	FALSE	Homo sapiens ribosomal protein S6 kinase, 90kDa, polypeptide 5 (RPS6KA5), transcript variant 1, mRNA [NM_004755]	9252	GO:0005515|GO:0034142|GO:0005634|GO:0001818|GO:0051403|GO:0035066|GO:0035556|GO:0002756|GO:0005737|GO:0051092|GO:0006954|GO:0007173|GO:0007411|GO:0045944|GO:0002755|GO:0034138|GO:0070498|GO:0048011|GO:0006355|GO:0038124|GO:0000287|GO:0038123|GO:0034134|GO:0016572|GO:0002224|GO:0005524|GO:0043990|GO:0032793|GO:0033129|GO:0004672|GO:0004674|GO:0045087|GO:0043987|GO:0043988|GO:0035666|GO:0034166|GO:…	91338075	chr14	91338016	-	hs|14q32.11	NM_004755	chr14:91338075-91338016	NM_004755	Hs.510225
[truncated: 434 more rows]
