# Supplementary material for: Concurrent targeting of BMI1 and CDK4/6 abrogates tumor growth in vitro and in vivo
Source: Sci Rep. 2019 Sep 23;9:13696. doi: 10.1038/s41598-019-50140-0 (PMC6757061; doi:10.1038/s41598-019-50140-0)
Supplement: Supplementary file 3 — supplementary table 3 [file 41598_2019_50140_MOESM3_ESM.xlsx]

## Sheet: Sheet0
supplementary table 3. Upstream network analysis based on differentially expressed genes in MDA-MB-231 cells treated with palbociclib and IPA analysis
Upstream Regulator	Expr Log Ratio	Molecule Type	Predicted Activation State	Activation z-score	p-value of overlap	Target molecules in dataset	Mechanistic Network
ERBB2		kinase	Inhibited	-3.771	2.6e-43	ANGPTL4,ASPM,BARD1,BCL2,BIRC5,BRIP1,BUB1,BUB1B,CCL2,CCNA2,CCNB1,CCNB2,CCNE2,CD59,CDC25A,CDC25C,CDC45,CDC6,CDC7,CDCA2,CDCA3,CDCA5,CDCA7,CDCA7L,CDCA8,CDK1,CDKN2C,CDKN3,CDT1,CENPA,CENPE,CENPF,CSF1R,CXCL10,DHFR,E2F1,E2F2,E2F8,ESPL1,FN1,GINS1,GINS2,GINS3,IL1A,IL6,KDM5B,LIG1,MCM10,MCM2,MCM3,MCM4,MCM5,MCM6,MCM7,MCM8,MKI67,MMP1,MXD3,MYBL2,NCAPD2,NCAPG,NDC80,NEK2,NRG1,ORC1,PCNA,PMEPA1,POLA1,POLD3,POLE2,PO…	238 (17)
MITF		transcription regulator	Inhibited	-5.325	5.37e-30	BCL2,CCNB1,CCNG2,CDCA3,CDCA8,CDT1,CENPF,CENPH,CENPM,CENPO,CEP55,CHAF1A,CHTF18,DSN1,ESPL1,FANCA,FANCG,FBXO32,FMOD,HAUS8,KIF20A,KIF4A,KIFC1,LIG1,MCM2,MCM4,MCM5,MCM6,NCAPD2,NUF2,PIF1,PLK1,POLE2,PSMC3IP,RAD51D,RECQL4,RFC5,RMI1,SPAG5,SPC24,SPC25,TACC3,TPX2,TXNIP,UBE2C,XRCC3
RABL6		other	Inhibited	-6.083	6.75e-30	ABAT,ATXN1,BUB1,BUB1B,CCNA2,CCNB1,CCNE2,CDC25A,CDC25C,CDK2,CENPF,CHEK1,DUT,EZH2,FEN1,H2AFX,HMMR,KIF23,MCM10,MCM2,MCM5,MCM7,MELK,NCAPG,NDC80,NEK2,PBK,PLK1,POLA1,POLE2,PRC1,PRIM1,RFC3,TMEM97,TOP2A,TPX2,UBE2C	126 (7)
E2f		group	Inhibited	-3.464	4.03e-22	CDC25C,CDC45,CDC6,CDC7,CDK1,CENPO,DDX11,DLEU2,E2F2,EXOSC8,FANCD2,GINS2,GMNN,HIST1H2AB,HIST1H2AG,HIST1H2BJ,HIST1H3B,LIG1,MCM10,MCM2,MCM5,MYBL2,NASP,NUSAP1,OIP5,PRR11,RAD51,RBL1,RRM2,TPX2,TYMS,UBE2C,WDR76
AREG		growth factor	Inhibited	-4.386	1.78e-21	ARHGAP11A,BCL2,BIRC5,C3,CCNA2,CCNB1,CCNB2,CDC45,CDCA8,CENPA,CENPF,CPEB2,FOXM1,HIST1H2AC,HIST2H2AA3/HIST2H2AA4,HIST2H2BE,HJURP,IQGAP3,ITGB8,KIF14,KIF20A,MKI67,MYBL2,OSCP1,PLK1,PRC1,PTGS2,RRM2,SSRP1,TOP2A
E2F3		transcription regulator	Inhibited	-4.173	7.11e-19	AKR1C1/AKR1C2,CCL20,CCNA2,CCNB1,CDC25A,CDC6,CDCA3,CDK1,E2F1,E2F2,FAM102A,HIST1H2BJ,HIST1H3D,HIST1H3E,HIST1H4B,HMGB2,INHBA,LBR,MALAT1,MCM4,MT1X,MYBL2,NEAT1,NECTIN1,PCLAF,PCNA,PLK1,POLA1,PTN,PTTG1,RBL1,RRM2,TK1,TMPO,TPX2,UBE2C
FOXM1	-3.444	transcription regulator	Inhibited	-4.038	7.42e-16	BIRC5,BUB1B,CCNA2,CCNB1,CCNB2,CCND2,CCNE2,CDC25A,CDC25C,CDCA2,CDCA8,CDK1,CDK2,CDKN3,CENPA,CENPE,CENPF,GTSE1,IL6,KIF20A,NEK2,PCNA,PLK1,PRC1,PTTG1,SKP2,STMN1	180 (11)
ESR1		ligand-dependent nuclear receptor	Inhibited	-3.909	1.42e-14	ASPM,ASS1,BCL2,BIRC5,C3,CCL2,CCL20,CCNA2,CCNG2,CDK1,CDKN3,CENPA,CENPF,CENPM,CENPN,CENPU,CRABP2,CYP1B1,FAM102A,FOXM1,HELLS,HIST1H4C,HLA-B,HLA-C,HLA-J,HNRNPD,IL1A,IL6,KIF23,KLHL24,KNL1,LYPD1,MKI67,MMP1,MND1,NCAPG,NOTCH3,OVOS2,PBK,PHF19,PIMREG,POLA1,PRLR,PTGS2,PTTG1,RSAD2,SHANK2,SMC4,SNAI2,SOST,SP100,TFAP2C,TFF2,TMEM74,TMEM97,UBE2T,WISP2,XK,ZNF367	119 (14)
LIN9		other	Inhibited	-3.429	1.11e-12	AURKA,BIRC5,BUB1,CCNA2,CCNB1,CDK1,CENPE,CEP55,DLGAP5,PLK1,TMPO,UBE2C
MYBL2	-3.9	transcription regulator	Inhibited	-2.961	2.61e-12	AURKA,BCL2,BIRC5,BUB1,CCNA2,CCNB1,CDK1,CENPE,PLK1,UBE2C
ELAVL1		other	Inhibited	-2.25	2.27e-11	ABCA1,ANXA11,ARG2,CD83,CDC6,CDK2,CENPA,CENPE,HNRNPD,KIF11,MYBL2,NCAPG,NEK2,NUF2,PBK,PRC1,PTGS2,RFC5,SAT1,SRSF7,TOP2A,TRIOBP,WEE1
HNF1A-AS1		other	Inhibited	-2.714	6.85e-10	BIRC5,CEP55,HIST1H2AC,HIST2H2BE,HJURP,HMGB2,JADE1,KIF2C,NCAPG,NEK2,UBE2C
RARA		ligand-dependent nuclear receptor	Inhibited	-4.804	8.5e-10	ASPM,BIRC5,CCNA2,CDK1,CDKN3,CENPA,CENPF,CENPM,CENPN,CENPU,CRABP2,HELLS,HIST1H4C,HLA-B,HLA-C,HLA-J,HNRNPD,KIF23,KNL1,LYPD1,MND1,NCAPG,OVOS2,PBK,PHF19,PIMREG,PTTG1,RASD1,RSAD2,SHANK2,SMC4,SP100,UBE2T,XK,ZNF367
MAPK1		kinase	Inhibited	-3.182	5.38e-08	ARHGAP11A,AURKA,BCL2,BIRC5,BLZF1,C1S,CCNB1,CXCL11,E2F1,FN1,H2AFV,HLA-B,HLA-C,KRT34,L3MBTL1,MKI67,MNS1,MYBL2,NOX5,OAS2,OAS3,PAQR6,PDLIM3,PTGS2,RAD54L,SECTM1,SHANK2,SP100,TNFSF10,WIPF1
S100A6		transporter	Inhibited	-3.317	7.85e-08	AURKA,CCL20,CDKN3,CENPA,DEPDC1,EXOSC8,INHBA,NEK2,PBK,TMPO,TYMS
IL1RN	1.872	cytokine	Inhibited	-3.19	3.35e-07	BTN3A1,CCL20,CHAC1,CIITA,CXCL11,CYLD,HDAC9,HLA-DQB1,IL1A,IL6,MMP1,OAS2,OAS3,RSAD2,SP100,TNFSF10,UBD	109 (14)
TAL1		transcription regulator	Inhibited	-4.707	5.75e-07	AFDN,ASPM,BUB1,C3,CCNB1,CCNG2,CDKN3,CENPU,CHRNA5,CYLD,DSCC1,GINS1,HELLS,HLA-B,HLA-C,HMGB3,KIF14,KIF15,KIF20A,LRR1,MCM2,MCM4,MELK,MYB,NCAPG,NTNG2,OIP5,RASD1,TNFSF10,TNFSF4
NELFA		other	Inhibited	-2.236	2.02e-06	CCNB2,CCNE2,CYP1B1,DLGAP5,MYBL2,TOP2A
NELFCD		other	Inhibited	-2.236	9.66e-06	CCNB2,CCNE2,DLGAP5,MYBL2,TOP2A
LILRB4		other	Inhibited	-2.176	9.66e-06	CXCL10,CXCL11,IL1A,IL1B,IL6	117 (12)
26s Proteasome		complex	Inhibited	-2.433	9.93e-06	CCL2,CCNA2,CCNE2,CDC25A,CDC6,CDK1,CENPE,CFLAR,EXO1,H2AFX,HMGB2,KIF23,MAP1LC3B,POLA1,RFC3,TGM2,TOP2A	234 (17)
ZNF281		transcription regulator	Inhibited	-2.414	1.01e-05	BLM,FANCA,FANCD2,FANCG,XRCC2,XRCC3
HELLS	-2.847	enzyme	Inhibited	-2	1.12e-05	CCNA2,CCNB1,CDC6,E2F1,MCM4,PCNA,RBL1
NELFE		other	Inhibited	-2.236	2.46e-05	CCNB2,CCNE2,DLGAP5,MYBL2,TOP2A	100 (3)
RBX1		enzyme	Inhibited	-2	4.4e-05	BCL2,BIRC5,CCNB1,CDK1	181 (12)
PAX8	1.285	transcription regulator	Inhibited	-2.217	5.28e-05	CCNA2,CDC6,DHFR,E2F1,MCM3
TP63		transcription regulator	Inhibited	-2.166	0.000165	BLM,CCNA2,CCND2,CDC25C,CDK1,CITED2,DLX1,FN1,FUBP1,IL1B,IL6,INHBA,ITGB8,KIF23,MCM10,NOTCH3,PCNA,PPARA,RACGAP1,RAD51,RBBP8,SFN,SNAI2,SSPN,TIPIN,TNFSF10,WEE1	175 (20)
NCOA3		transcription regulator	Inhibited	-2.607	0.000267	CCNA2,CCNE2,CDC25A,CDC6,CDK2,MCM7,PCNA,PTGS2	176 (6)
OGT		enzyme	Inhibited	-2.236	0.000448	BIRC5,FOXM1,NEK2,PLK1,SKP2
CTNNB1		transcription regulator	Inhibited	-2.357	0.000779	AURKA,BCL2,BIRC5,CCL3,CRAT,ECM1,ENO2,F13A1,FN1,IDO1,ILF3,KIF23,KIFC1,KLRC3,LEF1,MMP1,NRG1,OSBPL1A,SFN,SRSF1
EIF4G1		translation regulator	Inhibited	-2.449	0.000964	BIRC5,CHEK1,RAD51,RFC2,RFC4,RFC5
NEUROG1		transcription regulator	Inhibited	-2.53	0.00152	ASS1,C1S,C3,CCND2,F2RL2,FAM198B,FN1,HIST1H4F,IL6,INHBA
SAFB		other	Inhibited	-3	0.00171	CXCL10,CXCL11,HLA-C,HLA-DPA1,HLA-DPB1,HLA-DRA,NUPR1,TNFSF10,UBD
mir-146		microRNA	Inhibited	-2.216	0.00179	CCL2,CCL3,CXCL10,IL1B,IL6	53 (4)
CD24		other	Inhibited	-2.307	0.00397	APOBEC3B,ASPM,CHAC1,DEPDC1,DEPDC1B,ECM1,HMMR,KNTC1,LAT2,SMC4,TFPI,TOP2A,TP53INP1
ATF6		transcription regulator	Inhibited	-2.449	0.00441	AURKA,BUB1,CDKN3,HMMR,TROAP,UBE2C
GATA6		transcription regulator	Inhibited	-2.236	0.123	CDCA8,DSCC1,ESPL1,NUSAP1,TNFSF10
COL18A1		other	Inhibited	-2.449	0.156	CCL2,CDKN2C,FN1,IL6,MMP1,PTGS2
NUPR1	3.145	transcription regulator	Activated	8.224	4.2e-29	ANP32E,APOBEC3B,ARHGAP11A,ASIC1,ASPM,ATAD5,AURKA,BLM,BUB1,BUB1B,C1orf112,CARD8,CCNA2,CCNB2,CDC25C,CDCA2,CDCA3,CDCA8,CENPI,CITED2,DENND5B,DNMT3B,DSN1,E2F8,ENO2,ERCC6L,ESPL1,EXO1,FAM111A,FAM111B,FAM72C/FAM72D,FANCD2,FUCA1,GCH1,GINS1,GTSE1,HIST1H2AB,HIST1H2AH,HIST1H2AI,HIST1H2AJ,HIST1H2AM,HIST1H2BB,HIST1H3B,HIST1H3C,HIST1H3E,HIST1H3F,HIST1H3J,HIST1H4A,HIST1H4L,HIST2H3A,HIST2H3D,HJURP,HNRNPA2B1,HSPA2…
AR		ligand-dependent nuclear receptor	Activated	3.386	2.04e-13	ABCA1,BIRC5,BUB1,BUB1B,CCNA2,CDC25C,CDCA5,CDT1,CENPE,CFLAR,CHTF18,CIT,CTSO,ENO2,ESPL1,FEN1,FKBP5,IL6,KIF15,KIF2C,KNTC1,LMOD1,MCM2,MCM4,MRAS,NEK2,NUPR1,NUSAP1,PFKFB2,PKMYT1,PLK1,PMEPA1,SKP2,SNAI2,TFF3,TNFSF10,TPX2,UBE2C,WEE1,WIPF1,ZWINT	180 (15)
E2F6		transcription regulator	Activated	3.464	2.18e-13	CDC25A,CDC45,CDC6,CDC7,DDX11,E2F1,E2F2,GINS2,GMNN,LIG1,MCM2,MCM3,MCM5,PCLAF,RAD51,RAD51AP1,RBBP8,RRM2,SRSF1,ZNF83
TP53		transcription regulator	Activated	4.892	2.33e-13	APOE,AURKA,BCL2,BIRC5,BLZF1,BUB1,BUB1B,CCNA2,CCNB1,CCNB2,CCNE2,CD59,CDC25A,CDC25C,CDC6,CDC7,CDK1,CDK2,CDKN3,CDT1,CENPF,CEP55,CHEK1,CITED2,CKAP2,DBH-AS1,DDB2,DEK,DHFR,DLX1,DSN1,DUT,E2F1,FEN1,FGFBP1,FOXM1,FUBP1,H2AFX,HLA-DQA1,HMGN2,HMMR,IL1A,IL1B,IL1RN,IL6,KIF23,LBR,LSS,MCM2,MCM3,MCM4,MCM6,MCM7,MMP3,MSH2,NCAPG,NDC80,NEK2,PBK,PCLAF,PCNA,PIM1,PLK1,POLE2,PRC1,PRIM1,RECQL4,RFC3,RFC4,RRM2,SFN,SMC4,SNAI2…	198 (13)
CDKN1A		kinase	Activated	2.658	1.46e-12	BCL2,BIRC5,CCL2,CCNA2,CCNB1,CDC25A,CDC25C,CDK1,CHEK1,EXO1,FN1,FOXM1,LBR,MMP1,MMP3,PCLAF,PLK1,RBL1,RRM1,STMN1,TOP2A	189 (19)
IL27		cytokine	Activated	2.224	3.55e-09	CCL2,CCL20,CCL3,CIITA,CXCL10,CXCL11,HLA-B,HLA-C,HLA-DMA,HLA-DMB,HLA-DPA1,HLA-DQA1,HLA-DRA,IFNLR1,IL1A,IL1B,IL1RN,IL6	111 (12)
KDM5B	1.17	transcription regulator	Activated	4.347	6.99e-09	AURKA,BUB1B,BUB3,CCNB1,CDCA3,CDK1,DLGAP5,E2F1,FBXO5,HMMR,KIF2C,MCM2,MCM3,MIA3,MT1X,NDC80,OIP5,PBK,PSIP1,REEP1,SAT1,TOP2A,UBR7
TNF		cytokine	Activated	3.425	3.28e-07	ABCC3,APLN,APOBEC3B,APOE,BCL2,BIRC5,BTG3,C3,CCL2,CCL20,CCL3,CCND2,CD59,CD83,CDC25C,CFLAR,CHST2,CXCL10,CXCL11,CXCL16,CYBA,CYLD,DEFB4A/DEFB4B,FN1,GCH1,HDAC9,HLA-B,HLA-DRB4,HLA-J,HSPG2,IDO1,IL1A,IL1B,IL1RN,IL23A,IL6,INHBA,KRT34,LSS,MCM3,MMP1,MMP3,MSH2,OAS2,PKMYT1,PPARA,PRDM1,PTGS2,RRM2,SAT1,TFAP2C,TNFRSF6B,TNFSF10,VIPR1	140 (16)
NFkB (complex)		complex	Activated	2.675	1.46e-06	BCL2,C3,CARD8,CCL2,CCL20,CCL3,CCNB1,CCNB2,CD83,CFLAR,CIITA,CTCF,CXCL10,CXCL11,CYLD,DEFB4A/DEFB4B,FUCA1,HES5,HLA-DMB,IL1B,IL23A,IL6,ITGB8,MMP1,MMP3,MSH2,PLK1,PPARA,PTGS2,SNAI2,TGM2,TNFSF10,TNFSF4	99 (10)
SPI1		transcription regulator	Activated	3.066	1.68e-06	CCL3,CCNA2,CCNB1,CCNB2,CCND2,CCNE2,CDK2,CIITA,CXCL10,E2F1,E2F2,IL1B,IL1RN,KLK1,MT1X,PRDM1,RSAD2,TNFSF10,TUBA3C/TUBA3D
IFNG		cytokine	Activated	3.127	2.51e-06	BCL2,BTN3A1,CCL2,CCL3,CCNA2,CDK2,CHAC1,CIITA,CSF1R,CXCL10,CXCL11,CXCL16,CYLD,GCH1,HDAC9,HLA-B,HLA-C,HLA-DQA1,HLA-DQB1,HLA-DRA,HSPG2,IDO1,IL1B,IL1RN,IL23A,IL6,JAK3,MMP1,OAS2,OAS3,PIM1,PTGS2,PTN,RSAD2,SP100,TCIRG1,TLR5,TNFSF10,TXNIP,UBD,VIPR1	120 (12)
miR-34a-5p (and other miRNAs w/seed GGCAGUG)		mature microRNA	Activated	2.498	7.2e-06	BCL2,BIRC5,CDC25A,CDK1,DHFR,E2F1,E2F2,MCM10,MCM3,TP53INP1	48 (4)
EBI3		cytokine	Activated	2.804	8.9e-06	CIITA,HLA-B,HLA-C,HLA-DMA,HLA-DMB,HLA-DPA1,HLA-DQA1,HLA-DRA
Lymphotoxin		complex	Activated	2.449	1.01e-05	CCL2,IL1A,IL1B,IL6,MMP1,MMP3
IL18		cytokine	Activated	2.526	1.86e-05	BCL2,CCL2,CCL3,CFLAR,CHRNA7,CXCL10,CXCL11,IL1A,IL1B,IL6,MMP1,MMP3,PTGS2	125 (16)
HCAR2		G-protein coupled receptor	Activated	2.449	1.92e-05	CCNE2,IQGAP3,KIF14,KIF20A,PLK1,WEE1
PML		transcription regulator	Activated	2	2.46e-05	BIRC5,CIITA,HLA-DMB,HLA-DRA,IL1B
ERK1/2		group	Activated	2.128	5.07e-05	ABCA1,ABCC6,C3,CCL2,CCL3,CDC25C,CDK1,FKBP5,FN1,FOSB,IL11,IL1A,IL1B,IL6,KIF2C,MMP1,MMP3,PCNA,PTGS2,PTN	101 (13)
FOXO3		transcription regulator	Activated	2.707	5.24e-05	BIRC5,CCND2,CCNG2,CLDN1,CXCL10,DEFB4A/DEFB4B,FBXO32,IL6,MXI1,SKP2,TNFSF10,TXNIP	72 (6)
SMC3		other	Activated	2	5.68e-05	CCNG2,HLA-DQA1,HLA-DQB1,HLA-DRA,HLA-DRB1,TFF2
IL17A		cytokine	Activated	2.916	6.28e-05	BCL2,CCL2,CCL20,CD83,DEFB4A/DEFB4B,IL1A,IL1B,IL1RN,IL23A,IL6,MMP3,PTGS2	121 (13)
CAMP		other	Activated	2.799	8.46e-05	CCL2,CCL20,CCL3,CD83,CXCL10,IL1A,IL1B,IL1RN,IL23A,IL6,SNAI2	90 (10)
S100A8		other	Activated	2.387	9.02e-05	CCL2,CCL20,CXCL10,IL1A,IL1B,IL6	91 (10)
Immunoglobulin		complex	Activated	2.985	0.00014	CCL2,CCL3,CXCL10,CXCL11,FOSB,IL1B,IL6,INHBA,UBD	72 (7)
I kappa b kinase		complex	Activated	2.224	0.000176	FANCA,FANCD2,FANCG,RAD51,RAD51C
CEBPB		transcription regulator	Activated	2.142	0.000214	BCL2,C3,CCL3,CDH3,CSF1R,E2F1,IL1B,IL6,LY96,MMP1,MMP3,PRDM1,PRLR,PTGS2
PLK1	-2.917	kinase	Activated	2.211	0.000289	CFLAR,FBXO5,GMNN,PLK1,SFN
CD14		transmembrane receptor	Activated	2.415	0.00029	CCL2,CCL3,CXCL10,IL1B,IL6,PTGS2	124 (14)
Fcer1		complex	Activated	2.558	0.000396	CCL2,CCL3,IDO1,IL1B,IL1RN,IL6,INHBA	144 (18)
TREM1		transmembrane receptor	Activated	2.601	0.000452	ARRDC4,BCL2,CCL20,CCL3,CD83,CDK1,CENPU,CRTAM,DTL,IDO1,IL1B,IL23A,IL6,INHBA,MMP1,PLCXD1,PTGS2,SCG5,SPINK1,TMPO,TNFSF15	105 (12)
PF4		cytokine	Activated	2.208	0.000665	CCL2,CCL3,IL1A,IL1B,IL6	109 (14)
TLR3		transmembrane receptor	Activated	2	0.00103	C3,CCL20,CCL3,CFLAR,CXCL10,CXCL11,DEFB4A/DEFB4B,IL1B,IL6,LIPA,LMNB1,RSAD2,TNFSF10	108 (12)
mir-15		microRNA	Activated	2.397	0.00158	BCL2,CCL2,CHEK1,IL1B,IL6,WEE1	54 (4)
LGALS1		other	Activated	2.169	0.00179	CCND2,FN1,IL1B,MMP1,MMP3	94 (12)
CTLA4		transmembrane receptor	Activated	2.449	0.00199	CCNA2,HIST1H3B,HIST1H3F,MKI67,TOP2A,TPX2
IL1		group	Activated	2.219	0.00237	CCL2,IL6,MMP1,MMP3,PTGS2	124 (16)
MTOR		kinase	Activated	2.394	0.00257	CCL2,CFLAR,IL1A,IL1B,IL23A,IL6,MAPT,SNAI2,UBE2C	174 (17)
IL1A	1.957	cytokine	Activated	2.305	0.00356	CCL2,CCL20,CXCL10,DEFB4A/DEFB4B,GCH1,IL11,IL1A,IL1B,IL6,MMP1,PTGS2	110 (15)
IL33		cytokine	Activated	2.176	0.00606	ABCA1,APOE,CXCL10,IL1B,IL6	127 (17)
RAD21	-1.345	transcription regulator	Activated	2	0.00623	CCNG2,HLA-DQA1,HLA-DQB1,HLA-DRA,HLA-DRB1,TFF2
IL1B	2.062	cytokine	Activated	2.779	0.00742	APOE,BCL2,C3,CCL2,CCL20,CCL3,CHRFAM7A,CIITA,CXCL10,CXCL11,HLA-DRA,IL1B,IL1RN,IL23A,IL6,ITGB8,MMP1,MMP3,PTGS2,UBD	109 (14)
STAT1		transcription regulator	Activated	2.595	0.00937	C1S,CCL2,CIITA,CXCL10,CXCL11,DEFB4A/DEFB4B,HLA-DQA1,IDO1,LY96,OAS2,PIM1,PTN,TNFSF10
SP1		transcription regulator	Activated	2.076	0.0147	BCL2,BIRC5,CCL2,CCL20,CD59,CDK1,CDKN2D,CHRNA5,CIITA,CXCL10,FN1,FOXM1,HPSE,ID4,LIPA,NES,PADI1,PIM1,PRLR,PTGS2,PTN,PTTG1,RBL1,TNFSF10
SELPLG		other	Activated	2.236	0.0199	CCL2,CCL3,CYP1B1,IDO1,IL1B
TNFSF14		cytokine	Activated	2	0.0219	CCL20,CXCL11,IL6,INHBA
MAPK14		kinase	Activated	2.2	0.0228	CCL2,FGFBP1,ITGB8,LEF1,PTGS2
BCR (complex)		complex	Activated	2.005	0.0239	CCL3,CCND2,FOSB,PIM1,PRDM1,PTGS2,TNFRSF25,ZBTB16
CXCL8		cytokine	Activated	2.378	0.0239	CFLAR,DEFB4A/DEFB4B,HSPG2,IL1B,PTGS2,SNAI2
PRKCA		kinase	Activated	2	0.0259	CCL2,CXCL10,FN1,MMP1,MMP3,PTGS2,RSAD2,SP100
miR-483-3p (miRNAs w/seed CACUCCU)		mature microRNA	Activated	2.443	0.0266	CENPF,HMGB3,LBR,MKI67,SPC25,TMEM106C
JUN		transcription regulator	Activated	2.952	0.0266	CCL2,CCL20,CDK1,CXCL10,ERCC4,HLA-B,IL1A,IL1B,IL6,ITGB8,MMP1,PTGS2,SNAI2,VSX1
FAS		transmembrane receptor	Activated	2.178	0.0266	CCL2,CFLAR,CXCL10,CXCL11,IL6,MMP1
TGM2	-2.005	enzyme	Activated	2.466	0.0308	C3,CA2,CCL2,CCL3,CDCA7,CFLAR,CFP,CXCL10,GM2A,HLA-B,IL1B,OAS2,OAS3,PIM1,PNRC1,RTKN2,SACS,TPCN1
PTGS2	3.128	enzyme	Activated	2.449	0.0335	CCL2,CXCL10,IL1B,IL6,MMP1,PTGS2,TNFSF10
LDL		complex	Activated	2.165	0.036	ABCA1,APOE,BCL2,C3,IL1B,PLAT
PPRC1		transcription regulator	Activated	2.401	0.036	CCL20,CLDN1,IL1A,KRT34,PTGS2,SPINK1
mir-34		microRNA	Activated	2.19	0.0372	BCL2,BIRC5,CCNE2,CDC25A,SHPK
CCL5		cytokine	Activated	2.219	0.0734	CCL2,CCL3,CYP1B1,IL1B,IL6
CD3		complex	Activated	2.386	0.201	CCL20,CCL3,CCND2,LEF1,ORAI3,PTGS2,TNFSF10,XCL1
Interferon alpha		group	Activated	2.135	0.397	CDC25A,CXCL10,CXCL11,E2F1,IDO1,IFNLR1,OAS2,OAS3,RSAD2,SAT1,SP100,STAT4,TNFSF10,TRIOBP
mir-122		microRNA	Activated	2.219	0.507	CACYBP,CTCF,H1F0,RAD21,TGM2
CD28		transmembrane receptor	Activated	2.216	0.517	CCL3,IL1B,ORAI3,PTGS2,XCL1
