# Supplementary material for: Concurrent targeting of BMI1 and CDK4/6 abrogates tumor growth in vitro and in vivo
Source: Sci Rep. 2019 Sep 23;9:13696. doi: 10.1038/s41598-019-50140-0 (PMC6757061; doi:10.1038/s41598-019-50140-0)
Supplement: Supplementary file 4 — supplementary table 4 [file 41598_2019_50140_MOESM4_ESM.xlsx]

## Sheet: Sheet0
supplementary table 4. Affected molecules in the TP53 network based on upstream analysis on the differentially expressed genes in MDA-MB-231 cells in response to palbociclib treatment.
Target	Expr Log Ratio	Molecule Type	TP53	HDAC1	CDKN1A	TP63	MYBL2	STAT3	RB1	Rb	NFkB (complex)	SMARCA4	TP73	E2f	RBL1
CDK2	-1.435	kinase	Inhibited	Affected
CKAP2	-1.374	other	Inhibited
DBH-AS1	2.293	other	Inhibited
DDB2	-1.855	other	Inhibited
HLA-DQA1	3.301	transmembrane receptor	Inhibited
HMGN2	-1.839	other	Inhibited
IL1A	1.957	cytokine	Inhibited
IL1B	2.062	cytokine	Inhibited			Activated		Activated			Activated	Activated
IL1RN	1.872	cytokine	Inhibited					Affected
IL6	1.426	cytokine	Inhibited	Affected		Affected		Activated	Inhibited		Activated
MMP3	2.023	peptidase	Inhibited		Inhibited					Inhibited	Activated
RFC4	-1.774	other	Inhibited
SFN	-1.466	other	Inhibited			Inhibited							Inhibited
SNAI2	1.705	transcription regulator	Inhibited	Affected		Activated		Activated			Activated		Inhibited
TCEA3	-2.241	transcription regulator	Inhibited
TYMSOS	-3.209	enzyme	Inhibited
APOE	1.399	transporter	Affected
BCL2	-1.473	transporter	Affected		Inhibited		Inhibited	Activated	Affected		Inhibited
CD59	1.643	other	Affected
CITED2	1.292	transcription regulator	Affected			Inhibited
DLX1	1.435	transcription regulator	Affected			Affected
FGFBP1	1.708	other	Affected
LSS	2.327	enzyme	Affected
MSH2	-1.308	enzyme	Affected								Activated
PIM1	-1.779	kinase	Affected					Inhibited
SSPN	1.331	other	Affected			Affected
AURKA	-2.447	kinase	Activated				Inhibited
BIRC5	-2.318	other	Activated		Activated		Inhibited	Inhibited	Affected			Inhibited	Activated
BLZF1	2.023	transcription regulator	Activated										Activated
BUB1	-1.94	kinase	Activated				Inhibited
BUB1B	-1.804	kinase	Activated
CCNA2	-2.96	other	Activated		Activated	Inhibited	Inhibited		Affected
CCNB1	-2.291	kinase	Activated	Affected	Activated		Inhibited		Affected		Inhibited
CCNB2	-1.908	kinase	Activated	Affected							Inhibited
CCNE2	-3.263	kinase	Activated	Affected
CDC25A	-2.391	phosphatase	Activated	Affected	Activated				Affected			Affected			Affected
CDC25C	-1.869	phosphatase	Activated	Affected	Activated	Affected							Inhibited	Affected
CDC6	-2.241	other	Activated	Affected					Affected	Activated		Affected		Inhibited	Affected
CDC7	-1.5	kinase	Activated											Inhibited
CDK1	-2.404	kinase	Activated	Affected	Activated	Affected	Inhibited						Inhibited	Inhibited	Affected
CDKN3	-2.274	phosphatase	Activated
CDT1	-2.333	other	Activated							Activated
CENPF	-1.534	other	Activated
CEP55	-1.955	other	Activated
CHEK1	-1.704	kinase	Activated		Activated			Activated
DEK	-1.467	transcription regulator	Activated
DHFR	-2.334	enzyme	Activated	Affected					Affected	Affected			Inhibited		Affected
DSN1	-1.295	other	Activated
DUT	-1.561	enzyme	Activated
E2F1	-2.209	transcription regulator	Activated						Activated			Affected			Affected
FEN1	-2.199	enzyme	Activated										Inhibited
FOXM1	-3.444	transcription regulator	Activated	Affected	Activated					Activated
FUBP1	-1.307	transcription regulator	Activated			Inhibited
H2AFX	-1.442	transcription regulator	Activated
HMMR	-2.432	transmembrane receptor	Activated
KIF23	-1.954	other	Activated			Inhibited
LBR	-1.949	enzyme	Activated		Activated
MCM2	-2.085	enzyme	Activated											Inhibited
MCM3	-1.577	enzyme	Activated
MCM4	-2.134	enzyme	Activated
MCM6	-1.621	enzyme	Activated						Affected
MCM7	-1.449	enzyme	Activated
NCAPG	-2.709	other	Activated
NDC80	-3.129	other	Activated
NEK2	-2.51	kinase	Activated
PBK	-2.549	kinase	Activated
PCLAF	-2.664	other	Activated		Activated				Activated
PCNA	-2.092	enzyme	Activated			Inhibited			Affected						Affected
PLK1	-2.917	kinase	Activated		Activated		Affected		Affected	Affected	Inhibited
POLE2	-1.23	enzyme	Activated
PRC1	-2.087	other	Activated
PRIM1	-3.77	enzyme	Activated
RECQL4	-1.277	enzyme	Activated
RFC3	-1.466	enzyme	Activated
RRM2	-3.257	enzyme	Activated	Affected					Affected					Inhibited	Affected
SMC4	-2.556	transporter	Activated
SRSF3	-1.589	other	Activated
STMN1	-1.3	other	Activated		Activated								Activated
TMEM97	-1.398	other	Activated
TMSB10/TMSB4X	1.596	other	Activated
TOP2A	-2.189	enzyme	Activated	Affected	Activated
TP53INP1	1.854	other	Activated
TPX2	-1.879	other	Activated											Affected
UBE2C	-1.834	enzyme	Activated				Inhibited							Affected
VWCE	1.635	other	Activated
WDHD1	-1.956	transcription regulator	Activated
ABCA1	2.363	transporter										Affected
ANGPTL4	1.928	other						Activated
ARRDC4	2.058	other										Activated
BLM	-2.134	enzyme				Inhibited
C3	1.656	peptidase									Activated
CARD8	-1.737	other									Affected
CCL2	1.411	cytokine			Inhibited			Activated		Inhibited	Activated	Affected	Inhibited
CCL20	1.415	cytokine									Activated
CCL3	3.357	cytokine									Activated
CCND2	4.843	other				Activated		Activated
CCNG2	1.675	other											Activated
CD83	-1.983	transmembrane receptor						Affected			Inhibited
CDC45	-2.797	other												Inhibited
CENPE	-1.505	other					Inhibited
CENPO	-1.753	other												Affected
CFLAR	2.368	other									Activated
CFP	-1.229	peptidase										Inhibited
CIITA	1.406	transcription regulator									Activated	Affected
CSF1R	-1.442	kinase		Affected
CTCF	-1.544	transcription regulator									Activated
CXCL10	3.062	cytokine						Affected			Activated
CXCL11	3.459	cytokine									Activated
CYLD	1.946	transcription regulator									Activated
DDX11	-1.148	enzyme							Affected					Affected
DEFB4A/DEFB4B	2.571	other									Activated
DLEU2	-2.671	other												Affected
DNMT3B	-1.396	enzyme						Affected
E2F2	-4.896	transcription regulator												Inhibited
ENTPD3	1.715	enzyme										Activated
EXO1	-2.432	enzyme			Activated
EXOSC8	-1.607	enzyme												Affected
FANCD2	-1.76	other												Affected
FKBP5	-1.888	enzyme										Affected
FN1	1.768	enzyme			Inhibited	Affected		Inhibited				Affected
FUCA1	1.467	enzyme									Affected
GINS2	-2.718	other												Inhibited
GMFG	-1.268	growth factor										Inhibited
GMNN	-2.357	transcription regulator												Inhibited
HBG1	1.855	other		Affected								Activated
HES5	-1.392	transcription regulator						Inhibited			Inhibited
HIST1H2AB	-2.814	other												Affected
HIST1H2AG	-3.881	other												Affected
HIST1H2BJ	-2.656	other							Affected					Affected
HIST1H3B	-3.596	other												Affected
HIST2H2AA3/HIST2H2AA4	1.667	other						Affected
HLA-B	1.391	transmembrane receptor										Activated
HLA-C	1.366	other										Activated
HLA-DMB	2.183	transmembrane receptor									Affected
HLA-DRA	2.063	transmembrane receptor										Affected
HLA-J	1.333	other										Activated
HNRNPD	-1.643	transcription regulator						Affected
IL11	-1.927	cytokine										Inhibited
IL23A	-1.683	cytokine						Inhibited			Inhibited	Inhibited
INHBA	1.276	growth factor				Inhibited						Activated
ITGB8	2.358	other				Activated					Activated
LIG1	-2.155	enzyme											Inhibited	Inhibited
LINC00589	1.592	other										Activated
LRRC34	-2.876	other										Inhibited
LZTS1	-2.693	transcription regulator											Inhibited
MCM10	-2.551	other				Inhibited								Affected
MCM5	-1.933	enzyme												Inhibited
MDK	-1.2	growth factor											Inhibited
MELTF	2.355	other										Activated
MMP1	1.619	peptidase			Inhibited						Activated	Affected
MXI1	1.429	transcription regulator						Activated
MYBL2	-3.9	transcription regulator							Affected					Affected	Affected
N4BP2L2	1.458	transcription regulator											Activated
NASP	-1.454	other												Affected
NECTIN1	-1.866	other										Inhibited
NMRAL2P	2.807	other										Activated
NOTCH3	1.955	transcription regulator				Activated
NRGN	-1.819	other											Inhibited
NUSAP1	-2.658	other												Affected
ODAPH	2.048	other										Activated
OIP5	-2.041	other												Affected
PLAT	1.695	peptidase										Activated
PNRC1	1.744	other											Activated
PPARA	1.276	ligand-dependent nuclear receptor				Inhibited					Activated
PRR11	-1.769	other												Affected
PSG5	2.381	other										Affected
PSG9	3.014	other										Affected
PSIP1	-1.657	transcription regulator						Activated
PTGS2	3.128	enzyme		Affected				Affected			Activated
PTN	-2.808	growth factor						Affected
PTTG1	-1.903	transcription regulator						Inhibited
RAB38	-1.211	enzyme										Inhibited
RACGAP1	-1.828	transporter				Inhibited
RAD51	-1.707	enzyme				Inhibited			Affected					Inhibited
RBBP8	-1.318	enzyme				Inhibited
RBL1	-2.333	transcription regulator		Affected	Activated				Activated			Affected		Affected	Affected
RRM1	-1.918	enzyme			Activated
SAT1	1.367	enzyme											Activated
SCG5	2.103	other										Activated
SEL1L3	1.598	other										Activated
SLF1	-1.725	transcription regulator										Affected
SMIM10L2B	2.868	other										Activated
SOD3	1.198	enzyme										Activated
SPINK1	2.521	other										Activated
TACSTD2	1.693	other										Affected
TGM2	-2.005	enzyme									Inhibited
TIPIN	-1.912	other				Inhibited
TNFSF10	1.478	cytokine				Affected					Activated
TNFSF4	1.232	cytokine									Activated
TRIM36	-1.923	enzyme										Inhibited
TUBA3C/TUBA3D	-1.902	other										Inhibited
TYMS	-3.535	enzyme		Affected					Affected	Affected				Affected	Affected
UBD	1.957	other										Activated
UCN	2.081	other											Activated
WDR76	-4.537	other												Affected
WEE1	-1.736	kinase				Inhibited
WIPF1	-1.377	other										Inhibited
YWHAE	-1.99	other							Affected
