# Supplementary material for: Concurrent targeting of BMI1 and CDK4/6 abrogates tumor growth in vitro and in vivo
Source: Sci Rep. 2019 Sep 23;9:13696. doi: 10.1038/s41598-019-50140-0 (PMC6757061; doi:10.1038/s41598-019-50140-0)
Supplement: Supplementary file 5 — supplementary table 5 [file 41598_2019_50140_MOESM5_ESM.xlsx]

## Sheet: Sheet0
supplementary table 5. Upstream network analysis based on differentially expressed genes in MDA-MB-231 cells treated with PTC-209 and IPA analysis
Upstream Regulator	Expr Log Ratio	Molecule Type	Predicted Activation State	Activation z-score	p-value of overlap	Target molecules in dataset	Mechanistic Network
EZH2		transcription regulator	Inhibited	-2.866	1.23e-05	ABL2,BCL2,C3,CCND2,CEMIP,CHRM3,CSF2,CSF3,CXCL10,CYB5R2,DENND2A,DNAH2,DUSP5,HOXB5,IGFBP1,IL11,IL23A,IL6,KRT81,LAMC2,LCN2,MPZL2,MYC,NES,NGFR,PLA2G4A,PTGES,PTGS2,RAP1GAP,RARRES3,S100A4,SAA2,SERPINA1,SLC22A18AS,SNAI1,TIMP3	73 (3)
IFNB1		cytokine	Inhibited	-2.621	0.0626	EBI3,IFI27,IFIT1,IFIT2,IFIT3,MMP9,TLR3
TRIB3	1.21	kinase	Inhibited	-2.598	0.000308	ASNS,CTH,DDIT4,MTHFD2,PMAIP1,PSAT1,TRIB3
EGFR		kinase	Inhibited	-2.52	0.0708	ACTA2,BCL2,BCL2L11,CSF2,HSPA5,IGFBP3,LCN2,MUC5AC,MYC,PLAU,PTGES,PTGS2,SLC7A11,SRSF1,TGM2,XIAP
SREBF1		transcription regulator	Inhibited	-2.36	0.156	ADGRG1,APOBEC3F,HFE,HSPA1A/HSPA1B,HSPA5,IRS2,NUPR1,PCSK9,PPAT,RETREG1,RPS24,RPS27,S100A13,SERPINA1,TRIM63
IL1A		cytokine	Inhibited	-2.333	6e-05	ALDH1A3,CCL2,CCL20,CSF1,CXCL10,GCH1,IL11,IL1B,IL6,LCN2,MCAM,PDZK1IP1,PLAU,PTGES,PTGS2,PTX3,RBL2,SERPINA1,SOD2,ZC3H12A	233 (16)
ERG		transcription regulator	Inhibited	-2.333	0.0412	ACOT8,ADGRG1,BCR,CDKN2D,ETS1,GPATCH2L,LAMA5,LEF1,NOS3,NPHP1,NRG1,PLAU,PTPN11,PTPN4,RASIP1,RHOBTB1,RHOJ,RPA1,TSC22D3,UTRN,WDR91
TGFB1		growth factor	Inhibited	-2.268	0.000341	ACTA1,ACTA2,AFP,AKR1C1/AKR1C2,BCL2,BCL2L11,BRIP1,C9orf3,CADM1,CCL2,CCND2,CCR7,CD86,COL18A1,COL1A1,COL7A1,CSF1R,CXCR3,ENPP1,HAS2,HEY1,ID1,IGFBP3,IL11,IL13RA2,IL6,ILK,ITGB2,KRT7,KRT81,LAMC2,MAPK1,MAPK13,MMP3,MMP9,MST1R,MYC,NEDD9,NOG,PDLIM4,PECAM1,PIK3CD,PLAU,PRSS3,PTGS2,S100A4,SCG5,SEMA3A,SERPINA1,SLC39A8,SNAI1,TGFA,TGM2,TIMP3,TNC	201 (16)
MAX	-1.785	transcription regulator	Inhibited	-2.236	0.000709	BCL6,CCND2,CCNG2,DKC1,DLEU2,GADD45A,GADD45B,KLF10,MYC,RBBP4,TXNIP
MNT		transcription regulator	Inhibited	-2.236	0.000886	BCL6,CCNG2,GADD45B,KLF10,TXNIP
STAT1		transcription regulator	Inhibited	-2.229	1.37e-05	C1R,CCL2,CIITA,CXCL10,DDX60,GBP2,GBP3,GBP5,HLA-DQA1,IFI27,IFIT1,IFIT2,IFIT3,IL31RA,LY96,MMP9,MUC1,MYC,PIM1,PRKCE,RTP4,SAA2,SAMD9L,SLC51B,SOCS1,TLR3,ZNF652
SMARCA4		transcription regulator	Inhibited	-2.223	4.61e-10	ABCA1,ADGRG1,AGR2,AHNAK,AIM2,ALDH1A3,ANXA10,AP3M2,ARRDC4,ASNS,ATP2B4,C6orf141,CCL2,CIITA,CLCF1,COL7A1,CPS1,CYB5R2,DUSP6,ENTPD3,FBLIM1,FOLR1,FUT1,GADD45A,GSG1,HBE1,HCLS1,HFE,HKDC1,HLA-C,HS3ST1,HYI,IFIT1,IGFBP4,IL11,IL1B,IL23A,INHBA,KHDRBS3,KLF8,KRT15,KRT18,LINC00589,LOC728485,LRRC34,MAPK1,MAPK13,MIR503HG,MUC1,MYC,MYL5,MYLK,NIM1K,NMRAL2P,NOSTRIN,NRP2,OXCT1,PCSK9,PDE4B,PITX2,PLAT,PLIN2,PON3,PTX3,RAB…
TRAF6		enzyme	Inhibited	-2.219	0.00643	CCL2,CSF2,IL1B,IL6,MUC5AC	209 (17)
KMT2D		transcription regulator	Inhibited	-2.216	0.0849	ADGRG1,ADGRG2,CSPG4,LOXL1,NPR3
CHUK		kinase	Inhibited	-2.213	0.126	CCL2,IL1B,IL6,PLA2G4A,PLAU
NDRG1	-1.192	kinase	Inhibited	-2.201	0.043	ATF3,BCL2,BCL2L11,MAP1LC3B,SNAI1
PRKCD		kinase	Inhibited	-2.171	0.00081	CCL20,CD70,CEMIP,CIITA,COL1A1,CXCL10,DENND3,DUSP6,GPRC5A,IL1B,IL23A,IL6,JCAD,LBH,MMP9,MUC5AC,MYC,NES,PDLIM7,PPP1R15A,RELB,SOCS1,SPRY1,TPBG,TRAF1	234 (18)
OSM		cytokine	Inhibited	-2.042	0.0304	ABCC3,CCL2,HSPA5,IL1B,IL6,PTGES,SERPINA1
MMP14		peptidase	Inhibited	-2	0.044	CSF2,CSF3,PIK3CD,SMARCA1
GNE		kinase	Inhibited	-2	0.000458	ASNS,CHAC1,JDP2,TRIB3
VHL		transcription regulator	Activated	2	0.0146	CA12,FTL,H2AFX,NFE2,RUNX1,SOD2,TGFA
miR-146a-5p (and other miRNAs w/seed GAGAACU)		mature microRNA	Activated	2	1	CCL2,CFH,DMBT1,IL1R1
CAPN3		peptidase	Activated	2	0.0341	GSTZ1,PTGS2,SELENOS,SOD2
NANOG		transcription regulator	Activated	2.121	0.206	CCND2,CCNL2,DLX1,GATA6,HOXC4,HSPA1A/HSPA1B,IER5L,IGFBP1,OTX1,S100A6,XIAP,YWHAE
EFNA5		kinase	Activated	2.121	0.0474	CRABP2,DUSP6,FOXD3,ITGB4,KRT18,KRT7,PLAT,TNFRSF6B
EFNA4		kinase	Activated	2.121	0.0536	CRABP2,DUSP6,FOXD3,ITGB4,KRT18,KRT7,PLAT,TNFRSF6B
EFNA3		kinase	Activated	2.121	0.0536	CRABP2,DUSP6,FOXD3,ITGB4,KRT18,KRT7,PLAT,TNFRSF6B
NR4A1		ligand-dependent nuclear receptor	Activated	2.177	0.0127	ACTA2,BCL2,COL1A1,IL6,MUC5AC
IDO1		enzyme	Activated	2.236	2.32e-05	IL6,SLC1A4,SLC3A2,SLC6A9,SLC7A11,SLC7A5
SMAD4		transcription regulator	Activated	2.242	0.169	AGR2,AIM2,CCL20,CCNG2,CDK17,DNAH2,GADD45A,GADD45B,MST1R,RNF220,SNAI1,TIMP3,XIAP
PRKCE	1.185	kinase	Activated	2.25	0.00326	BCL2,CYR61,IL6,MMP9,MYC,PIM1,PTGS2,RGS2,XIAP	208 (16)
KDM5B		transcription regulator	Activated	2.375	0.0132	ANKRD36B,CLCF1,DHCR24,EPB41L1,GADD45A,HACD1,IGFBP2,INSIG1,IPP,MCAM,MT1F,NDE1,NEDD9,PIR,SAT1,SWAP70,TMEM14A,TNFSF13
SOCS1	-1.089	other	Activated	2.396	0.00217	BCL2,CXCL10,DDX58,IFIT1,IFIT2,PTGS2,SNAI1,SOCS1,TGM2,TLR3	218 (15)
ZBED6		transcription regulator	Activated	2.449	0.0729	COL13A1,DDIT4,IGF2,KCTD1,PPAT,SPTBN1
CIP2A		other	Activated	2.557	0.00481	CALHM3,COL8A1,CRLF1,EBI3,GADD45A,LXN,MAPK9,PDE2A,PDK4,PDLIM7,S100A16,SAT1,ZDHHC11
NONO	1.247	transcription regulator	Activated	2.646	0.000104	NOS3,PDE11A,PDE1C,PDE2A,PDE4B,PDE4D,PDE7B,PDE8B
CBX5		transcription regulator	Activated	2.828	0.0227	AGR2,ALDH3A1,CD24,CEMIP,CPA4,FOXQ1,LCN2,LEF1,PPARG,PPFIBP2,PTK6,RARRES3,SCG5,SELENBP1,SLC2A10,TNFRSF6B,TSPAN8,TXNIP
ATF4		transcription regulator	Activated	3.059	1.8e-05	ASNS,ATF3,CHAC1,DDIT4,MAP1LC3B,PHGDH,PMAIP1,PSAT1,PTGS2,SLC1A4,SLC7A11
NUPR1	5.038	transcription regulator	Activated	3.96	6.67e-11	ABL2,ACSS1,ADGRG1,ADM,AKAP12,ALDH5A1,ANK1,API5,ASIC1,ATF3,ATP6V0A1,BTG1,C3orf58,CARD8,CENPI,CEP97,CHD4,CHTF8,CREB5,CTPS2,CYR61,DHCR24,DNMT3B,DUSP5,ELL2,ELMOD1,ETS1,ETV1,FAM114A1,FAM120B,FAM72C/FAM72D,FCF1,FGF1,GADD45A,GBP2,GCH1,GPCPD1,GSTA4,HDAC8,HFE,HIVEP3,HOXB5,IFIT2,IGF2BP3,IP6K2,IPP,IRS2,LRP8,MAFG,MX2,MYC,MYO18A,NDRG1,NEMP1,NGFR,NR1D2,NRSN2,OSGEPL1,PFKFB4,PHTF1,PIM1,PPFIBP2,PPP1R15A,RAB38,RAD…
